# Supplementary material for: Transcriptomic suppression of immune and ECM stability in skeletal muscle of patients with chronic kidney disease
Source: PLoS One. 2026 Feb 24;21(2):e0328947. doi: 10.1371/journal.pone.0328947 (PMC12931797; doi:10.1371/journal.pone.0328947)
Supplement: S1 Data — S1 File. Complete list of differentially expressed genes (DEGs) between CKD and control skeletal muscle identified by DESeq2. Columns include Ensembl gene ID, gene symbol, log₂ fold change (CKD vs control), nominal p-value, adjusted p-value (Benjamini–Hochberg FDR), and gene description. Genes are ranked by adjusted p-value. A threshold of adjusted p-value (FDR) < 0.05 and |log₂ fold change| ≥ 1 was applied to define significance. S2 File. Significant differentially expressed genes (DEGs) between CKD and control skeletal muscle. Genes were identified using DESeq2 with adjusted p-value (FDR) < 0.05 and |log₂ fold change| ≥ 1. The table includes Ensembl gene ID, gene symbol, log₂ fold change (CKD vs control), nominal p-value, adjusted p-value (Benjamini–Hochberg FDR), and gene description. These 76 genes represent the subset of the full DESeq2 output (see Supplementary Table 1 in S1 File) that met statistical significance criteria and are highlighted in the manuscript Results. S3 File. Differentially expressed genes identified using a stricter threshold (|log₂FC| ≥ 1.5, adjusted p < 0.05). This table lists the 35 DEGs that remain significant when applying a more stringent fold-change cut-off. Columns include gene symbol, log₂ fold change (negative values indicate downregulation in CKD, positive values upregulation), and adjusted p-value (Benjamini–Hochberg). S4 File. Complete Gene Ontology (GO) enrichment analysis results using the 9,765-gene background. Enrichment was performed using clusterProfiler (v4.8.1) on the set of differentially expressed genes (DEGs) with adjusted p-value (FDR) < 0.05 and |log₂ fold change| ≥ 1, against a background of all expressed genes (n = 9,765). The table includes GO term ID, term description, gene set size, number of DEGs in the set, enrichment score, nominal p-value, adjusted p-value (Benjamini–Hochberg FDR), and the list of contributing genes. Both significant and non-significant GO terms are reported for transparency; terms with FD [file pone.0328947.s001.zip › S1 File.xlsx]

## Sheet: CKDvsControl_deg
gene_id	EXT27	EXT35	EXT25	EXT52	EXT33	EXT38	EXT31	EXT37	EXT39	EXT54	HC52	HC48	HC49	HC10	HC51	HC35	HC50	HC38	HC36	CKD	Control	log2FoldChange	pvalue	padj	gene_name	gene_chr	gene_start	gene_end	gene_strand	gene_length	gene_biotype	gene_description	tf_family	EXT27_count	EXT35_count	EXT25_count	EXT52_count	EXT33_count	EXT38_count	EXT31_count	EXT37_count	EXT39_count	EXT54_count	HC52_count	HC48_count	HC49_count	HC10_count	HC51_count	HC35_count
ENSG00000144724	141.872	139.713	129.356	117.901	148.777	159.697	113.991	141.922	120.321	117.032	191.239	181.548	218.531	269.436	220.185	194.617	201.496	190.462	216.306	133.058	209.313	-0.657475	6.29362e-12	9.34099e-08	PTPRG	3	61561569	62297613	+	14629	protein_coding	protein tyrosine phosphatase, receptor type G [Source:HGNC Symbol;Acc:HGNC:9671]	-	146	107	132	104	143	128	117	146	158	117	193	196	204	294	198	234
ENSG00000159189	11.6607	9.14011	26.4591	15.8713	32.2524	24.9527	27.2799	29.1622	12.1844	14.0038	50.5346	39.8294	91.0548	53.154	44.4819	120.596	31.2524	66.8884	87.6481	20.2967	65.0488	-1.6807	1.80061e-09	1.33624e-05	C1QC	1	22643630	22648110	+	1335	protein_coding	complement C1q C chain [Source:HGNC Symbol;Acc:HGNC:1245]	-	12	7	27	14	31	20	28	30	16	14	51	43	85	58	40	145
ENSG00000131759	89.3989	151.465	124.456	113.367	119.646	94.8203	77.9425	125.397	143.167	80.0219	193.221	199.147	193.893	159.462	183.488	169.666	193.272	180.259	167.255	111.968	182.185	-0.701877	9.41762e-09	4.02175e-05	RARA	17	40309192	40357643	+	4731	protein_coding	retinoic acid receptor alpha [Source:HGNC Symbol;Acc:HGNC:9864]	THR-like	92	116	127	100	115	76	80	129	188	80	195	215	181	174	165	204
ENSG00000139567	107.862	147.548	173.454	150.778	162.302	143.478	175.371	190.526	127.175	154.042	281.408	227.861	230.315	178.707	250.211	282.776	211.365	259.618	228.367	153.254	238.959	-0.640382	1.08388e-08	4.02175e-05	ACVRL1	12	51906908	51923361	+	5040	protein_coding	activin A receptor like type 1 [Source:HGNC Symbol;Acc:HGNC:175]	-	111	113	177	133	156	115	180	196	167	154	284	246	215	195	225	340
ENSG00000197629	24.2932	10.4458	21.5593	17.005	14.5656	6.23818	12.6657	17.4973	10.6614	12.0033	40.6259	25.9354	63.2027	43.9895	20.0169	72.3575	18.9159	52.1503	82.8234	14.6935	46.6686	-1.66302	2.90013e-08	7.26477e-05	MPEG1	11	59208510	59212951	-	4442	protein_coding	macrophage expressed 1 [Source:HGNC Symbol;Acc:HGNC:29619]	-	25	8	22	15	14	5	13	18	14	12	41	28	59	48	18	87
ENSG00000145824	352.737	195.86	244.992	414.922	262.181	487.825	196.805	275.096	246.734	231.063	399.323	587.252	732.723	374.827	606.066	525.631	1032.15	583.857	730.937	290.822	619.196	-1.09143	2.9937e-08	7.26477e-05	CXCL14	5	135570679	135579279	-	1975	protein_coding	C-X-C motif chemokine ligand 14 [Source:HGNC Symbol;Acc:HGNC:10640]	-	363	150	250	366	252	391	202	283	324	231	403	634	684	409	545	632
ENSG00000123243	188.515	176.274	217.553	224.466	215.363	309.414	177.319	248.85	161.444	171.047	630.196	394.589	474.556	133.801	400.337	395.055	481.946	507.899	654.546	209.024	452.547	-1.11542	3.42632e-08	7.26477e-05	ITIH5	10	7559270	7666998	-	14628	protein_coding	inter-alpha-trypsin inhibitor heavy chain family member 5 [Source:HGNC Symbol;Acc:HGNC:21449]	-	194	135	222	198	207	248	182	256	212	171	636	426	443	146	360	475
ENSG00000174348	101.06	79.6496	152.875	138.307	94.6765	124.764	111.068	94.291	74.6296	79.0216	256.637	177.843	230.315	94.3941	169.031	265.311	222.057	176.858	348.984	105.034	215.714	-1.04075	1.04544e-07	0.000193955	PODN	1	53062052	53085502	+	4900	protein_coding	podocan [Source:HGNC Symbol;Acc:HGNC:23174]	-	104	61	156	122	91	100	114	97	98	79	259	192	215	103	152	319
ENSG00000103196	71.9078	82.261	96.0369	87.2924	89.4744	94.8203	84.7625	85.5423	76.1526	98.0269	110.978	148.202	81.4137	114.556	152.351	208.756	189.159	174.59	232.388	86.6277	156.933	-0.861541	1.54882e-07	0.000255417	CRISPLD2	16	84819984	84920768	+	7965	protein_coding	cysteine rich secretory protein LCCL domain containing 2 [Source:HGNC Symbol;Acc:HGNC:25248]	-	74	63	98	77	86	76	87	88	100	98	112	160	76	125	137	251
ENSG00000119865	52.4733	47.0063	53.8983	36.2774	44.7372	47.4101	37.997	34.9946	51.0222	59.0162	90.1696	75.0275	111.408	65.0678	67.8349	72.3575	74.0189	64.621	73.1741	46.4833	77.0755	-0.724808	2.29494e-07	0.000340614	CNRIP1	2	68284171	68320051	-	3548	protein_coding	cannabinoid receptor interacting protein 1 [Source:HGNC Symbol;Acc:HGNC:24546]	-	54	36	55	32	43	38	39	36	67	59	91	81	104	71	61	87
ENSG00000145794	237.101	147.548	85.2572	258.476	91.5553	170.926	107.171	235.241	199.52	171.047	81.2517	83.3638	55.7041	66.9007	91.1879	40.7531	126.655	69.1558	73.9782	170.384	76.55	1.15389	3.15279e-07	0.000425397	MEGF10	5	127290831	127465737	+	9007	protein_coding	multiple EGF like domains 10 [Source:HGNC Symbol;Acc:HGNC:29634]	-	244	113	87	228	88	137	110	242	262	171	82	90	52	73	82	49
ENSG00000119630	15.5476	20.8917	30.379	18.1387	18.7272	23.7051	6.81997	19.4414	22.8458	22.006	26.7536	80.585	61.0603	19.2454	40.0337	58.2187	46.8787	44.2144	65.133	19.8503	49.1247	-1.31052	3.44556e-07	0.000426158	PGF	14	74941834	74955784	-	5962	protein_coding	placental growth factor [Source:HGNC Symbol;Acc:HGNC:8893]	-	16	16	31	16	18	19	7	20	30	22	27	87	57	21	36	70
ENSG00000171766	1245.75	1670.03	973.108	2506.54	702.27	961.927	739.48	1109.13	452.347	1501.41	620.288	267.691	372.789	232.778	391.441	434.977	682.619	507.899	714.05	1186.2	469.392	1.33693	4.08135e-07	0.000465964	GATM	15	45361124	45402327	-	6644	protein_coding	glycine amidinotransferase [Source:HGNC Symbol;Acc:HGNC:4175]	-	1282	1279	993	2211	675	771	759	1141	594	1501	626	289	348	254	352	523
ENSG00000111885	54.4167	67.898	114.656	62.3517	78.03	98.5632	108.145	91.3747	66.2528	64.0175	160.522	111.152	162.827	110.89	96.7481	172.993	134.879	150.782	209.873	80.5706	145.63	-0.85585	4.77887e-07	0.000506628	MAN1A1	6	119177209	119349761	-	5014	protein_coding	mannosidase alpha class 1A member 1 [Source:HGNC Symbol;Acc:HGNC:6821]	-	56	52	117	55	75	79	111	94	87	64	162	120	152	121	87	208
ENSG00000119669	107.862	169.745	156.795	180.253	122.767	173.421	127.631	109.844	110.421	211.058	311.135	300.11	340.652	190.621	173.479	176.319	428.487	416.069	234.8	146.98	285.741	-0.960849	5.59964e-07	0.000554066	IRF2BPL	14	77024543	77028699	-	4157	protein_coding	interferon regulatory factor 2 binding protein like [Source:HGNC Symbol;Acc:HGNC:14282]	-	111	130	160	159	118	139	131	113	145	211	314	324	318	208	156	212
ENSG00000119900	141.872	110.987	167.575	128.104	146.696	127.259	113.017	144.839	148.498	111.03	239.792	166.728	221.745	313.425	318.046	234.538	156.262	146.248	224.347	133.988	224.57	-0.74262	6.47954e-07	0.000601058	OGFRL1	6	71288803	71308950	+	9075	protein_coding	opioid growth factor receptor like 1 [Source:HGNC Symbol;Acc:HGNC:21378]	-	146	85	171	113	141	102	116	149	195	111	242	180	207	342	286	282
ENSG00000138615	204.063	168.439	1912.9	202.927	192.474	244.537	347.819	297.454	351.825	185.051	570.744	595.588	522.762	403.237	261.331	626.267	329.795	478.422	652.938	410.749	493.454	-0.943162	7.07424e-07	0.000617622	CILP	15	65194758	65211488	-	5695	protein_coding	cartilage intermediate layer protein [Source:HGNC Symbol;Acc:HGNC:1980]	-	210	129	1952	179	185	196	357	306	462	185	576	643	488	440	235	753
ENSG00000196581	1.94345	0	4.89984	1.13367	1.0404	0	0	0.972072	0.761526	4.0011	13.8722	9.26265	9.6411	0	12.2325	21.6241	10.6916	10.2033	12.0617	1.47521	11.0655	-2.8744	1.01109e-06	0.000833698	AJAP1	1	4654732	4792534	+	12405	protein_coding	adherens junctions associated protein 1 [Source:HGNC Symbol;Acc:HGNC:30801]	-	2	0	5	1	1	0	0	1	1	4	14	10	9	0	11	26
ENSG00000113070	336.218	257.229	162.675	219.932	363.1	273.232	260.133	293.566	182.005	442.121	137.732	117.636	154.258	144.799	240.202	155.527	107.739	142.846	176.904	279.021	153.071	0.867228	1.23612e-06	0.000965607	HBEGF	5	140332843	140346631	-	3018	protein_coding	heparin binding EGF like growth factor [Source:HGNC Symbol;Acc:HGNC:3059]	-	346	197	166	194	349	219	267	302	239	442	139	127	144	158	216	187
ENSG00000157227	91.3424	97.9298	158.755	80.4904	100.919	99.8108	67.2254	111.788	82.2448	89.0244	230.874	133.382	204.605	119.138	141.23	129.744	187.515	149.649	232.388	97.953	169.836	-0.794857	1.87409e-06	0.0013377	MMP14	14	22836557	22849027	+	4464	protein_coding	matrix metallopeptidase 14 [Source:HGNC Symbol;Acc:HGNC:7160]	-	94	75	162	71	97	80	69	115	108	89	233	144	191	130	127	156
ENSG00000170801	118.551	90.0954	213.633	124.703	169.585	180.907	185.114	297.454	136.313	171.047	204.12	359.391	321.37	325.339	372.536	498.185	176.823	465.952	304.758	168.74	336.497	-0.994269	1.89271e-06	0.0013377	HTRA3	4	8269765	8307111	+	3321	protein_coding	HtrA serine peptidase 3 [Source:HGNC Symbol;Acc:HGNC:30406]	-	122	69	218	110	163	145	190	306	179	171	206	388	300	355	335	599
ENSG00000134824	51.5015	49.6178	124.456	56.6834	74.9088	34.9338	55.5341	65.1288	56.3529	52.0142	103.051	91.7002	131.762	86.1461	88.9638	151.369	148.038	106.568	155.997	62.1131	118.177	-0.926392	2.07003e-06	0.00139652	FADS2	11	61792980	61867354	+	11026	protein_coding	fatty acid desaturase 2 [Source:HGNC Symbol;Acc:HGNC:3575]	-	53	38	127	50	72	28	57	67	74	52	104	99	123	94	80	182
ENSG00000177575	8.74555	11.7516	14.6995	11.3367	13.5252	6.23818	31.177	23.3297	15.2305	7.00192	28.7354	25.9354	52.4904	67.8171	10.0084	89.8231	18.9159	58.9525	74.7823	14.3036	47.4956	-1.72567	2.23507e-06	0.0014423	CD163	12	7470813	7503893	-	5813	protein_coding	CD163 molecule [Source:HGNC Symbol;Acc:HGNC:1631]	-	9	9	15	10	13	5	32	24	20	7	29	28	49	74	9	108
ENSG00000160685	205.034	228.503	199.914	269.813	185.191	210.85	169.525	199.275	249.019	235.064	260.6	349.202	338.51	294.18	370.312	252.004	326.506	258.484	275.006	215.219	302.756	-0.491812	2.48063e-06	0.00149784	ZBTB7B	1	155002630	155018522	+	4303	protein_coding	zinc finger and BTB domain containing 7B [Source:HGNC Symbol;Acc:HGNC:18668]	ZBTB	211	175	204	238	178	169	174	205	327	235	263	377	316	321	333	303
ENSG00000124766	46.6429	20.8917	45.0785	44.213	36.414	24.9527	46.7655	36.9387	33.5071	54.0148	184.303	85.2164	76.0575	26.577	77.8433	59.8821	183.402	105.434	69.9576	38.9419	96.5193	-1.30581	2.52297e-06	0.00149784	SOX4	6	21592768	21598619	+	5852	protein_coding	SRY-box 4 [Source:HGNC Symbol;Acc:HGNC:11200]	HMG	48	16	46	39	35	20	48	38	44	54	186	92	71	29	70	72
ENSG00000169855	34.0105	54.8407	71.5377	83.8914	62.424	34.9338	37.0227	104.012	44.93	62.017	159.531	168.58	118.907	96.227	93.412	138.061	90.4676	86.1614	98.9056	58.9619	116.695	-0.985301	2.72778e-06	0.00155714	ROBO1	3	78597240	79767815	-	10875	protein_coding	roundabout guidance receptor 1 [Source:HGNC Symbol;Acc:HGNC:10249]	-	35	42	73	74	60	28	38	107	59	62	161	182	111	105	84	166
ENSG00000143850	31.0953	24.8089	55.8582	35.1437	43.6968	36.1814	47.7398	62.2126	15.2305	43.0118	73.3247	87.0689	82.4849	121.888	68.947	94.8133	40.2992	83.894	73.9782	39.4979	80.7442	-1.03102	3.04522e-06	0.00167397	PLEKHA6	1	204218851	204377665	-	8251	protein_coding	pleckstrin homology domain containing A6 [Source:HGNC Symbol;Acc:HGNC:17053]	-	32	19	57	31	42	29	49	64	20	43	74	94	77	133	62	114
ENSG00000253115	35.9539	31.3375	38.2188	45.3467	31.212	12.4764	45.7912	39.8549	40.3609	39.0107	18.8266	16.6728	14.9973	23.8276	11.1205	24.1192	12.3365	23.8077	18.4945	35.9563	18.2447	0.985266	3.24712e-06	0.00172121	AC087672.1	8	74103516	74106744	+	429	lincRNA	novel transcript	-	37	24	39	40	30	10	47	41	53	39	19	18	14	26	10	29
ENSG00000189058	916.339	789.967	992.708	902.399	1360.84	1616.94	1101.91	624.07	1328.86	712.195	1178.15	1535.75	2294.58	1985.94	1877.14	3172.09	2774.89	1131.43	1892.88	1034.62	1982.54	-0.938425	3.36347e-06	0.0017214	APOD	3	195568702	195584205	-	2197	protein_coding	apolipoprotein D [Source:HGNC Symbol;Acc:HGNC:612]	-	943	605	1013	796	1308	1296	1131	642	1745	712	1189	1658	2142	2167	1688	3814
ENSG00000147459	25.2649	19.586	22.5393	20.406	20.808	29.9432	26.3056	31.1063	19.0382	34.0093	84.2244	108.373	74.9863	45.8224	34.4735	48.2383	40.2992	21.5403	43.422	24.9007	55.7088	-1.16295	3.76863e-06	0.00173437	DOCK5	8	25184723	25418082	+	15960	protein_coding	dedicator of cytokinesis 5 [Source:HGNC Symbol;Acc:HGNC:23476]	-	26	15	23	18	20	24	27	32	25	34	85	117	70	50	31	58
ENSG00000116962	161.307	216.751	186.194	202.927	176.868	255.765	210.445	247.878	123.367	157.043	298.253	233.419	283.877	260.271	255.771	296.915	348.711	294.763	313.603	193.855	287.287	-0.572515	3.81607e-06	0.00173437	NID1	1	235975830	236065162	-	5864	protein_coding	nidogen 1 [Source:HGNC Symbol;Acc:HGNC:7821]	-	166	166	190	179	170	205	216	255	162	157	301	252	265	284	230	357
ENSG00000168785	25.2649	13.0573	24.4992	3.401	14.5656	7.48581	12.6657	5.83243	9.13831	7.00192	26.7536	85.2164	106.052	300.595	122.325	87.328	9.04676	2.2674	32.1644	12.2912	85.7499	-2.80063	3.82996e-06	0.00173437	TSPAN5	4	98470367	98658629	-	7430	protein_coding	tetraspanin 5 [Source:HGNC Symbol;Acc:HGNC:17753]	-	26	10	25	3	14	6	13	6	12	7	27	92	99	328	110	105
ENSG00000235750	88.4272	95.3183	73.4976	56.6834	64.5048	98.5632	46.7655	60.2684	86.0525	74.0203	104.042	132.456	108.195	103.559	152.351	157.19	129.944	74.8244	160.018	74.4101	124.731	-0.751083	3.85624e-06	0.00173437	KIAA0040	1	175156987	175192999	-	4783	protein_coding	KIAA0040 [Source:HGNC Symbol;Acc:HGNC:28950]	-	91	73	75	50	62	79	48	62	113	74	105	143	101	113	137	189
ENSG00000228719	40.8125	47.0063	21.5593	69.1537	21.8484	21.2098	27.2799	56.3802	11.4229	32.0088	13.8722	9.26265	10.7123	10.0809	7.78433	1.66339	12.3365	23.8077	15.2781	34.8682	11.6442	1.5863	4.94781e-06	0.00215987	AL022313.2	22	36445395	36454944	-	372	lincRNA	novel transcript	-	42	36	22	61	21	17	28	58	15	32	14	10	10	11	7	2
ENSG00000204291	351.765	492.26	534.083	495.413	554.534	611.341	388.738	677.534	443.97	493.135	1199.95	719.708	742.364	281.349	1352.25	887.419	1097.95	1219.86	1119.32	504.277	957.797	-0.925572	5.48257e-06	0.00226836	COL15A1	9	98943179	99070792	+	6653	protein_coding	collagen type XV alpha 1 chain [Source:HGNC Symbol;Acc:HGNC:2192]	-	362	377	545	437	533	490	399	697	583	493	1211	777	693	307	1216	1067
ENSG00000139926	74.823	87.4839	97.9968	82.7577	96.7573	64.877	79.8911	98.1792	76.9141	51.014	153.586	89.8477	267.808	151.214	165.695	152.2	107.739	95.231	123.029	81.0694	145.15	-0.838302	5.50201e-06	0.00226836	FRMD6	14	51489100	51730727	+	9416	protein_coding	FERM domain containing 6 [Source:HGNC Symbol;Acc:HGNC:19839]	-	77	67	100	73	93	52	82	101	101	51	155	97	250	165	149	183
ENSG00000104081	12.6325	26.1146	17.6394	17.005	11.4444	14.9716	22.4085	28.1901	26.6534	18.0049	31.708	28.7142	28.9233	64.1513	27.8012	46.5749	48.5235	60.0862	28.1439	19.5064	40.5141	-1.05005	6.42e-06	0.00257529	BMF	15	40087890	40108892	-	5447	protein_coding	Bcl2 modifying factor [Source:HGNC Symbol;Acc:HGNC:24132]	-	13	20	18	15	11	12	23	29	35	18	32	31	27	70	25	56
ENSG00000084112	228.356	261.146	244.012	263.011	352.696	253.27	274.747	268.292	293.188	279.076	440.939	346.423	517.405	399.571	319.158	439.967	324.861	290.228	377.128	271.779	383.964	-0.498187	6.75299e-06	0.00263758	SSH1	12	108778192	108857590	-	14537	protein_coding	slingshot protein phosphatase 1 [Source:HGNC Symbol;Acc:HGNC:30579]	-	235	200	249	232	339	203	282	276	385	279	445	374	483	436	287	529
ENSG00000165338	110.777	137.102	97.9968	82.7577	93.6361	68.6199	61.3797	163.308	111.944	103.028	446.885	217.672	248.526	189.705	291.356	232.043	83.0657	125.841	150.369	103.055	220.607	-1.0968	7.02218e-06	0.00267239	HECTD2	10	91409280	91514829	+	11550	protein_coding	HECT domain E3 ubiquitin protein ligase 2 [Source:HGNC Symbol;Acc:HGNC:26736]	-	114	105	100	73	90	55	63	168	147	103	451	235	232	207	262	279
ENSG00000125730	358.567	590.19	494.884	405.853	305.878	597.617	448.17	417.991	411.986	488.134	576.689	622.45	991.962	489.383	559.36	823.378	937.573	621.269	1005.94	451.927	736.445	-0.705931	7.50131e-06	0.00272161	C3	19	6677704	6730562	-	8328	protein_coding	complement C3 [Source:HGNC Symbol;Acc:HGNC:1318]	-	369	452	505	358	294	479	460	430	541	488	582	672	926	534	503	990
ENSG00000165633	61.2188	95.3183	91.137	70.2874	83.232	91.0774	65.2769	87.4865	64.7297	90.0247	115.932	141.719	116.764	78.8145	157.911	108.952	183.402	96.3647	162.43	79.9789	129.143	-0.697417	7.51827e-06	0.00272161	VSTM4	10	49014245	49115509	-	8633	protein_coding	V-set and transmembrane domain containing 4 [Source:HGNC Symbol;Acc:HGNC:26470]	-	63	73	93	62	80	73	67	90	85	90	117	153	109	86	142	131
ENSG00000155016	43.7277	41.7834	51.9383	56.6834	41.616	58.6389	58.4569	62.2126	51.7838	42.0115	81.2517	82.4376	62.1315	88.8954	98.9722	84.0012	64.9722	65.7547	62.7206	50.8852	76.793	-0.59084	9.22681e-06	0.00322836	CYP2U1	4	107931369	107953457	+	6096	protein_coding	cytochrome P450 family 2 subfamily U member 1 [Source:HGNC Symbol;Acc:HGNC:20582]	-	45	32	53	50	40	47	60	64	68	42	82	89	58	97	89	101
ENSG00000134871	422.701	587.579	614.44	577.037	542.049	655.008	510.524	463.678	450.062	609.167	802.609	760.464	609.531	503.13	849.604	844.171	1732.87	1422.8	1120.93	543.224	960.678	-0.823113	9.35314e-06	0.00322836	COL4A2	13	110305812	110513209	+	19293	protein_coding	collagen type IV alpha 2 chain [Source:HGNC Symbol;Acc:HGNC:2203]	-	435	450	627	509	521	525	524	477	591	609	810	821	569	549	764	1015
ENSG00000146648	219.61	163.216	220.493	276.615	241.373	237.051	234.802	347.03	185.812	171.047	284.381	429.787	377.074	340.919	336.95	455.769	277.982	276.623	402.859	229.705	353.594	-0.622897	1.04588e-05	0.00352795	EGFR	7	55019021	55211628	+	12521	protein_coding	epidermal growth factor receptor [Source:HGNC Symbol;Acc:HGNC:3236]	-	226	125	225	244	232	190	241	357	244	171	287	464	352	372	303	548
ENSG00000141338	128.268	157.993	280.271	251.674	227.848	303.175	230.905	365.499	224.65	223.061	548.945	398.294	355.649	204.368	390.329	518.978	532.936	345.779	522.672	239.334	424.217	-0.826225	1.12028e-05	0.0036612	ABCA8	17	68867292	68955392	-	11243	protein_coding	ATP binding cassette subfamily A member 8 [Source:HGNC Symbol;Acc:HGNC:38]	-	132	121	286	222	219	243	237	376	295	223	554	430	332	223	351	624
ENSG00000149926	11.6607	5.22292	4.89984	14.7377	92.5957	52.4007	11.6914	11.6649	26.6534	18.0049	747.12	116.709	227.101	10.9974	995.283	82.3378	67.4395	12.4707	28.1439	24.9532	254.178	-3.34875	1.13472e-05	0.0036612	FAM57B	16	30024427	30052978	-	4920	protein_coding	family with sequence similarity 57 member B [Source:HGNC Symbol;Acc:HGNC:25295]	-	12	4	5	13	89	42	12	12	35	18	754	126	212	12	895	99
ENSG00000274523	1322.52	1453.28	1187.72	1219.83	1127.79	1451	1339.64	1131.49	1231.39	1413.39	1044.38	913.297	996.246	921.946	1128.73	1095.34	954.022	1199.46	804.111	1287.8	1006.39	0.356084	1.24213e-05	0.00392248	RCC1L	7	75027122	75074228	-	4196	protein_coding	RCC1 like [Source:HGNC Symbol;Acc:HGNC:14948]	-	1361	1113	1212	1076	1084	1163	1375	1164	1617	1413	1054	986	930	1006	1015	1317
ENSG00000130304	525.704	479.203	536.043	514.685	434.887	794.744	469.604	620.182	493.469	600.164	303.208	388.105	277.449	389.49	402.561	404.204	479.478	399.063	398.839	546.869	382.489	0.514131	1.26911e-05	0.0039242	SLC27A1	19	17468769	17506168	+	8249	protein_coding	solute carrier family 27 member 1 [Source:HGNC Symbol;Acc:HGNC:10995]	-	541	367	547	454	418	637	482	638	648	600	306	419	259	425	362	486
ENSG00000124491	45.6712	20.8917	34.2989	27.208	41.616	22.4574	38.9713	62.2126	20.5612	3.00082	103.051	50.9446	190.679	123.72	12.2325	119.764	67.4395	70.2895	182.533	31.6889	102.295	-1.68974	1.4267e-05	0.00432146	F13A1	6	6144085	6321013	-	4690	protein_coding	coagulation factor XIII A chain [Source:HGNC Symbol;Acc:HGNC:3531]	-	47	16	35	24	40	18	40	64	27	3	104	55	178	135	11	144
ENSG00000244734	15274.6	212.834	287.131	1785.53	668.978	425.444	19422.3	13297.9	1799.49	353.097	867.015	104.668	462.773	242.859	22.241	103.13	348.711	61.2199	1462.68	5352.73	408.366	3.71223	1.57344e-05	0.00459815	HBB	11	5225464	5229395	-	1304	protein_coding	hemoglobin subunit beta [Source:HGNC Symbol;Acc:HGNC:4827]	-	15719	163	293	1575	643	341	19935	13680	2363	353	875	113	432	265	20	124
ENSG00000134853	58.3036	95.3183	215.593	147.377	82.1916	153.459	134.451	149.699	111.944	85.0233	229.883	200.073	216.389	145.715	272.452	235.37	189.982	201.799	301.541	123.336	221.467	-0.844812	1.58001e-05	0.00459815	PDGFRA	4	54229097	54298247	+	9732	protein_coding	platelet derived growth factor receptor alpha [Source:HGNC Symbol;Acc:HGNC:8803]	-	60	73	220	130	79	123	138	154	147	85	232	216	202	159	245	283
ENSG00000171940	40.8125	30.0318	56.8382	44.213	52.02	44.9149	43.8427	49.5757	36.5533	49.0134	73.3247	72.2487	56.7753	52.2375	72.2831	64.0405	77.3087	55.5514	82.8234	44.7815	67.3993	-0.591865	1.62458e-05	0.00463692	ZNF217	20	53567065	53609907	-	6181	protein_coding	zinc finger protein 217 [Source:HGNC Symbol;Acc:HGNC:13009]	zf-C2H2	42	23	58	39	50	36	45	51	48	49	74	78	53	57	65	77
ENSG00000163297	72.8795	62.6751	167.575	88.4261	57.222	93.5726	85.7368	95.263	76.9141	66.0181	166.467	116.709	109.266	193.37	127.885	216.241	118.43	130.376	199.419	86.6282	153.129	-0.822599	1.80876e-05	0.0050652	ANTXR2	4	79901149	80125454	-	9864	protein_coding	ANTXR cell adhesion molecule 2 [Source:HGNC Symbol;Acc:HGNC:21732]	-	75	48	171	78	55	75	88	98	101	66	168	126	102	211	115	260
ENSG00000206172	1667.48	103.153	29.399	158.713	60.3432	32.4385	1453.63	782.518	341.925	35.0096	90.1696	48.1658	69.6301	29.3263	4.44819	10.812	43.5889	4.53481	110.163	466.461	45.6488	3.35249	1.96362e-05	0.00539704	HBA1	16	176680	177522	+	835	protein_coding	hemoglobin subunit alpha 1 [Source:HGNC Symbol;Acc:HGNC:4823]	-	1716	79	30	140	58	26	1492	805	449	35	91	52	65	32	4	13
ENSG00000134294	4610.85	1950.76	2305.87	2735.54	2401.24	2606.31	3632.12	2449.62	2712.56	2773.76	1274.26	1116.15	1238.35	2337.86	1026.42	2312.94	1908.04	1421.66	2159.84	2817.86	1643.95	0.77721	2.01744e-05	0.00544415	SLC38A2	12	46358189	46372867	-	6602	protein_coding	solute carrier family 38 member 2 [Source:HGNC Symbol;Acc:HGNC:13448]	-	4745	1494	2353	2413	2308	2089	3728	2520	3562	2773	1286	1205	1156	2551	923	2781
ENSG00000224189	2.91518	2.61146	1.95994	1.13367	4.1616	4.99054	0.974282	2.91622	6.09221	3.00082	26.7536	8.33638	10.7123	4.58224	11.1205	29.1093	6.57946	10.2033	4.02055	3.07559	12.3797	-1.99312	2.09939e-05	0.00556414	HAGLR	2	176164051	176188958	-	5110	antisense	HOXD antisense growth-associated long non-coding RNA [Source:HGNC Symbol;Acc:HGNC:43755]	-	3	2	2	1	4	4	1	3	8	3	27	9	10	5	10	35
ENSG00000143933	629.679	825.222	791.814	724.414	748.048	533.988	658.614	616.294	609.221	627.172	1432.8	1036.49	1448.31	772.565	868.509	751.853	1014.88	878.619	820.997	676.447	1002.78	-0.56789	2.18242e-05	0.00568271	CALM2	2	47160082	47176601	-	6466	protein_coding	calmodulin 2 [Source:HGNC Symbol;Acc:HGNC:1445]	-	648	632	808	639	719	428	676	634	800	627	1446	1119	1352	843	781	904
ENSG00000206177	17.4911	1.30573	1.95994	5.66834	1.0404	0	9.74282	1.94414	4.56916	0	0	0	0	0	0	0	0	0	0	4.37216	0	4.65623	2.22117e-05	1	HBM	16	153892	166768	+	916	protein_coding	hemoglobin subunit mu [Source:HGNC Symbol;Acc:HGNC:4826]	-	18	1	2	5	1	0	10	2	6	0	0	0	0	0	0	0
ENSG00000080546	1961.92	1650.44	1121.08	1722.04	1457.6	3309.98	1949.54	2157.03	2544.26	2273.62	761.983	1141.16	849.488	1484.65	1073.13	1652.58	1354.55	947.775	1438.55	2014.75	1189.32	0.760078	2.44834e-05	0.00626521	SESN1	6	108986437	109094819	-	5121	protein_coding	sestrin 1 [Source:HGNC Symbol;Acc:HGNC:21595]	-	2019	1264	1144	1519	1401	2653	2001	2219	3341	2273	769	1232	793	1620	965	1987
ENSG00000188536	10192.4	592.802	231.272	1240.23	965.492	295.69	10165.7	7395.52	2235.84	361.099	639.114	80.585	445.633	164.961	27.8012	61.5455	193.272	24.9415	1158.72	3367.61	310.731	3.43785	2.54531e-05	0.00640296	HBA2	16	172876	173710	+	827	protein_coding	hemoglobin subunit alpha 2 [Source:HGNC Symbol;Acc:HGNC:4824]	-	10489	454	236	1094	928	237	10434	7608	2936	361	645	87	416	180	25	74
ENSG00000173372	12.6325	5.22292	48.9984	38.5447	59.3028	33.6862	46.7655	45.6874	32.7456	12.0033	103.051	58.3547	136.047	63.2349	40.0337	167.171	57.5703	73.6907	103.73	33.5589	89.2092	-1.40802	2.59437e-05	0.00641762	C1QA	1	22636506	22639608	+	1272	protein_coding	complement C1q A chain [Source:HGNC Symbol;Acc:HGNC:1241]	-	13	4	50	34	57	27	48	47	43	12	104	63	127	69	36	201
ENSG00000119771	43.7277	40.4776	59.7781	62.3517	47.8584	48.6578	41.8941	42.7712	51.0222	68.0186	130.795	142.645	152.115	135.634	65.6108	49.07	67.4395	52.1503	76.3905	50.6558	96.8723	-0.933758	2.71376e-05	0.0066029	KLHL29	2	23385217	23708611	+	11071	protein_coding	kelch like family member 29 [Source:HGNC Symbol;Acc:HGNC:29404]	-	45	31	61	55	46	39	43	44	67	68	132	154	142	148	59	59
ENSG00000164930	29.1518	40.4776	27.4391	18.1387	26.01	21.2098	27.2799	27.218	23.6073	36.0099	68.3704	39.8294	48.2055	28.4099	42.2578	38.258	50.1684	46.4818	57.0919	27.6542	46.5637	-0.755838	2.82532e-05	0.00676345	FZD6	8	103298433	103332866	+	4065	protein_coding	frizzled class receptor 6 [Source:HGNC Symbol;Acc:HGNC:4044]	-	30	31	28	16	25	17	28	28	31	36	69	43	45	31	38	46
ENSG00000171659	2.91518	2.61146	5.87981	1.13367	7.2828	1.24764	1.94856	7.77657	2.28458	1.00027	22.7901	17.599	14.9973	6.41513	1.11205	14.1388	13.1589	9.06962	14.474	3.40805	12.6394	-1.88324	3.0155e-05	0.00704956	GPR34	X	41688973	41697277	+	1928	protein_coding	G protein-coupled receptor 34 [Source:HGNC Symbol;Acc:HGNC:4490]	-	3	2	6	1	7	1	2	8	3	1	23	19	14	7	1	17
ENSG00000256043	56.3602	48.312	67.6178	58.9507	60.3432	66.1247	55.5341	59.2964	55.5914	66.0181	89.1787	68.5436	117.836	58.6527	84.5156	108.952	97.047	72.557	90.8645	59.4149	87.5719	-0.560497	3.03983e-05	0.00704956	CTSO	4	155924118	155953917	-	2954	protein_coding	cathepsin O [Source:HGNC Symbol;Acc:HGNC:2542]	-	58	37	69	52	58	53	57	61	73	66	90	74	110	64	76	131
ENSG00000131831	28.1801	26.1146	65.6579	37.411	73.8684	33.6862	33.1256	34.0225	25.8919	39.0107	65.3977	57.4284	81.4137	75.1487	113.429	120.596	48.5235	60.0862	65.133	39.6969	76.3507	-0.942231	3.25845e-05	0.0074403	RAI2	X	17800049	17861337	-	2622	protein_coding	retinoic acid induced 2 [Source:HGNC Symbol;Acc:HGNC:9835]	-	29	20	67	33	71	27	34	35	34	39	66	62	76	82	102	145
ENSG00000153071	70.9361	84.8725	152.875	74.8221	74.9088	54.896	98.4025	110.816	73.1065	54.0148	169.44	125.046	168.184	90.7283	95.6361	187.963	162.842	147.381	178.513	84.965	147.304	-0.793234	3.33535e-05	0.00750049	DAB2	5	39371675	39462300	-	7717	protein_coding	DAB2, clathrin adaptor protein [Source:HGNC Symbol;Acc:HGNC:2662]	-	73	65	156	66	72	44	101	114	96	54	171	135	157	99	86	226
ENSG00000187498	397.436	564.076	454.705	563.433	471.301	615.084	572.878	441.321	434.07	515.141	668.84	515.93	504.551	584.694	766.201	911.538	1639.11	1579.25	977.798	502.944	905.323	-0.848557	3.45072e-05	0.00752589	COL4A1	13	110148963	110307233	-	14738	protein_coding	collagen type IV alpha 1 chain [Source:HGNC Symbol;Acc:HGNC:2202]	-	409	432	464	497	453	493	588	454	570	515	675	557	471	638	689	1096
ENSG00000211750	9.71727	11.7516	8.81971	18.1387	10.404	17.4669	3.89713	10.6928	17.5151	12.0033	1.98175	0.926265	1.07123	0.916448	1.11205	2.49509	11.5141	1.1337	6.43288	12.0406	3.06483	1.90643	3.45203e-05	0.00752589	TRBV24-1	7	142656701	142657213	+	381	TR_V_gene	T cell receptor beta variable 24-1 [Source:HGNC Symbol;Acc:HGNC:12203]	-	10	9	9	16	10	14	4	11	23	12	2	1	1	1	1	3
ENSG00000161642	60.2471	146.242	114.656	109.966	41.616	54.896	61.3797	83.5982	38.0763	111.03	85.2152	175.99	284.948	480.219	142.342	131.408	259.066	142.846	88.4522	82.1708	198.943	-1.27828	3.49876e-05	0.00752589	ZNF385A	12	54369133	54391298	-	3179	protein_coding	zinc finger protein 385A [Source:HGNC Symbol;Acc:HGNC:17521]	-	62	112	117	97	40	44	63	86	50	111	86	190	266	524	128	158
ENSG00000135144	5.83036	2.61146	17.6394	6.80201	3.1212	12.4764	2.92285	5.83243	6.09221	10.0027	3.9635	20.3778	13.926	15.5796	26.6891	30.7727	31.2524	15.8718	34.5768	7.3331	21.4455	-1.55518	3.75987e-05	0.00789982	DTX1	12	113056709	113098028	+	4387	protein_coding	deltex E3 ubiquitin ligase 1 [Source:HGNC Symbol;Acc:HGNC:3060]	-	6	2	18	6	3	10	3	6	8	10	4	22	13	17	24	37
ENSG00000171316	121.466	103.153	155.815	134.906	124.848	111.04	148.091	124.425	143.167	156.043	236.819	132.456	209.962	284.099	169.031	175.488	180.935	213.136	151.977	132.295	194.878	-0.554355	3.77905e-05	0.00789982	CHD7	8	60678778	60868028	+	16982	protein_coding	chromodomain helicase DNA binding protein 7 [Source:HGNC Symbol;Acc:HGNC:20626]	-	125	79	159	119	120	89	152	128	188	156	239	143	196	310	152	211
ENSG00000182578	18.4628	14.363	37.2388	29.4754	40.5756	23.7051	29.2285	55.4081	19.7997	21.0058	58.4616	53.7234	131.762	45.8224	15.5687	113.942	39.4768	63.4873	139.915	28.9263	73.5733	-1.34624	3.8756e-05	0.00798913	CSF1R	5	150053291	150113372	-	5151	protein_coding	colony stimulating factor 1 receptor [Source:HGNC Symbol;Acc:HGNC:2433]	-	19	11	38	26	39	19	30	57	26	21	59	58	123	50	14	137
ENSG00000135953	12.6325	36.5605	25.4792	17.005	31.212	23.7051	25.3313	19.4414	19.7997	32.0088	30.7171	36.1243	35.3507	62.3184	28.9132	39.9214	48.5235	62.3536	45.8343	24.3175	43.3396	-0.844796	4.55752e-05	0.00918698	MFSD9	2	102715840	102736888	-	4367	protein_coding	major facilitator superfamily domain containing 9 [Source:HGNC Symbol;Acc:HGNC:28158]	-	13	28	26	15	30	19	26	20	26	32	31	39	33	68	26	48
ENSG00000115904	382.861	479.203	449.805	439.863	426.564	420.453	431.607	518.114	414.27	431.118	303.208	213.041	245.312	354.665	272.452	340.995	314.992	320.838	471.209	439.386	315.19	0.476934	4.62537e-05	0.00918698	SOS1	2	38981396	39124345	-	9263	protein_coding	SOS Ras/Rac guanine nucleotide exchange factor 1 [Source:HGNC Symbol;Acc:HGNC:11187]	-	394	367	459	388	410	337	443	533	544	431	306	230	229	387	245	410
ENSG00000182871	220.582	178.885	358.668	248.273	226.807	303.175	199.728	256.627	175.151	277.076	639.114	353.833	472.414	149.381	371.424	388.402	533.759	408.133	496.136	244.497	423.622	-0.793309	4.64239e-05	0.00918698	COL18A1	21	45405137	45513720	+	8525	protein_coding	collagen type XVIII alpha 1 chain [Source:HGNC Symbol;Acc:HGNC:2195]	-	227	137	366	219	218	243	205	264	230	277	645	382	441	163	334	467
ENSG00000158578	56.3602	5.22292	0	17.005	0	2.49527	56.5083	24.3018	7.61526	2.00055	4.95437	0.926265	2.14247	1.8329	2.2241	0	1.64487	0	1.60822	17.1509	1.70369	3.34119	4.75094e-05	0.00926273	ALAS2	X	55009055	55031064	-	2134	protein_coding	5'-aminolevulinate synthase 2 [Source:HGNC Symbol;Acc:HGNC:397]	-	58	4	0	15	0	2	58	25	10	2	5	1	2	2	2	0
ENSG00000170571	12.6325	1.30573	6.85978	6.80201	5.202	2.49527	9.74282	12.6369	10.6614	5.00137	46.5711	9.26265	12.8548	15.5796	14.4566	29.941	11.5141	17.0055	35.3809	7.33397	21.3963	-1.51884	4.80548e-05	0.00926273	EMB	5	50396192	50443248	-	5257	protein_coding	embigin [Source:HGNC Symbol;Acc:HGNC:30465]	-	13	1	7	6	5	2	10	13	14	5	47	10	12	17	13	36
ENSG00000260314	4.85864	2.61146	22.5393	12.4703	22.8888	4.99054	20.4599	35.9667	8.37679	7.00192	44.5894	33.3455	68.5589	26.577	12.2325	93.9816	22.2057	41.947	62.7206	14.2164	45.1287	-1.65997	4.94389e-05	0.009382	MRC1	10	17809344	17911170	+	5198	protein_coding	mannose receptor C-type 1 [Source:HGNC Symbol;Acc:HGNC:7228]	-	5	2	23	11	22	4	21	37	11	7	45	36	64	29	11	113
ENSG00000091986	107.862	203.694	325.349	319.694	142.535	102.306	167.576	271.208	200.281	145.04	581.643	188.032	420.994	146.632	313.597	741.04	520.6	360.517	622.382	198.555	432.826	-1.12448	4.99379e-05	0.009382	CCDC80	3	112596794	112649530	-	13071	protein_coding	coiled-coil domain containing 80 [Source:HGNC Symbol;Acc:HGNC:30649]	-	111	156	332	282	137	82	172	279	263	145	587	203	393	160	282	891
ENSG00000276900	4.85864	3.91719	6.85978	10.203	11.4444	3.74291	1.94856	8.74865	10.6614	6.00164	15.854	25.9354	17.1397	19.2454	16.6807	20.7924	12.3365	5.66851	15.2781	6.83861	16.5479	-1.26073	5.12545e-05	0.00950899	AC023157.3	12	31729117	31731204	+	2088	antisense	novel transcript, antisense to AMN1	-	5	3	7	9	11	3	2	9	14	6	16	28	16	21	15	25
ENSG00000196943	355.652	332.961	331.229	378.645	404.716	373.043	420.89	377.164	391.424	369.101	308.162	297.331	299.945	307.926	288.02	336.837	305.945	341.244	328.077	373.483	312.61	0.257535	5.46893e-05	0.00980933	NOP9	14	24299862	24309124	+	6033	protein_coding	NOP9 nucleolar protein [Source:HGNC Symbol;Acc:HGNC:19826]	-	366	255	338	334	389	299	432	388	514	369	311	321	280	336	259	405
ENSG00000140577	154.505	177.579	154.835	150.778	134.212	148.469	142.245	151.643	167.536	120.033	186.284	213.967	220.674	197.953	233.53	164.676	157.085	182.526	217.914	150.183	197.179	-0.391173	5.51733e-05	0.00980933	CRTC3	15	90529925	90645345	+	10814	protein_coding	CREB regulated transcription coactivator 3 [Source:HGNC Symbol;Acc:HGNC:26148]	-	159	136	158	133	129	119	146	156	220	120	188	231	206	216	210	198
ENSG00000164619	16.5194	15.6688	27.4391	31.7427	15.606	17.4669	22.4085	28.1901	11.4229	20.0055	36.6624	36.1243	53.5616	36.6579	25.5771	15.8022	49.346	55.5514	60.3083	20.647	41.0657	-0.994152	5.54783e-05	0.00980933	BMPER	7	33904308	34156356	+	7919	protein_coding	BMP binding endothelial regulator [Source:HGNC Symbol;Acc:HGNC:24154]	-	17	12	28	28	15	14	23	29	15	20	37	39	50	40	23	19
ENSG00000162600	176.854	178.885	144.055	155.312	150.858	158.45	212.393	125.397	122.606	169.046	125.841	100.037	117.836	123.72	106.757	135.566	120.898	117.905	85.2357	159.386	114.866	0.470541	5.60513e-05	0.00980933	OMA1	1	58415384	58546802	-	3718	protein_coding	OMA1 zinc metallopeptidase [Source:HGNC Symbol;Acc:HGNC:29661]	-	182	137	147	137	145	127	218	129	161	169	127	108	110	135	96	163
ENSG00000150347	412.984	366.91	484.104	208.595	372.463	355.576	433.555	621.154	457.677	490.134	307.171	181.548	231.386	1372.84	105.645	325.193	276.337	200.665	229.976	420.315	358.973	0.780953	5.71293e-05	0.00980933	ARID5B	10	61901300	62096944	+	9144	protein_coding	AT-rich interaction domain 5B [Source:HGNC Symbol;Acc:HGNC:17362]	ARID	425	281	494	184	358	285	445	639	601	490	310	196	216	1498	95	391
ENSG00000163539	1137.89	906.177	782.995	1168.81	962.371	1208.96	994.742	1175.23	1034.91	995.273	693.612	577.063	593.463	758.819	692.806	762.665	958.134	858.213	953.675	1036.74	760.939	0.445466	5.72375e-05	0.00980933	CLASP2	3	33496245	33718356	-	15211	protein_coding	cytoplasmic linker associated protein 2 [Source:HGNC Symbol;Acc:HGNC:17078]	-	1171	694	799	1031	925	969	1021	1209	1359	995	700	623	554	828	623	917
ENSG00000185437	353.709	245.477	252.832	320.828	216.403	270.737	266.953	323.7	224.65	362.099	223.938	144.497	174.611	150.297	155.687	165.507	115.141	226.74	290.284	283.739	182.967	0.633087	5.74998e-05	0.00980933	SH3BGR	21	39445855	39515506	+	1495	protein_coding	SH3 domain binding glutamate rich protein [Source:HGNC Symbol;Acc:HGNC:10822]	-	364	188	258	283	208	217	274	333	295	362	226	156	163	164	140	199
ENSG00000165457	1.94345	1.30573	21.5593	9.06934	9.36361	2.49527	22.4085	13.609	7.61526	5.00137	32.6989	28.7142	44.9918	16.4961	4.44819	51.5651	25.4954	34.0111	45.8343	9.43708	31.5839	-1.73095	5.9746e-05	0.0100767	FOLR2	11	72216601	72221950	+	1416	protein_coding	folate receptor beta [Source:HGNC Symbol;Acc:HGNC:3793]	-	2	1	22	8	9	2	23	14	10	5	33	31	42	18	4	62
ENSG00000173369	8.74555	9.14011	32.339	14.7377	24.9696	23.7051	30.2027	24.3018	21.3227	3.00082	35.6715	35.1981	114.622	52.2375	10.0084	106.457	25.4954	47.6155	86.0398	19.2465	57.0384	-1.56524	6.16586e-05	0.0102824	C1QB	1	22652762	22661538	+	1601	protein_coding	complement C1q B chain [Source:HGNC Symbol;Acc:HGNC:1242]	-	9	7	33	13	24	19	31	25	28	3	36	38	107	57	9	128
ENSG00000205221	37.8974	49.6178	128.376	56.6834	41.616	79.8487	91.5825	77.7657	64.7297	55.0151	130.795	77.8063	126.405	103.559	94.524	143.883	138.169	115.638	130.266	68.3132	117.894	-0.786529	6.39016e-05	0.0105381	VIT	2	36696690	36814792	+	3710	protein_coding	vitrin [Source:HGNC Symbol;Acc:HGNC:12697]	-	39	38	131	50	40	64	94	80	85	55	132	84	118	113	85	173
ENSG00000177374	89.3989	82.261	151.895	100.896	153.979	134.745	104.248	158.448	99.7599	120.033	114.941	321.414	232.458	83.3967	190.16	202.934	328.973	187.061	327.273	119.566	220.957	-0.886739	6.80149e-05	0.0110932	HIC1	17	2054154	2063241	+	8108	protein_coding	HIC ZBTB transcriptional repressor 1 [Source:HGNC Symbol;Acc:HGNC:4909]	ZBTB	92	63	155	89	148	108	107	163	131	120	116	347	217	91	171	244
ENSG00000154127	3.88691	9.14011	9.79968	9.06934	8.3232	4.99054	3.89713	11.6649	1.52305	7.00192	90.1696	10.1889	55.7041	6.41513	4.44819	22.4558	27.1403	17.0055	8.84522	6.92967	26.9303	-1.96547	6.93831e-05	0.0111933	UBASH3B	11	122655675	122814473	+	9011	protein_coding	ubiquitin associated and SH3 domain containing B [Source:HGNC Symbol;Acc:HGNC:29884]	-	4	7	10	8	8	4	4	12	2	7	91	11	52	7	4	27
ENSG00000087303	32.067	24.8089	38.2188	44.213	39.5352	31.1909	35.0741	41.7991	23.6073	40.011	51.5255	37.9769	53.5616	65.0678	34.4735	50.7334	65.7946	78.2255	74.7823	35.0525	56.9046	-0.702266	7.48794e-05	0.0116547	NID2	14	52004803	52069228	-	6392	protein_coding	nidogen 2 [Source:HGNC Symbol;Acc:HGNC:13389]	-	33	19	39	39	38	25	36	43	31	40	52	41	50	71	31	61
ENSG00000173451	50.5298	53.5349	52.9183	66.8864	58.2624	81.0963	45.7912	47.6315	41.1224	73.02	45.5802	25.0092	18.211	23.8276	32.2494	34.9312	40.2992	43.0807	45.0302	57.0793	34.2465	0.726536	7.50235e-05	0.0116547	THAP2	12	71663009	71680639	+	6527	protein_coding	THAP domain containing 2 [Source:HGNC Symbol;Acc:HGNC:20854]	THAP	52	41	54	59	56	65	47	49	54	73	46	27	17	26	29	42
ENSG00000074527	53.445	74.4266	129.356	121.302	121.727	87.3345	89.6339	155.531	90.6216	102.028	535.072	107.447	152.115	135.634	120.101	190.458	218.767	180.259	229.172	102.541	207.669	-1.01778	7.53342e-05	0.0116547	NTN4	12	95657807	95791152	-	4166	protein_coding	netrin 4 [Source:HGNC Symbol;Acc:HGNC:13658]	-	55	57	132	107	117	70	92	160	119	102	540	116	142	148	108	229
ENSG00000257151	86.4837	88.7897	139.155	77.0894	109.242	71.1152	61.3797	131.23	104.329	116.032	137.732	238.976	196.036	377.576	231.306	151.369	120.075	105.434	104.534	98.4846	184.782	-0.905814	7.5384e-05	0.0116547	PWAR6	15	25031873	25036490	+	4618	lincRNA	Prader Willi/Angelman region RNA 6 [Source:HGNC Symbol;Acc:HGNC:49129]	-	89	68	142	68	105	57	63	135	137	116	139	258	183	412	208	182
ENSG00000149115	345.935	368.216	459.605	417.19	306.918	359.319	305.924	384.94	335.833	354.097	391.396	524.266	457.416	545.286	384.768	540.602	440.824	439.877	543.579	363.798	474.224	-0.384454	7.88654e-05	0.0120672	TNKS1BP1	11	57299638	57324952	-	7149	protein_coding	tankyrase 1 binding protein 1 [Source:HGNC Symbol;Acc:HGNC:19081]	-	356	282	469	368	295	288	314	396	441	354	395	566	427	595	346	650
ENSG00000143847	583.036	823.916	428.246	565.7	622.16	375.538	686.869	465.622	587.137	745.204	385.45	300.11	236.742	187.872	200.169	413.353	295.253	383.191	643.288	588.343	338.381	0.796917	8.30345e-05	0.0124627	PPFIA4	1	203026498	203078740	+	9707	protein_coding	PTPRF interacting protein alpha 4 [Source:HGNC Symbol;Acc:HGNC:9248]	-	600	631	437	499	598	301	705	479	771	745	389	324	221	205	180	497
ENSG00000067182	274.027	470.063	353.769	419.457	379.746	290.699	310.796	305.231	358.679	267.073	543.99	434.418	684.518	594.775	488.189	521.473	370.917	456.882	358.633	342.954	494.866	-0.52934	8.31296e-05	0.0124627	TNFRSF1A	12	6328757	6342114	-	4005	protein_coding	TNF receptor superfamily member 1A [Source:HGNC Symbol;Acc:HGNC:11916]	-	282	360	361	370	365	233	319	314	471	267	549	469	639	649	439	627
ENSG00000135905	18.4628	6.52865	10.7797	10.203	5.202	8.73345	6.81997	16.5252	6.85373	4.0011	32.6989	12.9677	27.8521	6.41513	18.9048	20.7924	37.8319	21.5403	26.5356	9.41096	22.8376	-1.27642	8.86347e-05	0.0130606	DOCK10	2	224765090	225042445	-	11265	protein_coding	dedicator of cytokinesis 10 [Source:HGNC Symbol;Acc:HGNC:23479]	-	19	5	11	9	5	7	7	17	9	4	33	14	26	7	17	25
ENSG00000182568	2181.53	1431.08	1189.68	1651.75	1490.89	2130.96	1419.53	2226.04	1904.58	2034.56	1329.75	1058.72	1349.75	1267.45	1303.32	1305.76	1047.78	1393.32	1436.95	1766.06	1276.98	0.468044	8.88774e-05	0.0130606	SATB1	3	18345387	18445588	-	13409	protein_coding	SATB homeobox 1 [Source:HGNC Symbol;Acc:HGNC:10541]	CUT	2245	1096	1214	1457	1433	1708	1457	2290	2501	2034	1342	1143	1260	1383	1172	1570
ENSG00000100362	0	5.22292	1.95994	3.401	13.5252	0	0.974282	5.83243	23.6073	2.00055	564.799	34.2718	531.331	0	36.6976	54.0602	4.11216	0	7.237	5.65236	136.945	-4.59075	9.22006e-05	0.0134161	PVALB	22	36800684	36819479	-	1050	protein_coding	parvalbumin [Source:HGNC Symbol;Acc:HGNC:9704]	-	0	4	2	3	13	0	1	6	31	2	570	37	496	0	33	65
ENSG00000177675	0	0	2.9399	0	1.0404	7.48581	0	3.88829	0	1.00027	15.854	7.41012	12.8548	1.8329	2.2241	8.31695	11.5141	14.7381	6.43288	1.63547	9.01977	-2.51112	9.37367e-05	1	CD163L1	12	7346685	7479897	-	5690	protein_coding	CD163 molecule like 1 [Source:HGNC Symbol;Acc:HGNC:30375]	-	0	0	3	0	1	6	0	4	0	1	16	8	12	2	2	10
ENSG00000198648	21.378	15.6688	26.4591	14.7377	41.616	7.48581	19.4856	22.3577	28.1765	14.0038	65.3977	20.3778	55.7041	95.3106	56.7144	34.0995	46.0562	22.674	32.1644	21.1369	47.611	-1.1609	9.83685e-05	0.0141746	STK39	2	167954020	168248141	-	4247	protein_coding	serine/threonine kinase 39 [Source:HGNC Symbol;Acc:HGNC:17717]	-	22	12	27	13	40	6	20	23	37	14	66	22	52	104	51	41
ENSG00000129538	186.572	227.197	235.192	264.145	280.908	353.081	268.902	264.404	175.151	236.065	362.66	299.184	597.748	327.172	289.132	410.857	314.992	295.896	509.806	249.162	378.605	-0.605636	0.000100542	0.0143486	RNASE1	14	20801228	20803278	-	1506	protein_coding	ribonuclease A family member 1, pancreatic [Source:HGNC Symbol;Acc:HGNC:10044]	-	192	174	240	233	270	283	276	272	230	236	366	323	558	357	260	494
ENSG00000121057	2135.86	2379.04	2341.14	2317.22	2232.7	2285.67	2812.75	1814.86	1894.68	2263.62	1371.37	1368.09	1229.78	1678.93	1732.57	1776.5	1957.39	2042.93	2014.3	2247.75	1685.76	0.414751	0.000103261	0.0145962	AKAP1	17	57085092	57121349	+	5399	protein_coding	A-kinase anchoring protein 1 [Source:HGNC Symbol;Acc:HGNC:367]	-	2198	1822	2389	2044	2146	1832	2887	1867	2488	2263	1384	1477	1148	1832	1558	2136
ENSG00000168461	29.1518	22.1974	69.5777	31.7427	32.2524	42.4196	34.0999	36.9387	18.2766	48.0132	97.1057	85.2164	53.5616	33.9086	26.6891	103.962	85.533	70.2895	120.617	36.467	75.2092	-1.04833	0.000109432	0.0153226	RAB31	18	9708165	9862551	+	5586	protein_coding	RAB31, member RAS oncogene family [Source:HGNC Symbol;Acc:HGNC:9771]	-	30	17	71	28	31	34	35	38	24	48	98	92	50	37	24	125
ENSG00000253227	0.971727	3.91719	2.9399	2.26734	4.1616	0	2.92285	2.91622	3.80763	5.00137	0	0	0	1.8329	0	0	0	0	0	2.89058	0.203655	3.41952	0.000110064	1	AC090192.2	8	124271683	124277584	+	553	lincRNA	novel transcript	-	1	3	3	2	4	0	3	3	5	5	0	0	0	2	0	0
ENSG00000120051	20.4063	16.9745	7.83975	17.005	12.4848	13.724	20.4599	40.827	17.5151	31.0085	5.94525	12.9677	11.7836	11.9138	6.67229	8.31695	4.11216	10.2033	7.237	19.8245	8.79467	1.18545	0.000121018	0.0166695	CFAP58	10	104353764	104455090	+	3548	protein_coding	cilia and flagella associated protein 58 [Source:HGNC Symbol;Acc:HGNC:26676]	-	21	13	8	15	12	11	21	42	23	31	6	14	11	13	6	10
ENSG00000183853	36.9256	70.5094	88.1971	80.4904	94.6765	81.0963	77.9425	91.3747	51.0222	57.0156	141.695	82.4376	131.762	81.5638	77.8433	115.606	140.636	133.777	163.234	72.9251	118.728	-0.707394	0.000121298	0.0166695	KIRREL1	1	157993273	158100262	+	7872	protein_coding	kirre like nephrin family adhesion molecule 1 [Source:HGNC Symbol;Acc:HGNC:15734]	-	38	54	90	71	91	65	80	94	67	57	143	89	123	89	70	139
ENSG00000136631	167.137	189.331	179.334	207.461	188.313	205.86	186.088	155.531	135.552	163.045	119.896	124.12	138.189	135.634	127.885	127.249	170.244	132.643	147.956	177.765	135.98	0.378265	0.000122556	0.0166879	VPS45	1	150067279	150145329	+	6637	protein_coding	vacuolar protein sorting 45 homolog [Source:HGNC Symbol;Acc:HGNC:14579]	-	172	145	183	183	181	165	191	160	178	163	121	134	129	148	115	153
ENSG00000164754	1199.11	1048.5	762.415	995.36	907.229	1217.69	990.845	993.457	1023.49	985.27	694.603	702.109	718.797	961.354	702.814	740.209	849.573	960.246	745.411	1012.34	786.124	0.364571	0.000126694	0.0170945	RAD21	8	116845935	116874866	-	6192	protein_coding	RAD21 cohesin complex component [Source:HGNC Symbol;Acc:HGNC:9811]	-	1234	803	778	878	872	976	1017	1022	1344	985	701	758	671	1049	632	890
ENSG00000109458	436.306	296.401	339.069	320.828	252.817	501.549	219.213	597.824	322.887	552.151	225.919	303.815	179.967	165.877	187.936	132.24	314.169	164.387	317.624	383.905	221.326	0.793371	0.000133711	0.0178651	GAB1	4	143336762	143474568	+	10119	protein_coding	GRB2 associated binding protein 1 [Source:HGNC Symbol;Acc:HGNC:4066]	-	449	227	346	283	243	402	225	615	424	552	228	328	168	181	169	159
ENSG00000120727	668.548	573.216	535.063	748.221	485.867	575.16	581.646	556.025	546.014	545.149	518.227	444.607	484.197	499.464	448.155	479.056	446.581	497.695	455.127	581.491	474.79	0.292213	0.000134813	0.0178651	PAIP2	5	139341587	139369720	+	3158	protein_coding	poly(A) binding protein interacting protein 2 [Source:HGNC Symbol;Acc:HGNC:17970]	-	688	439	546	660	467	461	597	572	717	545	523	480	452	545	403	576
ENSG00000152894	65.1057	70.5094	53.8983	41.9457	66.5856	108.544	86.7111	67.073	76.1526	66.0181	108.996	100.963	73.9151	127.386	127.885	89.8231	101.982	115.638	90.0604	70.2544	104.072	-0.567241	0.000145535	0.0191153	PTPRK	6	127968779	128520674	-	9000	protein_coding	protein tyrosine phosphatase, receptor type K [Source:HGNC Symbol;Acc:HGNC:9674]	-	67	54	55	37	64	87	89	69	100	66	110	109	69	139	115	108
ENSG00000151892	77.7382	43.0891	122.496	106.565	93.6361	117.278	138.348	148.727	57.876	89.0244	145.659	119.488	141.403	167.71	185.712	161.349	136.524	197.264	207.461	99.4777	162.508	-0.707056	0.000156059	0.0202296	GFRA1	10	116056925	116273467	-	9678	protein_coding	GDNF family receptor alpha 1 [Source:HGNC Symbol;Acc:HGNC:4243]	-	80	33	125	94	90	94	142	153	76	89	147	129	132	183	167	194
ENSG00000076984	820.138	745.572	681.078	647.324	580.544	808.468	677.126	776.685	756.195	635.174	499.401	586.326	546.329	684.586	623.859	597.989	514.843	556.648	587.001	712.83	577.442	0.303691	0.000156745	0.0202296	MAP2K7	19	7903843	7914478	+	5145	protein_coding	mitogen-activated protein kinase kinase 7 [Source:HGNC Symbol;Acc:HGNC:6847]	-	844	571	695	571	558	648	695	799	993	635	504	633	510	747	561	719
ENSG00000103194	488.779	603.247	445.886	478.408	517.079	514.026	449.144	425.767	491.946	470.129	395.359	377.916	361.005	463.723	334.726	408.362	379.141	413.801	445.477	488.441	397.724	0.293107	0.000161756	0.0206964	USP10	16	84699978	84779922	+	5083	protein_coding	ubiquitin specific peptidase 10 [Source:HGNC Symbol;Acc:HGNC:12608]	-	503	462	455	422	497	412	461	438	646	470	399	408	337	506	301	491
ENSG00000169519	166.165	157.993	147.975	147.377	140.454	167.183	132.502	133.174	161.444	164.045	123.859	86.1426	108.195	130.136	122.325	107.289	152.15	112.237	88.4522	151.831	114.532	0.406304	0.00017234	0.0218621	METTL15	11	28108248	28527041	+	7778	protein_coding	methyltransferase like 15 [Source:HGNC Symbol;Acc:HGNC:26606]	-	171	121	151	130	135	134	136	137	212	164	125	93	101	142	110	129
ENSG00000165046	1.94345	0	4.89984	1.13367	3.1212	1.24764	1.94856	0.972072	5.33068	2.00055	6.93612	7.41012	10.7123	5.49869	6.67229	5.82187	7.40189	9.06962	6.43288	2.25977	7.32842	-1.6043	0.000177683	1	LETM2	8	38386207	38409527	+	6114	protein_coding	leucine zipper and EF-hand containing transmembrane protein 2 [Source:HGNC Symbol;Acc:HGNC:14648]	-	2	0	5	1	3	1	2	1	7	2	7	8	10	6	6	7
ENSG00000114062	1385.68	1683.09	1280.82	1674.43	1643.83	1601.96	1358.15	1536.85	1544.37	1522.42	1369.39	1109.67	1214.78	1436.07	1236.6	1322.4	1231.18	1299.22	1316.33	1523.16	1281.74	0.248217	0.000183208	0.0229315	UBE3A	15	25333728	25439056	-	12813	protein_coding	ubiquitin protein ligase E3A [Source:HGNC Symbol;Acc:HGNC:12496]	-	1426	1289	1307	1477	1580	1284	1394	1581	2028	1522	1382	1198	1134	1567	1112	1590
ENSG00000165025	9.71727	7.83438	12.7396	7.93567	7.2828	6.23818	2.92285	6.8045	3.0461	2.00055	24.7719	18.5253	21.4247	6.41513	10.0084	21.6241	4.9346	17.0055	36.185	6.65219	17.8772	-1.44014	0.00018386	0.0229315	SYK	9	90801787	90898549	+	5210	protein_coding	spleen associated tyrosine kinase [Source:HGNC Symbol;Acc:HGNC:11491]	-	10	6	13	7	7	5	3	7	4	2	25	20	20	7	9	26
ENSG00000184060	4.85864	13.0573	8.81971	7.93567	5.202	9.98108	3.89713	11.6649	2.28458	13.0036	18.8266	15.7465	18.211	21.0783	12.2325	14.1388	13.1589	13.6044	20.9069	8.07045	16.4338	-1.06414	0.000193124	0.0237109	ADAP2	17	30906344	30959322	+	3750	protein_coding	ArfGAP with dual PH domains 2 [Source:HGNC Symbol;Acc:HGNC:16487]	-	5	10	9	7	5	8	4	12	3	13	19	17	17	23	11	17
ENSG00000052850	10.689	0	7.83975	0	4.1616	2.49527	0.974282	3.88829	3.80763	5.00137	5.94525	8.33638	72.8438	1.8329	12.2325	25.7826	12.3365	12.4707	11.2575	3.88572	18.1154	-2.19485	0.000193304	0.0237109	ALX4	11	44260440	44310166	-	5754	protein_coding	ALX homeobox 4 [Source:HGNC Symbol;Acc:HGNC:450]	Homeobox	11	0	8	0	4	2	1	4	5	5	6	9	68	2	11	31
ENSG00000110042	7.77382	15.6688	15.6795	26.0744	20.808	26.2003	9.74282	25.2739	11.4229	8.00219	28.7354	29.6405	39.6356	12.8303	45.594	66.5356	23.0281	44.2144	29.7521	16.6647	35.5518	-1.10294	0.000195653	0.0238023	DTX4	11	59171430	59208587	+	6072	protein_coding	deltex E3 ubiquitin ligase 4 [Source:HGNC Symbol;Acc:HGNC:29151]	-	8	12	16	23	20	21	10	26	15	8	29	32	37	14	41	80
ENSG00000141456	374.115	445.254	481.164	490.878	443.211	517.769	536.829	469.511	501.846	515.141	406.259	414.04	373.86	424.315	369.2	426.66	404.637	400.197	344.159	477.572	395.925	0.270356	0.000198079	0.023803	PELP1	17	4669774	4704337	-	6577	protein_coding	proline, glutamate and leucine rich protein 1 [Source:HGNC Symbol;Acc:HGNC:30134]	-	385	341	491	433	426	415	551	483	659	515	410	447	349	463	332	513
ENSG00000196104	2.91518	0	0.979968	0	4.1616	2.49527	0	7.77657	0	0	22.7901	10.1889	12.8548	5.49869	2.2241	35.7629	0.822433	14.7381	4.82466	1.83286	12.1894	-2.72973	0.000198866	0.023803	SPOCK3	4	166733384	167234796	-	4482	protein_coding	SPARC (osteonectin), cwcv and kazal like domains proteoglycan 3 [Source:HGNC Symbol;Acc:HGNC:13565]	-	3	0	1	0	4	2	0	8	0	0	23	11	12	6	2	43
ENSG00000155659	3.88691	5.22292	11.7596	10.203	22.8888	13.724	20.4599	20.4135	9.89984	4.0011	37.6532	13.894	44.9918	36.6579	15.5687	48.2383	11.5141	36.2785	27.3398	12.246	30.2374	-1.29941	0.000201049	0.0238717	VSIG4	X	66021738	66040125	-	2192	protein_coding	V-set and immunoglobulin domain containing 4 [Source:HGNC Symbol;Acc:HGNC:17032]	-	4	4	12	9	22	11	21	21	13	4	38	15	42	40	14	58
ENSG00000165312	3738.23	844.808	1021.13	630.319	1117.39	818.449	1299.69	1164.54	2095.72	683.187	238.801	217.672	101.767	722.161	202.393	419.174	1185.13	111.103	561.269	1341.35	417.718	1.68267	0.000208273	0.0245332	OTUD1	10	23439458	23442390	+	2933	protein_coding	OTU deubiquitinase 1 [Source:HGNC Symbol;Acc:HGNC:27346]	-	3847	647	1042	556	1074	656	1334	1198	2752	683	241	235	95	788	182	504
ENSG00000122786	359.539	399.554	467.445	548.695	472.342	494.064	611.849	334.393	285.572	509.139	798.645	483.51	762.718	505.879	443.707	647.059	1120.98	636.007	931.964	448.259	703.385	-0.651016	0.000215544	0.0251898	CALD1	7	134744252	134970728	+	9843	protein_coding	caldesmon 1 [Source:HGNC Symbol;Acc:HGNC:1441]	-	370	306	477	484	454	396	628	344	375	509	806	522	712	552	399	778
ENSG00000185418	605.386	577.133	593.861	694.938	607.594	699.923	620.617	533.667	574.952	560.153	345.815	419.598	462.773	540.704	465.948	475.73	551.852	535.108	547.599	606.823	482.792	0.328358	0.000218693	0.025229	TARSL2	15	101653598	101724604	-	4584	protein_coding	threonyl-tRNA synthetase like 2 [Source:HGNC Symbol;Acc:HGNC:24728]	-	623	442	606	613	584	561	637	549	755	560	349	453	432	590	419	572
ENSG00000176595	19.4345	33.949	19.5994	15.8713	40.5756	21.2098	22.4085	13.609	12.9459	14.0038	66.3886	37.0506	74.9863	25.6605	83.4036	39.0897	13.9814	26.0752	53.0713	21.3607	46.6341	-1.13074	0.000219424	0.025229	KBTBD11	8	1973878	2006936	+	6710	protein_coding	kelch repeat and BTB domain containing 11 [Source:HGNC Symbol;Acc:HGNC:29104]	-	20	26	20	14	39	17	23	14	17	14	67	40	70	28	75	47
ENSG00000270412	0	0	0	0	2.0808	1.24764	0	0	0	0	0.990875	5.55759	3.2137	2.74934	4.44819	2.49509	1.64487	2.2674	3.21644	0.332844	2.95372	-3.095	0.000220934	1	AL136084.3	9	98943337	98943775	-	439	antisense	novel transcript, antisense to COL15A1	-	0	0	0	0	2	1	0	0	0	0	1	6	3	3	4	3
ENSG00000186377	25.2649	26.1146	45.0785	37.411	41.616	31.1909	27.2799	34.9946	44.1685	47.0129	59.4525	70.3961	43.9205	60.4855	52.2662	48.2383	74.8414	41.947	45.8343	36.0132	55.2647	-0.613713	0.000221802	0.025229	CYP4X1	1	47023568	47050751	+	2548	protein_coding	cytochrome P450 family 4 subfamily X member 1 [Source:HGNC Symbol;Acc:HGNC:20244]	-	26	20	46	33	40	25	28	36	58	47	60	76	41	66	47	58
ENSG00000131067	345.935	109.681	685.978	121.302	460.897	121.021	114.965	152.615	197.997	131.036	149.622	2088.73	2221.74	3405.52	498.197	380.085	291.141	272.089	329.685	244.143	1070.76	-2.13259	0.000222679	0.025229	GGT7	20	34844720	34872860	-	2966	protein_coding	gamma-glutamyltransferase 7 [Source:HGNC Symbol;Acc:HGNC:4259]	-	356	84	700	107	443	97	118	157	260	131	151	2255	2074	3716	448	457
ENSG00000136099	0	1.30573	0.979968	1.13367	2.0808	0	0.974282	2.91622	1.52305	4.0011	3.9635	8.33638	0	0.916448	11.1205	19.129	29.6076	3.40111	4.82466	1.49148	9.03324	-2.59218	0.000226659	1	PCDH8	13	52842889	52848641	-	5150	protein_coding	protocadherin 8 [Source:HGNC Symbol;Acc:HGNC:8660]	-	0	1	1	1	2	0	1	3	2	4	4	9	0	1	10	23
ENSG00000276805	93.2858	95.3183	68.5978	54.416	144.616	132.249	45.7912	40.827	84.5294	77.0211	30.7171	62.0598	44.9918	64.1513	40.0337	47.4066	24.673	51.0166	47.4425	83.6652	45.8325	0.865915	0.000232088	0.0260958	AL133216.2	10	38403189	38452153	+	7213	transcribed_unprocessed_pseudogene	general transcription factor IIi (GTF2I) pseudogene	-	96	73	70	48	139	106	47	42	111	77	31	67	42	70	36	57
ENSG00000105137	33.0387	44.3948	53.8983	64.6191	41.616	46.1625	47.7398	32.0784	28.1765	42.0115	71.343	62.986	72.8438	38.4908	56.7144	81.5061	79.776	58.9525	73.1741	43.3736	66.1985	-0.622065	0.000233891	0.0261008	SYDE1	19	15107403	15114988	+	3965	protein_coding	synapse defective Rho GTPase homolog 1 [Source:HGNC Symbol;Acc:HGNC:25824]	-	34	34	55	57	40	37	49	33	37	42	72	68	68	42	51	98
ENSG00000141161	3386.47	3500.66	2611.62	3559.72	2905.84	3643.09	2668.56	3103.83	2375.96	3526.97	2319.64	2405.51	2507.76	3088.43	2535.47	1980.27	2263.33	2498.68	2414.74	3128.27	2445.98	0.354728	0.000243927	0.0269978	UNC45B	17	35147817	35189345	+	5679	protein_coding	unc-45 myosin chaperone B [Source:HGNC Symbol;Acc:HGNC:14304]	-	3485	2681	2665	3140	2793	2920	2739	3193	3120	3526	2341	2597	2341	3370	2280	2381
ENSG00000075884	5.83036	5.22292	3.91987	3.401	2.0808	8.73345	3.89713	4.86036	3.0461	1.00027	13.8722	12.9677	5.35616	2.74934	3.33614	12.4754	27.1403	19.2729	14.474	4.19923	12.4049	-1.5937	0.000247338	0.0269978	ARHGAP15	2	143091362	143768352	+	6226	protein_coding	Rho GTPase activating protein 15 [Source:HGNC Symbol;Acc:HGNC:21030]	-	6	4	4	3	2	7	4	5	4	1	14	14	5	3	3	15
ENSG00000100292	49.5581	96.6241	48.9984	87.2924	50.9796	58.6389	42.8684	47.6315	105.852	49.0134	55.489	93.5528	194.964	122.804	309.149	135.566	108.561	97.4984	57.0919	63.7457	130.52	-1.03214	0.000247386	0.0269978	HMOX1	22	35380361	35394214	+	2405	protein_coding	heme oxygenase 1 [Source:HGNC Symbol;Acc:HGNC:5013]	-	51	74	50	77	49	47	44	49	139	49	56	101	182	134	278	163
ENSG00000274253	0	0	1.95994	0	1.0404	0	0.974282	0	1.52305	3.00082	1.98175	4.63132	7.49863	2.74934	5.56024	5.82187	2.4673	4.53481	6.43288	0.849849	4.6309	-2.35556	0.000256809	1	AC138649.1	15	22757857	22778741	+	1640	sense_overlapping	uncharacterized LOC283683 [Source:NCBI gene;Acc:283683]	-	0	0	2	0	1	0	1	0	2	3	2	5	7	3	5	7
ENSG00000196781	2034.8	1068.09	940.769	1380.81	881.219	1805.33	523.189	1358.96	934.393	1131.31	619.297	891.993	796.997	503.13	791.778	400.877	886.582	612.199	901.408	1205.89	711.585	0.760779	0.000263436	0.0285395	TLE1	9	81583683	81689305	-	4906	protein_coding	transducin like enhancer of split 1 [Source:HGNC Symbol;Acc:HGNC:11837]	-	2094	818	960	1218	847	1447	537	1398	1227	1131	625	963	744	549	712	482
ENSG00000163428	116.607	129.267	111.716	112.233	143.575	118.525	115.94	164.28	122.606	119.033	152.595	146.35	167.112	190.621	149.014	147.21	143.926	167.788	170.471	125.378	159.454	-0.345888	0.000271894	0.0292424	LRRC58	3	120324509	120349339	-	7903	protein_coding	leucine rich repeat containing 58 [Source:HGNC Symbol;Acc:HGNC:26968]	-	120	99	114	99	138	95	119	169	161	119	154	158	156	208	134	177
ENSG00000228407	0	0	0	0	0	0	0.974282	0	1.52305	0	2.97262	3.70506	5.35616	1.8329	10.0084	2.49509	2.4673	0	1.60822	0.249733	3.38286	-3.27887	0.000278453	1	AL139156.2	1	52160261	52160600	-	340	processed_pseudogene	pseudogene similar to part of alcohol dehydrogenase 5 (class III), chi polypeptidem (ADH5)	-	0	0	0	0	0	0	1	0	2	0	3	4	5	2	9	3
ENSG00000114698	36.9256	37.8662	93.097	57.8171	42.6564	59.8865	59.4312	60.2684	57.1145	52.0142	111.969	84.2901	73.9151	47.6553	80.0674	108.952	111.028	71.4232	108.555	55.7077	88.6506	-0.670602	0.000280145	0.0299131	PLSCR4	3	146192339	146251179	-	4227	protein_coding	phospholipid scramblase 4 [Source:HGNC Symbol;Acc:HGNC:16497]	-	38	29	95	51	41	48	61	62	75	52	113	91	69	52	72	131
ENSG00000138356	17.4911	20.8917	48.0184	35.1437	23.9292	24.9527	21.4342	51.5198	7.61526	10.0027	22.7901	59.281	59.989	164.044	55.6024	138.061	21.3832	23.8077	84.4316	26.0999	69.9323	-1.42569	0.000284037	0.0301067	AOX1	2	200585868	200677064	+	5556	protein_coding	aldehyde oxidase 1 [Source:HGNC Symbol;Acc:HGNC:553]	-	18	16	49	31	23	20	22	53	10	10	23	64	56	179	50	166
ENSG00000186469	31.0953	24.8089	49.9784	32.8764	42.6564	27.448	35.0741	45.6874	21.3227	25.0069	58.4616	53.7234	56.7753	24.7441	41.1458	51.5651	74.8414	69.1558	94.0809	33.5954	58.277	-0.796291	0.000286016	0.0301067	GNG2	14	51826195	51979342	+	6379	protein_coding	G protein subunit gamma 2 [Source:HGNC Symbol;Acc:HGNC:4404]	-	32	19	51	29	41	22	36	47	28	25	59	58	53	27	37	62
ENSG00000102034	20.4063	10.4458	24.4992	14.7377	20.808	16.2193	18.5114	11.6649	16.7536	10.0027	36.6624	31.493	32.137	26.577	25.5771	29.1093	17.2711	29.4763	22.5151	16.4049	27.8687	-0.748073	0.000296745	0.0310161	ELF4	X	130064874	130110716	-	4316	protein_coding	E74 like ETS transcription factor 4 [Source:HGNC Symbol;Acc:HGNC:3319]	ETS	21	8	25	13	20	13	19	12	22	10	37	34	30	29	23	35
ENSG00000143363	404.239	349.936	363.568	302.689	317.322	348.09	273.773	334.393	313.749	402.11	279.427	268.617	333.153	273.101	264.667	246.182	294.431	246.013	270.181	340.987	275.086	0.309744	0.000304137	0.0312744	PRUNE1	1	151008420	151035713	+	3156	protein_coding	prune exopolyphosphatase 1 [Source:HGNC Symbol;Acc:HGNC:13420]	-	416	268	371	267	305	279	281	344	412	402	282	290	311	298	238	296
ENSG00000115866	520.846	515.764	423.346	527.155	593.028	485.33	510.524	471.455	525.453	568.156	440.939	402.925	386.715	449.976	491.525	426.66	439.179	445.545	418.138	514.106	433.511	0.246749	0.000306261	0.0312744	DARS	2	135906677	135986100	-	4014	protein_coding	aspartyl-tRNA synthetase [Source:HGNC Symbol;Acc:HGNC:2678]	-	536	395	432	465	570	389	524	485	690	568	445	435	361	491	442	513
ENSG00000152518	378.974	349.936	489.004	323.095	320.443	394.253	348.793	397.577	268.819	322.088	572.726	465.911	461.701	392.24	384.768	446.62	795.292	462.551	542.775	359.298	502.732	-0.486013	0.000307151	0.0312744	ZFP36L2	2	43222402	43226609	-	3696	protein_coding	ZFP36 ring finger protein like 2 [Source:HGNC Symbol;Acc:HGNC:1108]	Others	390	268	499	285	308	316	358	409	353	322	578	503	431	428	346	537
ENSG00000126351	1215.63	1408.88	1197.52	1162.01	1269.29	1231.42	983.05	1435.75	1225.3	1356.37	980.966	788.251	996.246	1104.32	1169.87	894.904	949.087	817.399	1210.19	1248.52	990.137	0.334175	0.000307644	0.0312744	THRA	17	40058290	40093867	+	6959	protein_coding	thyroid hormone receptor alpha [Source:HGNC Symbol;Acc:HGNC:11796]	THR-like	1251	1079	1222	1025	1220	987	1009	1477	1609	1356	990	851	930	1205	1052	1076
ENSG00000119950	511.129	468.757	327.309	451.2	318.363	582.646	322.487	539.5	560.483	519.142	236.819	263.986	266.737	369.328	355.855	409.194	371.74	270.955	342.551	460.102	320.796	0.519125	0.00031216	0.0313502	MXI1	10	110207605	110287365	+	4607	protein_coding	MAX interactor 1, dimerization protein [Source:HGNC Symbol;Acc:HGNC:7534]	bHLH	526	359	334	398	306	467	331	555	736	519	239	285	249	403	320	492
ENSG00000212916	17.4911	37.8662	13.7196	21.5397	35.3736	28.6956	29.2285	20.4135	15.2305	40.011	68.3704	27.7879	39.6356	41.2401	67.8349	31.6044	64.1497	48.7492	33.7726	25.9569	47.0161	-0.864614	0.000312615	0.0313502	MAP10	1	232804892	232808407	+	3516	protein_coding	microtubule associated protein 10 [Source:HGNC Symbol;Acc:HGNC:29265]	-	18	29	14	19	34	23	30	21	20	40	69	30	37	45	61	38
ENSG00000166557	15.5476	14.363	24.4992	13.604	16.6464	6.23818	16.5628	22.3577	17.5151	12.0033	57.4707	13.894	39.6356	14.6632	21.1289	31.6044	39.4768	27.2089	41.0096	15.9337	31.788	-0.987144	0.000324233	0.032297	TMED3	15	79311062	79427432	+	19470	protein_coding	transmembrane p24 trafficking protein 3 [Source:HGNC Symbol;Acc:HGNC:28889]	-	16	11	25	12	16	5	17	23	23	12	58	15	37	16	19	38
ENSG00000170458	45.6712	27.4203	44.0986	36.2774	35.3736	31.1909	38.9713	63.1847	57.876	18.0049	63.416	89.8477	111.408	38.4908	30.0253	111.447	61.6824	63.4873	104.534	39.8069	74.9266	-0.907815	0.000332443	0.0327754	CD14	5	140631728	140633701	-	1886	protein_coding	CD14 molecule [Source:HGNC Symbol;Acc:HGNC:1628]	-	47	21	45	32	34	25	40	65	76	18	64	97	104	42	27	134
ENSG00000114019	284.716	148.853	191.094	215.397	149.818	269.489	197.779	155.531	172.866	190.052	212.047	492.773	448.847	187.872	185.712	229.548	458.917	310.634	438.24	197.56	329.399	-0.738428	0.000333451	0.0327754	AMOTL2	3	134355874	134375479	-	5984	protein_coding	angiomotin like 2 [Source:HGNC Symbol;Acc:HGNC:17812]	-	293	114	195	190	144	216	203	160	227	190	214	532	419	205	167	276
ENSG00000149150	255.564	176.274	120.536	188.189	113.404	402.986	117.888	208.023	277.196	230.063	138.722	114.857	71.7726	182.373	108.981	90.6548	158.729	103.167	102.926	209.012	119.131	0.809495	0.000338356	0.0328303	SLC43A1	11	57484534	57515786	-	3532	protein_coding	solute carrier family 43 member 1 [Source:HGNC Symbol;Acc:HGNC:9225]	-	263	135	123	166	109	323	121	214	364	230	140	124	67	199	98	109
ENSG00000007866	287.631	339.49	219.513	286.818	301.716	286.956	265.005	273.152	293.188	317.087	142.686	239.903	207.819	136.551	270.228	215.409	228.636	223.339	244.45	287.056	212.113	0.43585	0.000338434	0.0328303	TEAD3	6	35473597	35497076	-	3046	protein_coding	TEA domain transcription factor 3 [Source:HGNC Symbol;Acc:HGNC:11716]	TEA	296	260	224	253	290	230	272	281	385	317	144	259	194	149	243	259
ENSG00000173376	31.0953	27.4203	27.4391	23.807	46.818	48.6578	37.997	25.2739	25.1304	28.0077	37.6532	46.3132	39.6356	38.4908	71.171	37.4263	68.2619	62.3536	65.9371	32.1646	51.9159	-0.696116	0.000342494	0.0330084	NDNF	4	121035613	121073021	-	3556	protein_coding	neuron derived neurotrophic factor [Source:HGNC Symbol;Acc:HGNC:26256]	-	32	21	28	21	45	39	39	26	33	28	38	50	37	42	64	45
ENSG00000108691	6.80209	18.2802	9.79968	5.66834	8.3232	7.48581	12.6657	9.72072	12.9459	2.00055	20.8084	20.3778	21.4247	4.58224	10.0084	29.941	64.1497	21.5403	24.1233	9.36922	24.1062	-1.37364	0.000347246	0.0332505	CCL2	17	34255218	34257203	+	1986	protein_coding	C-C motif chemokine ligand 2 [Source:HGNC Symbol;Acc:HGNC:10618]	-	7	14	10	5	8	6	13	10	17	2	21	22	20	5	9	36
ENSG00000277399	14.5759	10.4458	21.5593	13.604	16.6464	21.2098	19.4856	15.5531	14.469	18.0049	1.98175	2.77879	7.49863	10.9974	3.33614	9.98034	13.9814	13.6044	7.237	16.5554	7.93287	1.05206	0.000351437	0.0334361	GPR179	17	38325530	38343847	-	8182	protein_coding	G protein-coupled receptor 179 [Source:HGNC Symbol;Acc:HGNC:31371]	-	15	8	22	12	16	17	20	16	19	18	2	3	7	12	3	12
ENSG00000105976	515.015	467.451	337.109	435.328	380.787	404.234	274.747	500.617	284.811	501.137	265.554	268.617	198.178	216.282	305.813	191.29	253.309	301.565	458.343	410.124	273.217	0.584923	0.000359926	0.0339189	MET	7	116672390	116798386	+	7039	protein_coding	MET proto-oncogene, receptor tyrosine kinase [Source:HGNC Symbol;Acc:HGNC:7029]	-	530	358	344	384	366	324	282	515	374	501	268	290	185	236	275	230
ENSG00000033100	63.1623	41.7834	81.3374	49.8814	56.1816	39.9243	61.3797	69.0171	58.6375	50.0137	81.2517	102.815	80.3425	48.5717	92.3	98.14	83.8881	70.2895	98.9056	57.1318	84.0561	-0.550928	0.000361083	0.0339189	CHPF2	7	151232489	151238827	+	4205	protein_coding	chondroitin polymerizing factor 2 [Source:HGNC Symbol;Acc:HGNC:29270]	-	65	32	83	44	54	32	63	71	77	50	82	111	75	53	83	118
ENSG00000110880	156.448	108.376	212.653	173.451	220.565	109.792	126.657	175.945	147.736	123.034	267.536	221.377	224.959	190.621	192.384	218.736	205.608	192.729	248.47	155.466	218.047	-0.486093	0.000368196	0.0342552	CORO1C	12	108645109	108731596	-	6532	protein_coding	coronin 1C [Source:HGNC Symbol;Acc:HGNC:2254]	-	161	83	217	153	212	88	130	181	194	123	270	239	210	208	173	263
ENSG00000070214	103.975	144.936	106.817	83.8914	182.07	143.478	167.576	190.526	142.405	163.045	234.837	217.672	222.816	149.381	280.236	207.924	166.954	176.858	216.306	142.872	208.109	-0.540843	0.000370569	0.0342552	SLC44A1	9	105244622	105439171	+	12172	protein_coding	solute carrier family 44 member 1 [Source:HGNC Symbol;Acc:HGNC:18798]	-	107	111	109	74	175	115	172	196	187	163	237	235	208	163	252	250
ENSG00000186868	1227.29	2002.99	1645.37	1587.13	1836.31	1231.42	1855.03	1299.66	1880.97	1761.48	1295.07	1005	1168.71	1182.22	1059.78	1538.64	1298.62	1236.87	1393.52	1632.77	1242.05	0.394303	0.000371587	0.0342552	MAPT	17	45894382	46028334	+	14920	protein_coding	microtubule associated protein tau [Source:HGNC Symbol;Acc:HGNC:6893]	-	1263	1534	1679	1400	1765	987	1904	1337	2470	1761	1307	1085	1091	1290	953	1850
ENSG00000181804	10.689	14.363	27.4391	12.4703	11.4444	18.7145	9.74282	20.4135	7.61526	12.0033	29.7262	16.6728	29.9945	23.8276	21.1289	39.9214	16.4487	28.3426	36.185	14.4895	26.9164	-0.905109	0.000386906	0.0354473	SLC9A9	3	143265222	143848531	-	4087	protein_coding	solute carrier family 9 member A9 [Source:HGNC Symbol;Acc:HGNC:20653]	-	11	11	28	11	11	15	10	21	10	12	30	18	28	26	19	48
ENSG00000213171	93.2858	63.9808	57.8181	68.0201	70.7472	103.554	70.1483	105.956	89.0986	105.029	96.1148	114.857	110.337	219.031	157.911	84.8329	120.075	111.103	130.266	82.7637	127.17	-0.618098	0.000390941	0.0355069	LINGO4	1	151800264	151806154	-	3379	protein_coding	leucine rich repeat and Ig domain containing 4 [Source:HGNC Symbol;Acc:HGNC:31814]	-	96	49	59	60	68	83	72	109	117	105	97	124	103	239	142	102
ENSG00000176171	1260.33	1091.59	1337.66	1488.51	949.886	1470.96	1484.81	1322.02	1566.46	1129.31	926.468	690.067	906.263	1081.41	929.672	1003.86	928.526	1392.19	981.819	1310.15	982.252	0.416126	0.000392342	0.0355069	BNIP3	10	131966455	131982013	-	5325	protein_coding	BCL2 interacting protein 3 [Source:HGNC Symbol;Acc:HGNC:1084]	-	1297	836	1365	1313	913	1179	1524	1360	2057	1129	935	745	846	1180	836	1207
ENSG00000154856	32.067	41.7834	46.0585	74.8221	43.6968	47.4101	37.997	118.593	22.8458	36.0099	77.2882	128.751	94.2685	81.5638	64.4988	103.13	37.8319	134.911	186.554	50.1283	100.977	-1.01253	0.000412758	0.0369299	APCDD1	18	10454628	10489948	+	5943	protein_coding	APC down-regulated 1 [Source:HGNC Symbol;Acc:HGNC:15718]	-	33	32	47	66	42	38	39	122	30	36	78	139	88	89	58	124
ENSG00000131016	88.4272	83.5667	227.353	74.8221	120.686	99.8108	142.245	137.062	130.221	102.028	198.175	211.188	139.26	117.305	150.126	235.37	315.814	170.055	275.81	120.622	201.456	-0.739314	0.000413041	0.0369299	AKAP12	6	151239999	151358557	+	8741	protein_coding	A-kinase anchoring protein 12 [Source:HGNC Symbol;Acc:HGNC:370]	-	91	64	232	66	116	80	146	141	171	102	200	228	130	128	135	283
ENSG00000127990	35.9539	74.4266	88.1971	61.2181	52.02	64.877	67.2254	55.4081	40.3609	33.009	135.75	67.6173	110.337	54.9869	82.2915	74.0209	80.5984	121.306	116.596	57.2696	93.7227	-0.713788	0.000417929	0.0371432	SGCE	7	94524204	94656572	-	20884	protein_coding	sarcoglycan epsilon [Source:HGNC Symbol;Acc:HGNC:10808]	-	37	57	90	54	50	52	69	57	53	33	137	73	103	60	74	89
ENSG00000116329	0.971727	0	0	1.13367	7.2828	1.24764	5.84569	5.83243	0	3.00082	32.6989	1.85253	28.9233	8.24803	35.5855	52.3968	0.822433	0	3.21644	2.53148	18.1938	-2.83825	0.000420706	0.0371674	OPRD1	1	28812142	28871267	+	9345	protein_coding	opioid receptor delta 1 [Source:HGNC Symbol;Acc:HGNC:8153]	-	1	0	0	1	7	1	6	6	0	3	33	2	27	9	32	63
ENSG00000118515	265.282	378.662	212.653	314.026	493.15	268.242	211.419	186.638	116.513	339.093	1077.08	963.316	549.542	120.055	857.389	216.241	440.001	643.943	471.209	278.568	593.197	-1.09089	0.000428048	0.0375609	SGK1	6	134169246	134318112	-	9992	protein_coding	serum/glucocorticoid regulated kinase 1 [Source:HGNC Symbol;Acc:HGNC:10810]	-	273	290	217	277	474	215	217	192	153	339	1087	1040	513	131	771	260
ENSG00000126785	43.7277	54.8407	43.1186	55.5497	54.1008	72.3628	47.7398	50.5477	34.2687	50.0137	78.2791	79.6588	72.8438	41.2401	58.9385	69.8624	96.2246	79.3592	86.8439	50.627	73.6945	-0.55539	0.000430222	0.0375609	RHOJ	14	63204114	63293219	+	3793	protein_coding	ras homolog family member J [Source:HGNC Symbol;Acc:HGNC:688]	-	45	42	44	49	52	58	49	52	45	50	79	86	68	45	53	84
ENSG00000065911	261.395	248.089	213.633	89.5597	130.05	113.535	90.6082	139.978	217.035	134.037	274.472	297.331	248.526	408.736	207.953	225.389	355.291	221.072	215.502	163.792	272.697	-0.735314	0.000433104	0.0375914	MTHFD2	2	74198562	74217565	+	4870	protein_coding	methylenetetrahydrofolate dehydrogenase (NADP+ dependent) 2, methenyltetrahydrofolate cyclohydrolase [Source:HGNC Symbol;Acc:HGNC:7434]	-	269	190	218	79	125	91	93	144	285	134	277	321	232	446	187	271
ENSG00000154845	171.024	159.299	156.795	126.971	166.464	148.469	136.399	154.559	186.574	121.033	213.038	230.64	169.255	139.3	237.978	232.043	192.449	189.328	204.244	152.759	200.92	-0.39328	0.000436614	0.0376757	PPP4R1	18	9546791	9615240	-	8131	protein_coding	protein phosphatase 4 regulatory subunit 1 [Source:HGNC Symbol;Acc:HGNC:9320]	-	176	122	160	112	160	119	140	159	245	121	215	249	158	152	214	279
ENSG00000166750	264.31	188.025	293.01	198.392	279.868	129.754	237.725	190.526	287.857	279.076	303.208	364.022	495.981	608.521	351.407	491.532	165.309	274.356	369.087	234.854	380.38	-0.694092	0.000455096	0.0385272	SLFN5	17	35243036	35273655	+	10709	protein_coding	schlafen family member 5 [Source:HGNC Symbol;Acc:HGNC:28286]	-	272	144	299	175	269	104	244	196	378	279	306	393	463	664	316	591
ENSG00000229847	41.7843	14.363	48.9984	15.8713	28.0908	23.7051	35.0741	32.0784	12.1844	21.0058	41.6167	42.6082	64.274	44.9059	41.1458	148.042	37.8319	27.2089	73.1741	27.3156	57.8675	-1.08411	0.00045569	0.0385272	EMX2OS	10	117473215	117545068	-	8824	antisense	EMX2 opposite strand/antisense RNA [Source:HGNC Symbol;Acc:HGNC:18511]	-	43	11	50	14	27	19	36	33	16	21	42	46	60	49	37	178
ENSG00000224078	909.537	803.024	1119.12	787.899	1182.94	734.857	638.155	1094.55	865.855	1058.29	900.705	1360.68	1450.45	2786.92	1267.73	1405.57	1176.08	1154.11	1128.97	919.423	1403.47	-0.610077	0.00045866	0.0385272	SNHG14	15	24978583	25419462	+	43324	processed_transcript	small nucleolar RNA host gene 14 [Source:HGNC Symbol;Acc:HGNC:37462]	-	936	615	1142	695	1137	589	655	1126	1137	1058	909	1469	1354	3041	1140	1690
ENSG00000234899	120.494	137.102	162.675	162.114	165.424	131.002	199.728	162.336	118.798	179.049	40.6259	62.986	71.7726	115.472	41.1458	136.398	74.8414	173.456	89.2563	153.872	89.5505	0.78092	0.000458883	0.0385272	SOX9-AS1	17	72034107	72237203	-	10700	processed_transcript	SOX9 antisense RNA 1 [Source:HGNC Symbol;Acc:HGNC:49321]	-	124	105	166	143	159	105	205	167	156	179	41	68	67	126	37	164
ENSG00000197702	88.4272	99.2355	189.134	104.297	122.767	119.773	117.888	106.928	98.9984	127.035	213.038	218.599	139.26	118.222	113.429	161.349	235.216	150.782	264.552	117.448	179.383	-0.613307	0.00045946	0.0385272	PARVA	11	12377185	12535356	+	12849	protein_coding	parvin alpha [Source:HGNC Symbol;Acc:HGNC:14652]	-	91	76	193	92	118	96	121	110	130	127	215	236	130	129	102	194
ENSG00000140199	362.454	285.955	224.413	300.422	327.726	436.672	237.725	373.276	273.388	329.09	211.056	212.115	247.455	255.689	266.891	237.865	178.468	179.125	283.047	315.112	230.19	0.451491	0.00046445	0.0387267	SLC12A6	15	34229996	34338060	-	10056	protein_coding	solute carrier family 12 member 6 [Source:HGNC Symbol;Acc:HGNC:10914]	-	373	219	229	265	315	350	244	384	359	329	213	229	231	279	240	286
ENSG00000170290	31669.6	22662.3	13021.8	26219.5	19120.5	22603.4	14468.1	18733.8	21865.7	17701.8	17492.9	14637.8	15127.9	7321.5	20778.6	11459.1	8570.57	12159	12362.4	20806.6	13323.3	0.643115	0.00049441	0.0409946	SLN	11	107707378	107719693	-	906	protein_coding	sarcolipin [Source:HGNC Symbol;Acc:HGNC:11089]	-	32591	17356	13288	23128	18378	18117	14850	19272	28713	17697	17654	15803	14122	7989	18685	13778
ENSG00000078668	3949.1	3452.35	3343.65	3894.15	3124.32	4212.02	3844.52	3441.13	3503.78	4110.13	2709.05	2905.69	2847.34	2783.25	2904.67	2679.72	3514.25	3881.8	2970.38	3687.51	3021.8	0.287282	0.000501216	0.0410839	VDAC3	8	42391624	42405897	+	3141	protein_coding	voltage dependent anion channel 3 [Source:HGNC Symbol;Acc:HGNC:12674]	-	4064	2644	3412	3435	3003	3376	3946	3540	4601	4109	2734	3137	2658	3037	2612	3222
ENSG00000164830	641.34	685.508	518.403	682.468	529.564	662.494	557.289	581.299	504.892	495.136	466.702	390.884	457.416	504.963	514.878	479.056	463.852	538.509	483.27	585.839	477.726	0.29292	0.000503727	0.0410839	OXR1	8	106359476	106752694	+	7079	protein_coding	oxidation resistance 1 [Source:HGNC Symbol;Acc:HGNC:15822]	-	660	525	529	602	509	531	572	598	663	495	471	422	427	551	463	576
ENSG00000100979	52.4733	48.312	81.3374	81.6241	64.5048	73.6105	58.4569	104.012	49.4992	55.0151	78.2791	98.1841	196.036	97.1435	55.6024	108.12	94.5797	103.167	155.997	66.8845	109.679	-0.714749	0.000503791	0.0410839	PLTP	20	45898621	45912155	-	2541	protein_coding	phospholipid transfer protein [Source:HGNC Symbol;Acc:HGNC:9093]	-	54	37	83	72	62	59	60	107	65	55	79	106	183	106	50	130
ENSG00000164506	389.663	282.038	223.433	286.818	304.837	247.032	283.516	299.398	271.103	261.072	218.983	207.483	219.603	264.853	217.961	220.399	214.655	222.206	254.903	284.891	226.783	0.32885	0.000512901	0.0415982	STXBP5	6	147204425	147390476	+	10504	protein_coding	syntaxin binding protein 5 [Source:HGNC Symbol;Acc:HGNC:19665]	-	401	216	228	253	293	198	291	308	356	261	221	224	205	289	196	265
ENSG00000167004	206.006	312.07	304.77	261.877	260.1	224.574	271.825	278.985	241.404	239.065	326.989	316.783	366.362	252.94	272.452	372.599	334.73	389.994	332.902	260.068	329.528	-0.342415	0.000520026	0.0419469	PDIA3	15	43746392	43773279	+	4240	protein_coding	protein disulfide isomerase family A member 3 [Source:HGNC Symbol;Acc:HGNC:4606]	-	212	239	311	231	250	180	279	287	317	239	330	342	342	276	245	448
ENSG00000158292	4.85864	6.52865	28.4191	9.06934	6.2424	22.4574	11.6914	11.6649	12.9459	16.0044	17.8357	27.7879	21.4247	22.9112	20.0169	43.2482	32.8973	18.1392	29.7521	12.9882	26.0015	-1.00894	0.000528173	0.0423738	GPR153	1	6247346	6260975	-	4082	protein_coding	G protein-coupled receptor 153 [Source:HGNC Symbol;Acc:HGNC:23618]	-	5	5	29	8	6	18	12	12	17	16	18	30	20	25	18	52
ENSG00000077274	7.77382	20.8917	9.79968	26.0744	20.808	11.2287	30.2027	16.5252	32.7456	25.0069	58.4616	7.41012	42.8493	10.0809	65.6108	60.7138	85.533	44.2144	59.5042	20.1057	48.2642	-1.25998	0.000532667	0.0425045	CAPN6	X	111245103	111270523	-	3568	protein_coding	calpain 6 [Source:HGNC Symbol;Acc:HGNC:1483]	-	8	16	10	23	20	9	31	17	43	25	59	8	40	11	59	73
ENSG00000133800	17.4911	3.91719	52.9183	13.604	49.9392	14.9716	50.6627	101.095	28.938	14.0038	61.4342	79.6588	153.186	136.551	33.3614	233.706	39.4768	95.231	167.255	34.7541	111.096	-1.67345	0.000540373	0.0428889	LYVE1	11	10556966	10611689	-	3515	protein_coding	lymphatic vessel endothelial hyaluronan receptor 1 [Source:HGNC Symbol;Acc:HGNC:14687]	-	18	3	54	12	48	12	52	104	38	14	62	86	143	149	30	281
ENSG00000133739	7.77382	9.14011	10.7797	4.53467	6.2424	9.98108	10.7171	8.74865	11.4229	10.0027	12.8814	11.1152	18.211	8.24803	22.241	23.2875	16.4487	19.2729	20.1028	8.93431	16.8676	-0.904091	0.000543556	0.042912	LRRCC1	8	85107147	85146076	+	5065	protein_coding	leucine rich repeat and coiled-coil centrosomal protein 1 [Source:HGNC Symbol;Acc:HGNC:29373]	-	8	7	11	4	6	8	11	9	15	10	13	12	17	9	20	28
ENSG00000116874	81.6251	60.0636	48.9984	69.1537	65.5452	82.3439	92.5568	70.9612	79.9602	83.0227	40.6259	68.5436	54.6329	58.6527	43.3699	54.0602	58.3927	41.947	53.0713	73.4231	52.5884	0.477922	0.000556352	0.0436545	WARS2	1	119031216	119140671	-	3847	protein_coding	tryptophanyl tRNA synthetase 2, mitochondrial [Source:HGNC Symbol;Acc:HGNC:12730]	-	84	46	50	61	63	66	95	73	105	83	41	74	51	64	39	65
ENSG00000152784	21.378	9.14011	18.6194	15.8713	18.7272	12.4764	5.84569	16.5252	23.6073	11.003	35.6715	25.9354	28.9233	18.329	45.594	29.941	14.8038	26.0752	29.7521	15.3194	28.3361	-0.863485	0.000558843	0.0436545	PRDM8	4	80183879	80204329	+	4588	protein_coding	PR/SET domain 8 [Source:HGNC Symbol;Acc:HGNC:13993]	zf-C2H2	22	7	19	14	18	10	6	17	31	11	36	28	27	20	41	36
ENSG00000149256	3.88691	14.363	16.6595	10.203	8.3232	3.74291	11.6914	20.4135	12.1844	9.00247	31.708	23.1566	24.6384	7.33158	17.7928	40.7531	15.6262	17.0055	39.4014	11.047	24.1571	-1.12801	0.000564058	0.0437097	TENM4	11	78652831	79440948	-	16330	protein_coding	teneurin transmembrane protein 4 [Source:HGNC Symbol;Acc:HGNC:29945]	-	4	11	17	9	8	3	12	21	16	9	32	25	23	8	16	49
ENSG00000130592	137.985	137.102	193.054	124.703	193.515	84.8392	134.451	259.543	97.4753	135.037	305.189	205.631	249.597	110.89	217.961	283.608	241.795	257.35	282.243	149.77	239.363	-0.675699	0.0005693	0.0437097	LSP1	11	1852970	1892267	+	5399	protein_coding	lymphocyte specific protein 1 [Source:HGNC Symbol;Acc:HGNC:6707]	-	142	105	197	110	186	68	138	267	128	135	308	222	233	121	196	341
ENSG00000204282	13.6042	6.52865	9.79968	4.53467	9.36361	6.23818	8.76854	6.8045	5.33068	7.00192	1.98175	1.85253	6.4274	0.916448	4.44819	3.32678	3.28973	4.53481	0.804111	7.79746	3.06464	1.39755	0.00057171	0.0437097	TNRC6C-AS1	17	78107398	78111799	-	4402	processed_transcript	TNRC6C antisense RNA 1 [Source:HGNC Symbol;Acc:HGNC:44360]	-	14	5	10	4	9	5	9	7	7	7	2	2	6	1	4	4
ENSG00000083444	289.575	423.057	262.631	337.833	312.12	298.185	267.927	356.75	203.327	253.069	431.031	338.087	448.847	333.587	399.225	420.838	376.674	419.47	377.932	300.448	393.966	-0.39379	0.000572724	0.0437097	PLOD1	1	11934205	11975538	+	5320	protein_coding	procollagen-lysine,2-oxoglutarate 5-dioxygenase 1 [Source:HGNC Symbol;Acc:HGNC:9081]	-	298	324	268	298	300	239	275	367	267	253	435	365	419	364	359	506
ENSG00000080503	1528.53	1359.27	1220.06	1573.53	1273.45	1524.61	1116.53	1604.89	1400.45	1321.36	1257.42	917.929	1100.16	1119.9	1038.65	1299.11	1076.56	1238	1206.17	1392.27	1139.32	0.288971	0.000574276	0.0437097	SMARCA2	9	1980290	2193624	+	18595	protein_coding	SWI/SNF related, matrix associated, actin dependent regulator of chromatin, subfamily a, member 2 [Source:HGNC Symbol;Acc:HGNC:11098]	-	1573	1041	1245	1388	1224	1222	1146	1651	1839	1321	1269	991	1027	1222	934	1562
ENSG00000162772	239.045	44.3948	63.6979	60.0844	85.3128	22.4574	114.965	34.0225	111.183	29.0079	8.91787	22.2304	17.1397	58.6527	35.5855	49.07	42.7665	10.2033	33.7726	80.4171	30.9265	1.37644	0.000583508	0.0441859	ATF3	1	212565334	212620777	+	4040	protein_coding	activating transcription factor 3 [Source:HGNC Symbol;Acc:HGNC:785]	TF_bZIP	246	34	65	53	82	18	118	35	146	29	9	24	16	64	32	59
ENSG00000173114	6.80209	6.52865	17.6394	4.53467	6.2424	0	4.87141	7.77657	12.9459	18.0049	16.8449	23.1566	11.7836	66.9007	15.5687	15.8022	37.0095	4.53481	31.3603	8.53461	24.7735	-1.52632	0.000586666	0.0441995	LRRN3	7	111091006	111125454	+	3875	protein_coding	leucine rich repeat neuronal 3 [Source:HGNC Symbol;Acc:HGNC:17200]	-	7	5	18	4	6	0	5	8	17	18	17	25	11	73	14	19
ENSG00000115661	40.8125	36.5605	44.0986	53.2824	39.5352	32.4385	40.9198	34.9946	46.4531	39.0107	63.416	64.8385	69.6301	60.4855	57.8265	68.199	37.0095	70.2895	40.2055	40.8106	59.1	-0.522385	0.000590244	0.0442445	STK16	2	219245455	219250337	+	4368	protein_coding	serine/threonine kinase 16 [Source:HGNC Symbol;Acc:HGNC:11394]	-	42	28	45	47	38	26	42	36	61	39	64	70	65	66	52	82
ENSG00000165029	234.186	231.114	175.414	312.892	214.323	316.899	183.165	199.275	204.089	309.085	235.828	436.271	560.255	499.464	294.693	204.597	356.936	575.921	256.511	238.044	380.053	-0.675121	0.000603164	0.0449857	ABCA1	9	104781002	104928237	-	11350	protein_coding	ATP binding cassette subfamily A member 1 [Source:HGNC Symbol;Acc:HGNC:29]	-	241	177	179	276	206	254	188	205	268	309	238	471	523	545	265	246
ENSG00000273487	5.83036	14.363	6.85978	12.4703	5.202	7.48581	4.87141	2.91622	9.89984	6.00164	1.98175	1.85253	1.07123	5.49869	1.11205	5.82187	1.64487	2.2674	1.60822	7.59004	2.53984	1.53529	0.000607212	1	AC104836.1	1	92189237	92190707	+	1293	lincRNA	novel transcript	-	6	11	7	11	5	6	5	3	13	6	2	2	1	6	1	7
ENSG00000078018	5.83036	20.8917	52.9183	19.2724	17.6868	17.4669	23.3828	30.1342	10.6614	19.0052	34.6806	25.9354	44.9918	43.073	36.6976	49.07	53.4581	36.2785	45.8343	21.725	41.1133	-0.924045	0.000620233	0.0458656	MAP2	2	209424058	209734118	+	11559	protein_coding	microtubule associated protein 2 [Source:HGNC Symbol;Acc:HGNC:6839]	-	6	16	54	17	17	14	24	31	14	19	35	28	42	47	33	59
ENSG00000147854	210.865	186.719	185.214	216.531	164.383	264.499	148.091	212.884	198.758	177.049	154.576	152.834	144.616	172.292	145.678	155.527	168.599	123.574	162.43	196.499	153.347	0.352145	0.000621141	0.0458656	UHRF2	9	6413151	6507054	+	9919	protein_coding	ubiquitin like with PHD and ring finger domains 2 [Source:HGNC Symbol;Acc:HGNC:12557]	-	217	143	189	191	158	212	152	219	261	177	156	165	135	188	131	187
ENSG00000182636	78.7099	84.8725	142.095	123.57	72.828	106.049	71.1226	83.5982	76.1526	120.033	231.865	113.931	149.973	81.5638	174.591	229.548	101.159	128.108	168.863	95.9031	153.289	-0.67784	0.000624542	0.0458883	NDN	15	23685400	23687330	-	1931	protein_coding	necdin, MAGE family member [Source:HGNC Symbol;Acc:HGNC:7675]	-	81	65	145	109	70	85	73	86	100	120	234	123	140	89	157	276
ENSG00000163737	34.0105	2.61146	0	0	1.0404	0	5.84569	8.74865	0	2.00055	0.990875	0	0	0	0	0	0	0	0.804111	5.42572	0.199443	4.32135	0.000627094	1	PF4	4	73981077	73982124	-	604	protein_coding	platelet factor 4 [Source:HGNC Symbol;Acc:HGNC:8861]	-	35	2	0	0	1	0	6	9	0	2	1	0	0	0	0	0
ENSG00000251027	3.88691	1.30573	9.79968	3.401	1.0404	4.99054	16.5628	13.609	2.28458	14.0038	0	1.85253	0	2.74934	0	1.66339	0	3.40111	3.21644	7.08845	1.43142	2.29928	0.000632322	1	LINC01950	5	106815197	107011014	-	832	lincRNA	long intergenic non-protein coding RNA 1950 [Source:HGNC Symbol;Acc:HGNC:52773]	-	4	1	10	3	1	4	17	14	3	14	0	2	0	3	0	2
ENSG00000180828	0	2.61146	0	0	0	0	0	0	0.761526	0	8.91787	0	1.07123	2.74934	2.2241	0.831695	9.04676	4.53481	1.60822	0.337299	3.44267	-3.32148	0.00063974	1	BHLHE22	8	64580367	64583628	+	3262	protein_coding	basic helix-loop-helix family member e22 [Source:HGNC Symbol;Acc:HGNC:11963]	bHLH	0	2	0	0	0	0	0	0	1	0	9	0	1	3	2	1
ENSG00000137275	49.5581	54.8407	83.2973	52.1487	58.2624	63.6294	60.4055	88.4585	79.9602	54.0148	75.3065	130.603	103.91	77.8981	88.9638	86.4963	86.3554	78.2255	91.6686	64.4576	91.0475	-0.492293	0.000641856	0.046817	RIPK1	6	3063991	3115187	+	4231	protein_coding	receptor interacting serine/threonine kinase 1 [Source:HGNC Symbol;Acc:HGNC:10019]	-	51	42	85	46	56	51	62	91	105	54	76	141	97	85	80	104
ENSG00000164144	66.0775	70.5094	99.9568	65.7527	67.626	49.9054	81.8397	67.073	64.7297	52.0142	95.124	88.9214	76.0575	106.308	76.7313	99.8034	113.496	98.6321	84.4316	68.5484	93.2783	-0.444456	0.000643489	0.046817	ARFIP1	4	152779937	152918463	+	4269	protein_coding	ADP ribosylation factor interacting protein 1 [Source:HGNC Symbol;Acc:HGNC:21496]	-	68	54	102	58	65	40	84	69	85	52	96	96	71	116	69	120
ENSG00000165152	60.2471	49.6178	57.8181	72.5547	73.8684	37.4291	77.9425	50.5477	47.9761	50.0137	99.0875	84.2901	96.411	103.559	71.171	59.8821	64.9722	82.7603	82.0193	57.8015	82.6836	-0.512244	0.000650571	0.0470358	TMEM246	9	101473171	101533537	-	5568	protein_coding	transmembrane protein 246 [Source:HGNC Symbol;Acc:HGNC:28180]	-	62	38	59	64	71	30	80	52	63	50	100	91	90	113	64	72
ENSG00000169991	36.9256	31.3375	49.9784	48.7477	48.8988	42.4196	75.0197	61.2405	47.2146	72.0197	99.0875	97.2578	52.4904	58.6527	66.7229	99.8034	68.2619	94.0973	68.3494	51.3802	78.3026	-0.602593	0.000652834	0.0470358	IFFO2	1	18904281	18956686	-	6188	protein_coding	intermediate filament family orphan 2 [Source:HGNC Symbol;Acc:HGNC:27006]	-	38	24	51	43	47	34	77	63	62	72	100	105	49	64	60	120
ENSG00000181234	8.74555	5.22292	12.7396	14.7377	3.1212	19.9622	4.87141	3.88829	5.33068	4.0011	10.8996	56.5022	16.0685	1.8329	27.8012	13.3071	15.6262	14.7381	78.8028	8.26206	26.1754	-1.6796	0.000664753	0.0476631	TMEM132C	12	128267403	128707915	+	4947	protein_coding	transmembrane protein 132C [Source:HGNC Symbol;Acc:HGNC:25436]	-	9	4	13	13	3	16	5	4	7	4	11	61	15	2	25	16
ENSG00000158869	18.4628	3.91719	7.83975	4.53467	9.36361	6.23818	3.89713	12.6369	6.09221	2.00055	36.6624	8.33638	19.2822	8.24803	12.2325	24.9509	10.6916	19.2729	25.7315	7.4983	18.3787	-1.28271	0.000668078	0.0476712	FCER1G	1	161215234	161220699	+	964	protein_coding	Fc fragment of IgE receptor Ig [Source:HGNC Symbol;Acc:HGNC:3611]	-	19	3	8	4	9	5	4	13	8	2	37	9	18	9	11	30
ENSG00000077782	166.165	237.643	403.747	231.268	266.343	197.126	266.953	278.013	191.143	225.062	329.961	291.773	398.499	333.587	290.244	334.342	398.057	289.094	423.766	246.346	343.258	-0.47924	0.000675436	0.0479189	FGFR1	8	38400215	38468834	-	13842	protein_coding	fibroblast growth factor receptor 1 [Source:HGNC Symbol;Acc:HGNC:3688]	-	171	182	412	204	256	158	274	286	251	225	333	315	372	364	261	402
ENSG00000162783	1660.68	501.4	611.5	893.33	585.746	543.969	450.118	953.602	913.07	487.133	113.951	315.856	140.331	648.845	251.323	317.708	679.329	180.259	599.062	760.055	360.74	1.07444	0.000678828	0.0479189	IER5	1	181088712	181092899	+	4188	protein_coding	immediate early response 5 [Source:HGNC Symbol;Acc:HGNC:5393]	-	1709	384	624	788	563	436	462	981	1199	487	115	341	131	708	226	382
ENSG00000154358	28307.4	37507.1	31380.5	30938.9	31947.6	33618.8	38368.2	32934.8	33131.7	42018.5	27874.3	23273.3	27219	25724.7	23463.1	33960.6	27943.8	32294.6	27158.8	34015.3	27656.9	0.298535	0.000681235	0.0479189	OBSCN	1	228208130	228378874	+	32290	protein_coding	obscurin, cytoskeletal calmodulin and titin-interacting RhoGEF [Source:HGNC Symbol;Acc:HGNC:15719]	-	29131	28725	32022	27291	30707	26946	39381	33881	43507	42007	28131	25126	25409	28070	21099	40833
ENSG00000173705	29.1518	5.22292	44.0986	32.8764	11.4444	36.1814	20.4599	16.5252	21.3227	43.0118	47.562	30.5667	125.334	38.4908	42.2578	51.5651	74.0189	18.1392	102.122	26.0295	58.8952	-1.17784	0.000684557	0.0479254	SUSD5	3	33150042	33219215	-	5008	protein_coding	sushi domain containing 5 [Source:HGNC Symbol;Acc:HGNC:29061]	-	30	4	45	29	11	29	21	17	28	43	48	33	117	42	38	62
ENSG00000158270	27.2084	52.2292	72.5176	49.8814	52.02	56.1436	39.9456	80.682	51.0222	27.0074	92.1513	70.3961	67.4877	34.825	87.8518	107.289	68.2619	151.916	127.049	50.8657	89.692	-0.817872	0.000695549	0.0484663	COLEC12	18	316740	500722	-	7340	protein_coding	collectin subfamily member 12 [Source:HGNC Symbol;Acc:HGNC:16016]	-	28	40	74	44	50	45	41	83	67	27	93	76	63	38	79	129
ENSG00000206538	28.1801	43.0891	71.5377	43.0794	23.9292	37.4291	54.5598	50.5477	31.9841	19.0052	106.024	49.092	80.3425	51.3211	60.0506	62.3771	65.7946	48.7492	87.6481	40.3341	67.9332	-0.753702	0.00069897	0.0484772	VGLL3	3	86876388	86991119	-	12714	protein_coding	vestigial like family member 3 [Source:HGNC Symbol;Acc:HGNC:24327]	-	29	33	73	38	23	30	56	52	42	19	107	53	75	56	54	75
ENSG00000179639	0	10.4458	0.979968	0	3.1212	1.24764	0.974282	1.94414	0.761526	1.00027	28.7354	5.55759	9.6411	0	5.56024	13.3071	10.6916	14.7381	1.60822	2.04749	9.98215	-2.34873	0.000707979	0.0486505	FCER1A	1	159289714	159308224	+	1165	protein_coding	Fc fragment of IgE receptor Ia [Source:HGNC Symbol;Acc:HGNC:3609]	-	0	8	1	0	3	1	1	2	1	1	29	6	9	0	5	16
ENSG00000147454	886.215	488.343	653.639	548.695	528.523	404.234	711.226	680.45	512.507	647.177	544.981	471.469	395.285	470.138	458.164	379.253	393.123	527.172	411.705	606.101	450.143	0.430809	0.000708912	0.0486505	SLC25A37	8	23528805	23575463	+	8147	protein_coding	solute carrier family 25 member 37 [Source:HGNC Symbol;Acc:HGNC:29786]	-	912	374	667	484	508	324	730	700	673	647	550	509	369	513	412	456
ENSG00000113140	1512.01	1826.72	2484.22	2186.84	1656.32	1805.33	1286.05	1742.92	1556.56	1444.4	3559.22	2851.04	2122.11	1159.31	3157.1	1818.92	3195.97	2422.72	3621.71	1750.14	2656.46	-0.602146	0.000714654	0.0486505	SPARC	5	151661096	151687165	-	4831	protein_coding	secreted protein acidic and cysteine rich [Source:HGNC Symbol;Acc:HGNC:11219]	-	1556	1399	2535	1929	1592	1447	1320	1793	2044	1444	3592	3078	1981	1265	2839	2187
ENSG00000163751	0.971727	2.61146	1.95994	2.26734	8.3232	1.24764	2.92285	8.74865	3.80763	4.0011	33.6897	3.70506	26.7808	1.8329	3.33614	11.6437	5.75703	9.06962	23.3192	3.68615	13.2371	-1.83144	0.000715914	0.0486505	CPA3	3	148865256	148897196	+	1848	protein_coding	carboxypeptidase A3 [Source:HGNC Symbol;Acc:HGNC:2298]	-	1	2	2	2	8	1	3	9	5	4	34	4	25	2	3	14
ENSG00000184254	19.4345	26.1146	24.4992	24.9407	36.414	23.7051	12.6657	47.6315	21.3227	22.006	50.5346	33.3455	28.9233	45.8224	16.6807	119.764	47.7011	56.6851	58.7001	25.8734	50.9063	-0.982609	0.000720975	0.0486505	ALDH1A3	15	100877714	100916626	+	5772	protein_coding	aldehyde dehydrogenase 1 family member A3 [Source:HGNC Symbol;Acc:HGNC:409]	-	20	20	25	22	35	19	13	49	28	22	51	36	27	50	15	144
ENSG00000110079	3.88691	1.30573	4.89984	4.53467	3.1212	7.48581	3.89713	15.5531	0.761526	0	8.91787	8.33638	40.7068	16.4961	3.33614	21.6241	13.9814	6.80221	14.474	4.5446	14.9639	-1.72496	0.000721136	0.0486505	MS4A4A	11	60185702	60317944	+	2948	protein_coding	membrane spanning 4-domains A4A [Source:HGNC Symbol;Acc:HGNC:13371]	-	4	1	5	4	3	6	4	16	1	0	9	9	38	18	3	26
ENSG00000176438	63.1623	36.5605	165.615	69.1537	74.9088	106.049	72.0968	87.4865	43.407	65.0178	180.339	137.087	127.477	93.4777	103.42	124.754	127.477	96.3647	228.367	78.3457	135.418	-0.791041	0.000726524	0.0487092	SYNE3	14	95407266	95475836	-	18164	protein_coding	spectrin repeat containing nuclear envelope family member 3 [Source:HGNC Symbol;Acc:HGNC:19861]	-	65	28	169	61	72	85	74	90	57	65	182	148	119	102	93	150
ENSG00000090659	1.94345	0	4.89984	9.06934	3.1212	1.24764	9.74282	3.88829	1.52305	3.00082	9.90875	5.55759	31.0658	8.24803	3.33614	10.812	8.22433	11.337	16.8863	3.84365	11.7084	-1.59646	0.000728571	0.0487092	CD209	19	7739994	7747564	-	4413	protein_coding	CD209 molecule [Source:HGNC Symbol;Acc:HGNC:1641]	-	2	0	5	8	3	1	10	4	2	3	10	6	29	9	3	13
ENSG00000112562	341.076	404.776	427.266	426.259	324.605	402.986	417.967	603.657	449.3	413.113	1103.83	390.884	811.994	321.673	423.69	1177.68	445.758	840.073	746.215	421.101	695.756	-0.724243	0.000740341	0.0492742	SMOC2	6	168441151	168673445	+	4032	protein_coding	SPARC related modular calcium binding 2 [Source:HGNC Symbol;Acc:HGNC:20323]	-	351	310	436	376	312	323	429	621	590	413	1114	422	758	351	381	1416
ENSG00000134369	88.4272	109.681	143.075	79.3567	104.04	107.297	102.3	117.621	71.5835	96.0263	138.722	129.677	132.833	142.966	115.653	142.22	130.767	114.504	195.399	101.941	138.082	-0.443976	0.000744029	0.0492986	NAV1	1	201622885	201826969	+	22453	protein_coding	neuron navigator 1 [Source:HGNC Symbol;Acc:HGNC:15989]	-	91	84	146	70	100	86	105	121	94	96	140	140	124	156	104	171
ENSG00000166224	172.967	174.968	123.476	160.981	107.161	159.697	100.351	196.358	177.436	185.051	64.4069	124.12	101.767	109.974	102.308	118.101	134.879	79.3592	135.091	155.845	107.778	0.527707	0.000759284	0.0500858	SGPL1	10	70815961	70881173	+	7486	protein_coding	sphingosine-1-phosphate lyase 1 [Source:HGNC Symbol;Acc:HGNC:10817]	-	178	134	126	142	103	128	103	202	233	185	65	134	95	120	92	142
ENSG00000138172	45.6712	32.6433	61.738	54.416	44.7372	48.6578	65.2769	54.436	37.3148	48.0132	117.914	61.1335	88.9123	53.154	38.9217	97.3083	74.8414	69.1558	80.4111	49.2904	75.7502	-0.620614	0.000771664	0.050612	CALHM2	10	103446786	103452402	-	3108	protein_coding	calcium homeostasis modulator family member 2 [Source:HGNC Symbol;Acc:HGNC:23493]	-	47	25	63	48	43	39	67	56	49	48	119	66	83	58	35	117
ENSG00000145632	47.6146	71.8152	54.8782	27.208	50.9796	57.3912	53.5855	59.2964	49.4992	56.0153	128.814	108.373	96.411	27.4934	87.8518	59.8821	132.412	87.2951	69.1535	52.8283	88.6317	-0.747423	0.000774082	0.050612	PLK2	5	58453982	58460260	-	4768	protein_coding	polo like kinase 2 [Source:HGNC Symbol;Acc:HGNC:19699]	-	49	55	56	24	49	46	55	61	65	56	130	117	90	30	79	72
ENSG00000185650	387.719	373.439	346.909	421.724	408.877	407.977	409.198	339.253	389.901	343.094	569.753	515.93	462.773	386.741	382.544	462.423	828.19	472.754	492.116	382.809	508.136	-0.409938	0.000780508	0.0508083	ZFP36L1	14	68787660	68796253	-	5160	protein_coding	ZFP36 ring finger protein like 1 [Source:HGNC Symbol;Acc:HGNC:1107]	Others	399	286	354	372	393	327	420	349	512	343	575	557	432	422	344	556
ENSG00000100600	204.063	163.216	224.413	253.942	266.343	240.794	282.542	256.627	274.149	185.051	315.098	280.658	354.578	279.517	251.323	366.778	245.085	318.57	369.087	235.114	308.966	-0.392326	0.000784941	0.0508738	LGMN	14	92703807	92748702	-	3899	protein_coding	legumain [Source:HGNC Symbol;Acc:HGNC:9472]	-	210	125	229	224	256	193	290	264	360	185	318	303	331	305	226	441
ENSG00000182175	1572.25	1713.12	1242.6	1626.81	1533.55	1351.19	1197.39	1514.49	1322.01	1211.33	1957.97	1510.74	1961.43	1707.34	1828.21	1646.76	1634.17	1842.27	1545.5	1428.47	1737.15	-0.282376	0.000824014	0.053174	RGMA	15	93035273	93089204	-	13221	protein_coding	repulsive guidance molecule BMP co-receptor a [Source:HGNC Symbol;Acc:HGNC:30308]	-	1618	1312	1268	1435	1474	1083	1229	1558	1736	1211	1976	1631	1831	1863	1644	1980
ENSG00000170004	97.1727	105.764	167.575	111.099	109.242	92.325	91.5825	146.783	70.8219	118.032	146.649	151.907	175.682	95.3106	123.437	205.429	194.094	166.654	198.615	111.04	161.975	-0.54689	0.000847804	0.0542744	CHD3	17	7884806	7912760	+	9758	protein_coding	chromodomain helicase DNA binding protein 3 [Source:HGNC Symbol;Acc:HGNC:1918]	-	100	81	171	98	105	74	94	151	93	118	148	164	164	104	111	247
ENSG00000106868	6.80209	5.22292	20.5793	5.66834	4.1616	16.2193	12.6657	12.6369	8.37679	3.00082	10.8996	12.9677	33.2082	14.6632	13.3446	16.6339	23.8505	28.3426	34.5768	9.53337	20.943	-1.13383	0.000852593	0.0542744	SUSD1	9	112040785	112175408	-	4183	protein_coding	sushi domain containing 1 [Source:HGNC Symbol;Acc:HGNC:25413]	-	7	4	21	5	4	13	13	13	11	3	11	14	31	16	12	20
ENSG00000280007	10.689	10.4458	19.5994	40.812	26.01	18.7145	18.5114	21.3856	30.461	20.0055	31.708	94.479	49.2767	29.3263	56.7144	14.9705	26.3178	48.7492	39.4014	21.6634	43.4382	-0.995434	0.000852746	0.0542744	AC008079.1	22	18110759	18131154	-	20396	antisense	novel transcript, antisense to TUBA8	-	11	8	20	36	25	15	19	22	40	20	32	102	46	32	51	18
ENSG00000168061	154.505	134.49	100.937	141.708	82.1916	119.773	98.4025	94.291	89.8601	115.032	70.3521	96.3316	93.1973	84.3132	80.0674	79.0111	81.4208	95.231	73.1741	113.119	83.6776	0.432414	0.000858199	0.0542744	SAC3D1	11	65040901	65044828	+	1772	protein_coding	SAC3 domain containing 1 [Source:HGNC Symbol;Acc:HGNC:30179]	-	159	103	103	125	79	96	101	97	118	115	71	104	87	92	72	95
ENSG00000144868	121.466	246.783	113.676	145.109	315.241	135.992	195.831	201.219	234.55	319.087	149.622	105.594	83.5562	128.303	102.308	181.31	83.8881	155.317	134.286	202.896	124.909	0.699733	0.000859533	0.0542744	TMEM108	3	133038391	133397792	+	8425	protein_coding	transmembrane protein 108 [Source:HGNC Symbol;Acc:HGNC:28451]	-	125	189	116	128	303	109	201	207	308	319	151	114	78	140	92	218
ENSG00000184743	95.2293	133.185	195.014	116.768	139.414	127.259	128.605	141.922	96.7138	129.035	213.038	140.792	237.814	147.548	120.101	192.122	203.963	170.055	225.151	130.314	183.398	-0.49526	0.000863007	0.0542744	ATL3	11	63624087	63671921	-	7600	protein_coding	atlastin GTPase 3 [Source:HGNC Symbol;Acc:HGNC:24526]	-	98	102	199	103	134	102	132	146	127	129	215	152	222	161	108	231
ENSG00000182022	123.409	54.8407	43.1186	57.8171	70.7472	53.6483	56.5083	96.2351	135.552	51.014	293.299	159.318	202.463	169.543	175.704	121.428	52.6357	89.5625	56.2877	74.289	146.693	-0.97646	0.000871909	0.0546028	CHST15	10	124007666	124093607	-	6554	protein_coding	carbohydrate sulfotransferase 15 [Source:HGNC Symbol;Acc:HGNC:18137]	-	127	42	44	51	68	43	58	99	178	51	296	172	189	185	158	146
ENSG00000157554	61.2188	84.8725	80.3574	64.6191	90.5148	84.8392	79.8911	69.0171	74.6296	71.0195	116.923	102.815	107.123	72.3994	102.308	76.516	123.365	99.7658	102.122	76.0979	100.371	-0.401448	0.000877815	0.0547417	ERG	21	38380027	38661780	-	7588	protein_coding	ERG, ETS transcription factor [Source:HGNC Symbol;Acc:HGNC:3446]	ETS	63	65	82	57	87	68	82	71	98	71	118	111	100	79	92	92
ENSG00000154822	704.502	565.381	514.483	707.409	590.948	553.95	399.456	621.154	488.9	448.123	392.386	396.441	409.211	452.725	568.256	301.905	426.02	311.768	481.662	559.43	415.597	0.428447	0.000887068	0.0548042	PLCL2	3	16802651	17090594	+	5146	protein_coding	phospholipase C like 2 [Source:HGNC Symbol;Acc:HGNC:9064]	-	725	433	525	624	568	444	410	639	642	448	396	428	382	494	511	363
ENSG00000157833	70.9361	27.4203	99.9568	74.8221	50.9796	98.5632	80.8654	81.654	95.1908	60.0164	23.781	40.7557	34.2794	52.2375	18.9048	62.3771	26.3178	74.8244	42.6179	74.0405	41.7884	0.827894	0.000887427	0.0548042	GAREM2	2	26173091	26189663	+	5939	protein_coding	GRB2 associated regulator of MAPK1 subtype 2 [Source:HGNC Symbol;Acc:HGNC:27172]	-	73	21	102	66	49	79	83	84	125	60	24	44	32	57	17	75
ENSG00000107864	610.245	457.006	402.767	562.299	558.695	606.351	364.381	586.159	480.523	556.152	377.523	326.045	218.531	453.642	475.956	325.193	374.207	306.1	500.157	518.458	373.039	0.473936	0.000892051	0.0548042	CPEB3	10	92046692	92291087	-	7928	protein_coding	cytoplasmic polyadenylation element binding protein 3 [Source:HGNC Symbol;Acc:HGNC:21746]	-	628	350	411	496	537	486	374	603	631	556	381	352	204	495	428	391
ENSG00000178726	119.522	122.739	136.216	132.639	163.343	102.306	125.682	130.258	144.69	102.028	180.339	149.129	157.471	88.8954	209.065	306.896	176.001	199.532	221.13	127.942	187.606	-0.551753	0.000893587	0.0548042	THBD	20	23045633	23049741	-	4109	protein_coding	thrombomodulin [Source:HGNC Symbol;Acc:HGNC:11784]	-	123	94	139	117	157	82	129	134	190	102	182	161	147	97	188	369
ENSG00000072840	16.5194	33.949	28.4191	26.0744	34.3332	21.2098	30.2027	23.3297	15.992	19.0052	42.6076	35.1981	37.4931	17.4125	50.0421	56.5553	61.6824	20.4066	77.9987	24.9035	44.3774	-0.847258	0.000906629	0.0553753	EVC	4	5711197	5814305	+	7148	protein_coding	EvC ciliary complex subunit 1 [Source:HGNC Symbol;Acc:HGNC:3497]	-	17	26	29	23	33	17	31	24	21	19	43	38	35	19	45	68
ENSG00000270647	838.601	830.445	816.314	909.201	686.664	802.229	910.953	865.144	954.192	814.223	666.859	670.616	883.767	761.568	578.265	583.85	659.591	772.051	679.473	842.797	695.116	0.279156	0.000936922	0.056991	TAF15	17	35713791	35864615	+	5909	protein_coding	TATA-box binding protein associated factor 15 [Source:HGNC Symbol;Acc:HGNC:11547]	-	863	636	833	802	660	643	935	890	1253	814	673	724	825	831	520	702
ENSG00000101955	20.4063	45.7006	21.5593	27.208	11.4444	33.6862	29.2285	15.5531	22.8458	27.0074	46.5711	26.8617	36.4219	36.6579	28.9132	38.258	82.2433	53.284	44.2261	25.464	43.7152	-0.796666	0.000951454	0.0576189	SRPX	X	38149336	38220924	-	1987	protein_coding	sushi repeat containing protein X-linked [Source:HGNC Symbol;Acc:HGNC:11309]	-	21	35	22	24	11	27	30	16	30	27	47	29	34	40	26	46
ENSG00000242802	64.134	88.7897	80.3574	87.2924	100.919	66.1247	73.0711	80.682	76.1526	60.0164	101.069	171.359	102.838	104.475	115.653	98.14	94.5797	90.6962	84.4316	77.7539	107.027	-0.461934	0.000955009	0.0576189	AP5Z1	7	4775615	4794395	+	8396	protein_coding	adaptor related protein complex 5 subunit zeta 1 [Source:HGNC Symbol;Acc:HGNC:22197]	-	66	68	82	77	97	53	75	83	100	60	102	185	96	114	104	118
ENSG00000155085	60.2471	33.949	27.4391	39.6784	35.3736	39.9243	37.997	53.4639	42.6455	49.0134	31.708	29.6405	21.4247	19.2454	22.241	31.6044	32.8973	29.4763	34.5768	41.9731	28.0905	0.575853	0.00097483	0.0585767	AK9	6	109492856	109691217	-	10098	protein_coding	adenylate kinase 9 [Source:HGNC Symbol;Acc:HGNC:33814]	-	62	26	28	35	34	32	39	55	56	49	32	32	20	21	20	38
ENSG00000082438	54.4167	49.6178	57.8181	45.3467	53.0604	58.6389	43.8427	53.4639	48.7377	53.0145	58.4616	138.013	42.8493	60.4855	60.0506	66.5356	125.01	68.0221	110.967	51.7957	81.155	-0.654099	0.000981829	0.0587593	COBLL1	2	164653624	164843679	-	17178	protein_coding	cordon-bleu WH2 repeat protein like 1 [Source:HGNC Symbol;Acc:HGNC:23571]	-	56	38	59	40	51	47	45	55	64	53	59	149	40	66	54	80
ENSG00000135317	74.823	65.2865	92.117	60.0844	89.4744	66.1247	81.8397	89.4306	60.1606	85.0233	115.932	96.3316	89.9836	96.227	97.8602	103.13	132.412	75.9581	104.534	76.4364	101.374	-0.409764	0.000986837	0.0588218	SNX14	6	85505496	85594156	-	7105	protein_coding	sorting nexin 14 [Source:HGNC Symbol;Acc:HGNC:14977]	-	77	50	94	53	86	53	84	92	79	85	117	104	84	105	88	124
ENSG00000120262	0.971727	0	1.95994	3.401	1.0404	3.74291	0	1.94414	0.761526	0	4.95437	9.26265	8.56986	0	7.78433	7.48526	5.75703	1.1337	5.62877	1.38216	5.61955	-2.06478	0.00100405	1	CCDC170	6	151494030	151621193	+	5419	protein_coding	coiled-coil domain containing 170 [Source:HGNC Symbol;Acc:HGNC:21177]	-	1	0	2	3	1	3	0	2	1	0	5	10	8	0	7	9
ENSG00000197183	18.4628	24.8089	15.6795	19.2724	16.6464	21.2098	19.4856	15.5531	12.1844	21.0058	38.6441	23.1566	20.3534	20.1618	30.0253	28.2776	41.9441	27.2089	27.3398	18.4309	28.568	-0.65439	0.0010418	0.0618494	NOL4L	20	32443059	32585074	-	9448	protein_coding	nucleolar protein 4 like [Source:HGNC Symbol;Acc:HGNC:16106]	-	19	19	16	17	16	17	20	16	16	21	39	25	19	22	27	34
ENSG00000225614	44.6995	20.8917	32.339	17.005	9.36361	14.9716	9.74282	53.4639	34.2687	19.0052	77.2882	34.2718	114.622	80.6474	51.1542	30.7727	17.2711	46.4818	54.6795	25.5751	56.3543	-1.13027	0.001061	0.0627312	ZNF469	16	88427471	88440757	+	13287	protein_coding	zinc finger protein 469 [Source:HGNC Symbol;Acc:HGNC:23216]	zf-C2H2	46	16	33	15	9	12	10	55	45	19	78	37	107	88	46	37
ENSG00000101445	51.5015	69.2037	48.0184	46.4804	81.1512	92.325	76.9683	57.3522	41.8839	72.0197	115.932	87.0689	93.1973	78.8145	91.1879	71.5258	80.5984	99.7658	87.6481	63.6904	89.5266	-0.496562	0.0010651	0.0627312	PPP1R16B	20	38805705	38923024	+	6400	protein_coding	protein phosphatase 1 regulatory subunit 16B [Source:HGNC Symbol;Acc:HGNC:15850]	-	53	53	49	41	78	74	79	59	55	72	117	94	87	86	82	86
ENSG00000110077	23.3215	6.52865	25.4792	9.06934	13.5252	22.4574	28.2542	35.9667	12.1844	20.0055	37.6532	26.8617	61.0603	35.7415	27.8012	88.1597	10.6916	60.0862	31.3603	19.6792	42.1573	-1.0924	0.0010726	0.0627919	MS4A6A	11	60172014	60184666	-	5791	protein_coding	membrane spanning 4-domains A6A [Source:HGNC Symbol;Acc:HGNC:13375]	-	24	5	26	8	13	18	29	37	16	20	38	29	57	39	25	106
ENSG00000132670	104.947	121.433	147.975	108.832	113.404	131.002	106.197	121.509	127.175	109.03	155.567	195.442	149.973	118.222	118.989	173.824	177.645	123.574	176.904	119.15	154.46	-0.378979	0.00107459	0.0627919	PTPRA	20	2864184	3039076	+	4469	protein_coding	protein tyrosine phosphatase, receptor type A [Source:HGNC Symbol;Acc:HGNC:9664]	-	108	93	151	96	109	105	109	125	167	109	157	211	140	129	107	209
ENSG00000187773	2.91518	1.30573	8.81971	0	4.1616	1.24764	11.6914	8.74865	3.0461	3.00082	12.8814	3.70506	8.56986	5.49869	13.3446	10.812	46.8787	12.4707	15.2781	4.49368	14.3821	-1.66206	0.0010806	0.0628951	FAM69C	18	74434099	74457944	-	3843	protein_coding	family with sequence similarity 69 member C [Source:HGNC Symbol;Acc:HGNC:31729]	-	3	1	9	0	4	1	12	9	4	3	13	4	8	6	12	13
ENSG00000079308	2571.19	3170.31	4478.45	3183.34	2583.31	2818.41	2915.05	2587.66	2416.32	2704.74	4296.43	3456.82	3920.71	4900.25	3436.23	3997.96	3189.39	3155.09	4020.55	2942.88	3819.27	-0.376219	0.00108976	0.0631805	TNS1	2	217799588	218033982	-	16281	protein_coding	tensin 1 [Source:HGNC Symbol;Acc:HGNC:11973]	-	2646	2428	4570	2808	2483	2259	2992	2662	3173	2704	4336	3732	3660	5347	3090	4807
ENSG00000154783	62.1905	130.573	90.1571	78.2231	92.5957	131.002	121.785	96.2351	80.7218	88.0241	222.947	114.857	104.981	100.809	166.807	140.557	133.234	116.771	177.708	97.1507	142.075	-0.553346	0.0011143	0.0643519	FGD5	3	14810853	14934565	+	8093	protein_coding	FYVE, RhoGEF and PH domain containing 5 [Source:HGNC Symbol;Acc:HGNC:19117]	-	64	100	92	69	89	105	125	99	106	88	225	124	98	110	150	169
ENSG00000124177	213.78	249.395	229.313	257.343	208.08	204.612	192.908	249.822	197.997	257.07	150.613	215.82	157.471	196.12	162.359	195.448	203.141	143.98	196.203	226.032	180.128	0.321094	0.00113272	0.0651623	CHD6	20	41402101	41618494	-	14126	protein_coding	chromodomain helicase DNA binding protein 6 [Source:HGNC Symbol;Acc:HGNC:19057]	-	220	191	234	227	200	164	198	257	260	257	152	233	147	214	146	235
ENSG00000163359	557.771	897.037	1218.1	832.112	598.23	853.382	703.431	1207.31	603.89	716.196	1724.12	760.464	1010.17	934.777	948.577	1487.9	968.826	1574.71	2015.1	818.746	1269.41	-0.63293	0.00113719	0.0651669	COL6A3	2	237324003	237414375	-	19633	protein_coding	collagen type VI alpha 3 chain [Source:HGNC Symbol;Acc:HGNC:2213]	-	574	687	1243	734	575	684	722	1242	793	716	1740	821	943	1020	853	1789
ENSG00000226074	17.4911	15.6688	63.6979	12.4703	49.9392	17.4669	79.8911	8.74865	20.5612	47.0129	1.98175	8.33638	10.7123	14.6632	5.56024	19.9607	14.8038	21.5403	18.4945	33.2948	12.8948	1.36648	0.00114558	0.0653951	PRSS44	3	46809359	46812558	-	1146	transcribed_unprocessed_pseudogene	serine protease 44 [Source:HGNC Symbol;Acc:HGNC:37324]	-	18	12	65	11	48	14	82	9	27	47	2	9	10	16	5	24
ENSG00000108001	59.2754	92.7069	85.2572	114.5	73.8684	56.1436	91.5825	63.1847	47.9761	75.0206	142.686	119.488	121.049	83.3967	84.5156	81.5061	152.15	94.0973	121.421	75.9516	111.146	-0.555326	0.00116059	0.0658187	EBF3	10	129835283	129963841	-	4623	protein_coding	early B cell factor 3 [Source:HGNC Symbol;Acc:HGNC:19087]	COE	61	71	87	101	71	45	94	65	63	75	144	129	113	91	76	98
ENSG00000196526	43.7277	41.7834	49.9784	31.7427	31.212	24.9527	66.2512	39.8549	35.7917	54.0148	57.4707	48.1658	67.4877	50.4046	45.594	123.923	114.318	49.8829	68.3494	41.931	69.5106	-0.731477	0.00116187	0.0658187	AFAP1	4	7758714	7939926	-	10036	protein_coding	actin filament associated protein 1 [Source:HGNC Symbol;Acc:HGNC:24017]	-	45	32	51	28	30	20	68	41	47	54	58	52	63	55	41	149
ENSG00000154258	77.7382	56.1464	98.9768	123.57	99.8785	111.04	117.888	154.559	121.844	116.032	129.805	186.179	200.321	172.292	114.541	148.042	111.851	165.521	156.802	107.767	153.928	-0.510179	0.00117045	0.0660526	ABCA9	17	68974488	69061064	-	9139	protein_coding	ATP binding cassette subfamily A member 9 [Source:HGNC Symbol;Acc:HGNC:39]	-	80	43	101	109	96	89	121	159	160	116	131	201	187	188	103	178
ENSG00000072195	6594.14	8006.74	7103.79	6712.45	5702.44	7576.89	7104.46	6144.47	6459.26	6113.67	5634.11	5220.43	5364.73	6811.04	5433.46	6448.13	4338.33	5430.43	5632.79	6751.83	5590.39	0.27219	0.00118246	0.0664775	SPEG	2	219434846	219498287	+	17910	protein_coding	SPEG complex locus [Source:HGNC Symbol;Acc:HGNC:16901]	-	6786	6132	7249	5921	5481	6073	7292	6321	8482	6112	5686	5636	5008	7432	4886	7753
ENSG00000159733	86.4837	79.6496	129.356	44.213	67.626	54.896	44.817	56.3802	59.399	84.023	33.6897	75.0275	33.2082	55.9033	31.1373	45.7432	46.0562	21.5403	37.7932	70.6843	42.2332	0.737548	0.00121279	0.0679254	ZFYVE28	4	2269582	2418663	-	9624	protein_coding	zinc finger FYVE-type containing 28 [Source:HGNC Symbol;Acc:HGNC:29334]	-	89	61	132	39	65	44	46	58	78	84	34	81	31	61	28	55
ENSG00000163736	50.5298	0	0.979968	0	0	4.99054	7.79425	15.5531	2.28458	0	0.990875	0	0	0.916448	0	0	0	0	0	8.21323	0.211925	4.91709	0.00122112	1	PPBP	4	73987038	73988197	-	715	protein_coding	pro-platelet basic protein [Source:HGNC Symbol;Acc:HGNC:9240]	-	52	0	1	0	0	4	8	16	3	0	1	0	0	1	0	0
ENSG00000107186	534.45	609.776	437.066	371.843	520.2	540.226	578.723	506.449	448.539	537.147	382.478	340.865	369.575	411.485	322.494	462.423	457.273	482.957	415.725	508.442	405.031	0.32647	0.00124259	0.0691292	MPDZ	9	13105704	13279590	-	11273	protein_coding	multiple PDZ domain crumbs cell polarity complex component [Source:HGNC Symbol;Acc:HGNC:7208]	-	550	467	446	328	500	433	594	521	589	537	386	368	345	449	290	556
ENSG00000000971	131.183	104.458	288.111	140.575	144.616	190.888	183.165	197.331	224.65	160.044	417.158	143.571	230.315	194.287	147.902	482.383	302.655	335.576	394.818	176.502	294.296	-0.736919	0.00124744	0.0691292	CFH	1	196651878	196747504	+	8145	protein_coding	complement factor H [Source:HGNC Symbol;Acc:HGNC:4883]	-	135	80	294	124	139	153	188	203	295	160	421	155	215	212	133	580
ENSG00000109452	200.176	280.732	269.491	227.867	341.251	275.727	356.587	246.906	296.995	417.114	150.613	127.825	93.1973	259.355	163.471	311.886	213.01	104.301	236.409	291.285	184.452	0.656541	0.00125322	0.0691292	INPP4B	4	142023160	142847432	-	14153	protein_coding	inositol polyphosphate-4-phosphatase type II B [Source:HGNC Symbol;Acc:HGNC:6075]	-	206	215	275	201	328	221	366	254	390	417	152	138	87	283	147	375
ENSG00000134955	4.85864	3.91719	6.85978	3.401	3.1212	2.49527	1.94856	8.74865	3.80763	5.00137	18.8266	11.1152	24.6384	10.0809	3.33614	10.812	2.4673	4.53481	20.1028	4.41593	11.7682	-1.40586	0.00125713	0.0691292	SLC37A2	11	125063067	125090312	+	6371	protein_coding	solute carrier family 37 member 2 [Source:HGNC Symbol;Acc:HGNC:20644]	-	5	3	7	3	3	2	2	9	5	5	19	12	23	11	3	13
ENSG00000128918	58.3036	41.7834	48.9984	65.7527	44.7372	74.8581	37.997	48.6036	72.345	49.0134	145.659	100.037	89.9836	41.2401	83.4036	83.1695	37.0095	123.574	100.514	54.2392	89.3988	-0.717534	0.00125954	0.0691292	ALDH1A2	15	57953424	58497866	-	8622	protein_coding	aldehyde dehydrogenase 1 family member A2 [Source:HGNC Symbol;Acc:HGNC:15472]	-	60	32	50	58	43	60	39	50	95	49	147	108	84	45	75	100
ENSG00000164983	609.273	513.152	472.345	677.933	442.17	676.218	413.095	626.986	540.684	539.148	443.912	329.75	313.871	329.005	524.886	430.818	499.217	451.214	444.673	551.1	418.594	0.39629	0.00126223	0.0691292	TMEM65	8	124306189	124372692	-	9029	protein_coding	transmembrane protein 65 [Source:HGNC Symbol;Acc:HGNC:25203]	-	627	393	482	598	425	542	424	645	710	539	448	356	293	359	472	518
ENSG00000162144	174.911	133.185	207.753	167.783	208.08	153.459	189.011	166.224	182.005	223.061	278.436	291.773	231.386	229.112	325.83	227.885	166.954	206.334	201.832	180.547	239.949	-0.405888	0.00128081	0.0696499	CYB561A3	11	61348745	61362299	-	10597	protein_coding	cytochrome b561 family member A3 [Source:HGNC Symbol;Acc:HGNC:23014]	-	180	102	212	148	200	123	194	171	239	223	281	315	216	250	293	274
ENSG00000135902	133.127	282.038	244.012	145.109	305.878	152.211	103.274	103.04	213.227	317.087	884.851	496.478	179.967	159.462	481.517	331.015	530.469	108.835	473.621	199.9	405.135	-1.01959	0.00128484	0.0696499	CHRND	2	232525993	232536667	+	3132	protein_coding	cholinergic receptor nicotinic delta subunit [Source:HGNC Symbol;Acc:HGNC:1965]	-	137	216	249	128	294	122	106	106	280	317	893	536	168	174	433	398
ENSG00000172216	3372.87	2632.35	2412.68	2242.39	1916.42	2731.07	1639.72	3370.17	3542.62	2563.7	564.799	1551.49	1058.38	2434.09	1143.18	1683.35	2376.83	1052.08	2482.29	2642.4	1594.05	0.728904	0.00128797	0.0696499	CEBPB	20	50190734	50192689	+	1956	protein_coding	CCAAT enhancer binding protein beta [Source:HGNC Symbol;Acc:HGNC:1834]	C/EBP	3471	2016	2462	1978	1842	2189	1683	3467	4652	2563	570	1675	988	2656	1028	2024
ENSG00000258422	12.6325	6.52865	16.6595	6.80201	13.5252	12.4764	15.5885	17.4973	11.4229	15.0041	7.927	0.926265	5.35616	10.9974	6.67229	3.32678	9.86919	7.93592	4.02055	12.8137	6.33684	1.03432	0.00129051	0.0696499	AL160191.1	14	70187123	70230187	+	1109	antisense	ADAM metallopeptidase domain 20 pseudogene [Source:NCBI gene;Acc:646548]	-	13	5	17	6	13	10	16	18	15	15	8	1	5	12	6	4
ENSG00000006025	157.42	73.1209	222.453	182.52	213.282	107.297	76.9683	197.331	47.9761	171.047	262.582	663.206	430.636	195.203	322.494	98.14	211.365	146.248	287.067	144.941	290.771	-1.00417	0.00129917	0.0698631	OSBPL7	17	47807372	47821834	-	6572	protein_coding	oxysterol binding protein like 7 [Source:HGNC Symbol;Acc:HGNC:16387]	-	162	56	227	161	205	86	79	203	63	171	265	716	402	213	290	118
ENSG00000137285	5.83036	9.14011	17.6394	3.401	16.6464	3.74291	11.6914	21.3856	6.09221	6.00164	25.7627	10.1889	26.7808	18.329	11.1205	30.7727	22.2057	17.0055	29.7521	10.1571	21.3242	-1.06735	0.00131357	0.0703828	TUBB2B	6	3224261	3231730	-	2194	protein_coding	tubulin beta 2B class IIb [Source:HGNC Symbol;Acc:HGNC:30829]	-	6	7	18	3	16	3	12	22	8	6	26	11	25	20	10	37
ENSG00000139278	9.71727	7.83438	17.6394	6.80201	18.7272	13.724	14.6142	13.609	9.13831	13.0036	24.7719	19.4516	32.137	15.5796	21.1289	36.5946	8.22433	20.4066	26.5356	12.4809	22.7589	-0.862241	0.00132594	0.0707898	GLIPR1	12	75480680	75503853	+	6273	protein_coding	GLI pathogenesis related 1 [Source:HGNC Symbol;Acc:HGNC:17001]	-	10	6	18	6	18	11	15	14	12	13	25	21	30	17	19	44
ENSG00000164442	639.397	377.356	437.066	345.769	299.635	696.18	463.758	370.359	298.518	524.144	1240.58	743.791	610.603	446.31	523.774	424.165	1601.28	1372.91	324.861	445.218	809.808	-0.863184	0.00133173	0.0708443	CITED2	6	139371807	139374620	-	2535	protein_coding	Cbp/p300 interacting transactivator with Glu/Asp rich carboxy-terminal domain 2 [Source:HGNC Symbol;Acc:HGNC:1987]	-	658	289	446	305	288	558	476	381	392	524	1252	803	570	487	471	510
ENSG00000198954	330.387	383.885	373.368	447.799	345.413	300.68	339.05	353.834	272.626	360.099	325.998	238.976	246.384	222.697	288.02	217.904	323.216	264.153	342.551	350.714	274.433	0.351924	0.00134223	0.0709014	KIF1BP	10	68988721	69043544	+	5454	protein_coding	KIF1 binding protein [Source:HGNC Symbol;Acc:HGNC:23419]	-	340	294	381	395	332	241	348	364	358	360	329	258	230	243	259	262
ENSG00000067560	1582.94	1399.74	1746.3	1661.96	1762.44	1452.25	1688.43	1733.2	1677.64	1612.44	1940.13	1968.31	2191.74	1590.95	1916.06	1833.06	1794.55	1735.7	2037.62	1631.74	1889.79	-0.211068	0.00134783	0.0709014	RHOA	3	49359145	49412998	-	2582	protein_coding	ras homolog family member A [Source:HGNC Symbol;Acc:HGNC:667]	-	1629	1072	1782	1466	1694	1164	1733	1783	2203	1612	1958	2125	2046	1736	1723	2204
ENSG00000109787	143.816	138.407	143.075	148.51	135.252	102.306	104.248	160.392	121.844	125.034	183.312	173.212	153.186	173.209	137.894	202.934	160.374	132.643	194.595	132.289	167.929	-0.348175	0.00134882	0.0709014	KLF3	4	38664196	38701042	+	6297	protein_coding	Kruppel like factor 3 [Source:HGNC Symbol;Acc:HGNC:16516]	zf-C2H2	148	106	146	131	130	82	107	165	160	125	185	187	143	189	124	244
ENSG00000115977	116.607	104.458	142.095	114.5	134.212	87.3345	151.988	130.258	118.037	112.031	210.065	132.456	153.186	245.608	118.989	187.131	131.589	194.997	134.286	121.152	167.59	-0.465015	0.00135629	0.0709014	AAK1	2	69457997	69674349	-	23608	protein_coding	AP2 associated kinase 1 [Source:HGNC Symbol;Acc:HGNC:19679]	-	120	80	145	101	129	70	156	134	155	112	212	143	143	268	107	225
ENSG00000138613	35.9539	28.7261	48.9984	37.411	44.7372	31.1909	27.2799	54.436	44.93	57.0156	59.4525	62.0598	56.7753	57.7362	57.8265	49.07	80.5984	41.947	65.9371	41.0679	59.0447	-0.519467	0.00136509	0.0709014	APH1B	15	63276018	63309126	+	5494	protein_coding	aph-1 homolog B, gamma-secretase subunit [Source:HGNC Symbol;Acc:HGNC:24080]	-	37	22	50	33	43	25	28	56	59	57	60	67	53	63	52	59
ENSG00000123643	21.378	48.312	33.3189	28.3417	52.02	37.4291	40.9198	20.4135	44.1685	33.009	73.3247	75.0275	35.3507	67.8171	48.9301	72.3575	58.3927	46.4818	32.9685	35.9311	56.739	-0.663797	0.00136578	0.0709014	SLC36A1	5	151437046	151492381	+	6980	protein_coding	solute carrier family 36 member 1 [Source:HGNC Symbol;Acc:HGNC:18761]	-	22	37	34	25	50	30	42	21	58	33	74	81	33	74	44	87
ENSG00000112559	1.94345	0	9.79968	2.26734	2.0808	2.49527	2.92285	0.972072	0	2.00055	5.94525	21.3041	5.35616	4.58224	0	5.82187	18.9159	4.53481	23.3192	2.4482	9.97551	-2.03553	0.00136624	0.0709014	MDFI	6	41636882	41654246	+	2523	protein_coding	MyoD family inhibitor [Source:HGNC Symbol;Acc:HGNC:6967]	-	2	0	10	2	2	2	3	1	0	2	6	23	5	5	0	7
ENSG00000157103	17.4911	19.586	21.5593	17.005	41.616	18.7145	20.4599	43.7432	20.5612	39.0107	49.5437	63.9123	41.7781	26.577	35.5855	38.258	63.3273	30.61	43.422	25.9747	43.6682	-0.749071	0.00137672	0.0709966	SLC6A1	3	10992186	11039249	+	18276	protein_coding	solute carrier family 6 member 1 [Source:HGNC Symbol;Acc:HGNC:11042]	-	18	15	22	15	40	15	21	45	27	39	50	69	39	29	32	46
ENSG00000182575	16.5194	23.5031	28.4191	29.4754	23.9292	42.4196	29.2285	18.4694	16.7536	37.0101	46.5711	35.1981	65.3452	16.4961	27.8012	39.9214	63.3273	56.6851	57.896	26.5727	45.4713	-0.784018	0.00137819	0.0709966	NXPH3	17	49575858	49583827	+	5648	protein_coding	neurexophilin 3 [Source:HGNC Symbol;Acc:HGNC:8077]	-	17	18	29	26	23	34	30	19	22	37	47	38	61	18	25	48
ENSG00000130299	126.325	91.4011	88.1971	107.698	103	88.5821	94.5053	88.4585	145.451	97.0266	69.3612	84.2901	54.6329	97.1435	78.9554	70.6941	76.4862	70.2895	92.4727	103.064	77.1473	0.419745	0.00138243	0.0709966	GTPBP3	19	17334920	17342735	+	4532	protein_coding	GTP binding protein 3, mitochondrial [Source:HGNC Symbol;Acc:HGNC:14880]	-	130	70	90	95	99	71	97	91	191	97	70	91	51	106	71	85
ENSG00000006757	281.801	339.49	298.89	338.967	454.655	391.757	383.867	265.376	393.709	305.084	294.29	258.428	258.167	272.185	366.976	241.192	222.879	269.821	219.522	345.36	267.051	0.373106	0.00140297	0.0715215	PNPLA4	X	7898247	7927739	-	3441	protein_coding	patatin like phospholipase domain containing 4 [Source:HGNC Symbol;Acc:HGNC:24887]	-	290	260	305	299	437	314	394	273	517	305	297	279	241	297	330	290
ENSG00000117020	91.3424	114.904	99.9568	71.4211	88.434	114.782	94.5053	135.118	83.0063	93.0255	168.449	138.94	141.403	98.9764	126.773	133.903	96.2246	129.242	151.173	98.6496	131.676	-0.418509	0.00140799	0.0715215	AKT3	1	243488233	243851079	-	9475	protein_coding	AKT serine/threonine kinase 3 [Source:HGNC Symbol;Acc:HGNC:393]	-	94	88	102	63	85	92	97	139	109	93	170	150	132	108	114	161
ENSG00000182253	9215.86	10355.7	8043.58	10410.5	7812.37	9732.8	8307.7	10695.7	10151.9	9474.6	7779.36	6908.08	8527.01	6749.64	4276.94	8795.18	6737.37	8600.27	7599.65	9420.07	7330.39	0.361812	0.00140866	0.0715215	SYNM	15	99098217	99135593	+	7819	protein_coding	synemin [Source:HGNC Symbol;Acc:HGNC:24466]	-	9484	7931	8208	9183	7509	7801	8527	11003	13331	9472	7851	7458	7960	7365	3846	10575
ENSG00000079156	363.426	244.172	250.872	416.056	293.393	268.242	460.835	301.342	207.135	402.11	1012.67	588.178	523.833	377.576	359.191	375.926	505.796	439.877	318.428	320.758	500.164	-0.640686	0.00141562	0.0715215	OSBPL6	2	178194481	178402891	+	11486	protein_coding	oxysterol binding protein like 6 [Source:HGNC Symbol;Acc:HGNC:16388]	-	374	187	256	367	282	215	473	310	272	402	1022	635	489	412	323	452
ENSG00000106683	92.3141	113.599	48.9984	115.634	91.5553	82.3439	68.1997	86.5144	54.0684	138.038	127.823	81.5113	228.173	137.467	195.72	261.152	203.141	80.4929	73.9782	89.1265	154.384	-0.795214	0.00142053	0.0715215	LIMK1	7	74082933	74122525	+	6902	protein_coding	LIM domain kinase 1 [Source:HGNC Symbol;Acc:HGNC:6613]	-	95	87	50	102	88	66	70	89	71	138	129	88	213	150	176	314
ENSG00000186153	25.2649	15.6688	23.5192	12.4703	24.9696	27.448	20.4599	18.4694	25.1304	12.0033	37.6532	34.2718	35.3507	23.8276	47.818	23.2875	25.4954	28.3426	34.5768	20.5404	32.2915	-0.637932	0.00142156	0.0715215	WWOX	16	78099413	79212667	+	4886	protein_coding	WW domain containing oxidoreductase [Source:HGNC Symbol;Acc:HGNC:12799]	-	26	12	24	11	24	22	21	19	33	12	38	37	33	26	43	28
ENSG00000272341	15.5476	18.2802	20.5793	12.4703	14.5656	8.73345	20.4599	19.4414	15.992	23.0063	9.90875	16.6728	6.4274	7.33158	7.78433	11.6437	6.57946	13.6044	7.237	16.9076	9.68772	0.816643	0.00143286	0.0718462	AL137003.2	6	16764346	16766883	+	2538	lincRNA	novel transcript	-	16	14	21	11	14	7	21	20	21	23	10	18	6	8	7	14
ENSG00000196924	868.724	925.763	1836.46	943.212	1465.92	799.734	962.59	875.837	699.081	1125.31	1473.43	1316.22	2803.42	1078.66	741.736	1687.51	2433.58	1293.55	2961.54	1050.26	1754.41	-0.740363	0.00145514	0.0724794	FLNA	X	154348524	154374638	-	10585	protein_coding	filamin A [Source:HGNC Symbol;Acc:HGNC:3754]	-	894	709	1874	832	1409	641	988	901	918	1125	1487	1421	2617	1177	667	2029
ENSG00000111432	4.85864	0	4.89984	11.3367	6.2424	1.24764	1.94856	0.972072	5.33068	2.00055	10.8996	8.33638	8.56986	4.58224	11.1205	13.3071	12.3365	11.337	6.43288	3.88371	9.65801	-1.29393	0.00145525	0.0724794	FZD10	12	130162459	130165740	+	3282	protein_coding	frizzled class receptor 10 [Source:HGNC Symbol;Acc:HGNC:4039]	-	5	0	5	10	6	1	2	1	7	2	11	9	8	5	10	16
ENSG00000135077	4.85864	1.30573	2.9399	1.13367	4.1616	4.99054	0	5.83243	4.56916	0	11.8905	11.1152	12.8548	3.66579	4.44819	6.65356	4.11216	6.80221	13.6699	2.97917	8.35692	-1.47068	0.00150004	0.0742221	HAVCR2	5	157085832	157142869	-	3804	protein_coding	hepatitis A virus cellular receptor 2 [Source:HGNC Symbol;Acc:HGNC:18437]	-	5	1	3	1	4	4	0	6	6	0	12	12	12	4	4	8
ENSG00000166123	3128.96	2362.07	2786.05	2789.96	1369.17	3948.77	3723.7	1923.73	2710.27	2768.76	1281.2	1111.52	1151.58	898.119	1173.21	2225.62	2752.68	2697.08	1915.39	2751.14	1689.6	0.703242	0.00150024	0.0742221	GPT2	16	46884378	46931297	+	6354	protein_coding	glutamic--pyruvic transaminase 2 [Source:HGNC Symbol;Acc:HGNC:18062]	-	3220	1809	2843	2461	1316	3165	3822	1979	3559	2768	1293	1200	1075	980	1055	2676
ENSG00000062194	613.16	642.419	515.463	652.993	517.079	593.874	533.906	588.103	628.259	580.159	455.802	482.584	476.699	556.284	505.982	456.601	571.591	528.305	504.177	586.542	504.225	0.217252	0.00150809	0.0742528	GPBP1	5	57173948	57264679	+	6472	protein_coding	GC-rich promoter binding protein 1 [Source:HGNC Symbol;Acc:HGNC:29520]	-	631	492	526	576	497	476	548	605	825	580	460	521	445	607	455	549
ENSG00000183077	36.9256	108.376	45.0785	94.0944	50.9796	76.1057	51.6369	35.9667	63.9682	56.0153	26.7536	36.1243	31.0658	24.7441	26.6891	32.4361	48.5235	68.0221	37.7932	61.9147	36.9058	0.741215	0.00151087	0.0742528	AFMID	17	78187317	78207701	+	4048	protein_coding	arylformamidase [Source:HGNC Symbol;Acc:HGNC:20910]	-	38	83	46	83	49	61	53	37	84	56	27	39	29	27	24	39
ENSG00000115306	1009.62	1373.63	1803.14	1273.11	1339	1362.42	1706.94	1293.83	1079.08	1299.36	2192.81	1616.33	1498.65	1498.39	1715.89	1901.26	1452.42	1639.33	2289.3	1354.01	1756.04	-0.375364	0.00153107	0.074997	SPTBN1	2	54456285	54671445	+	18504	protein_coding	spectrin beta, non-erythrocytic 1 [Source:HGNC Symbol;Acc:HGNC:11275]	-	1039	1052	1840	1123	1287	1092	1752	1331	1417	1299	2213	1745	1399	1635	1543	2286
ENSG00000234323	14.5759	16.9745	4.89984	17.005	8.3232	14.9716	10.7171	13.609	12.1844	18.0049	5.94525	5.55759	10.7123	0.916448	5.56024	4.99017	10.6916	9.06962	0.804111	13.1266	6.02749	1.13531	0.0015381	0.0750939	LINC01505	9	105993310	106740875	+	10944	lincRNA	long intergenic non-protein coding RNA 1505 [Source:HGNC Symbol;Acc:HGNC:51186]	-	15	13	5	15	8	12	11	14	16	18	6	6	10	1	5	6
ENSG00000279622	1.94345	0	0	0	4.1616	0	0	3.88829	2.28458	3.00082	3.9635	3.70506	5.35616	0.916448	12.2325	3.32678	15.6262	6.80221	5.62877	1.52787	6.3953	-2.01104	0.00155203	1	AC025280.2	16	84917377	84924808	-	3069	antisense	novel transcript, antisense to CRISPLD2	-	2	0	0	0	4	0	0	4	3	3	4	4	5	1	11	4
ENSG00000116774	35.9539	77.0381	90.1571	63.4854	43.6968	32.4385	63.3283	66.1009	58.6375	31.0085	172.412	62.986	121.049	41.2401	60.0506	127.249	101.982	71.4232	122.225	56.1845	97.8464	-0.801431	0.00155258	0.075552	OLFML3	1	113979391	114035572	+	2821	protein_coding	olfactomedin like 3 [Source:HGNC Symbol;Acc:HGNC:24956]	-	37	59	92	56	42	26	65	68	77	31	174	68	113	45	54	153
ENSG00000224086	13.6042	9.14011	23.5192	18.1387	10.404	13.724	12.6657	14.5811	16.7536	18.0049	28.7354	34.2718	26.7808	16.4961	24.465	27.4459	17.2711	17.0055	27.3398	15.0535	24.4235	-0.68863	0.00156208	0.0757662	AC245452.1	22	21938293	21977632	+	37852	antisense	novel transcript, antisense to PPM1F and TOP3B	-	14	7	24	16	10	11	13	15	22	18	29	37	25	18	22	33
ENSG00000143256	310.953	326.433	266.551	350.303	335.009	279.47	314.693	261.487	371.625	269.074	255.646	250.092	266.737	211.699	281.348	277.786	254.954	261.885	250.078	308.56	256.692	0.267305	0.00158306	0.0765336	PFDN2	1	161100556	161118111	-	677	protein_coding	prefoldin subunit 2 [Source:HGNC Symbol;Acc:HGNC:8867]	-	320	250	272	309	322	224	323	269	488	269	258	270	249	231	253	334
ENSG00000144857	32.067	33.949	106.817	53.2824	42.6564	93.5726	69.174	58.3243	49.4992	41.0112	153.586	103.742	106.052	54.0704	77.8433	111.447	102.804	57.8188	102.122	58.0353	96.6095	-0.73707	0.00159061	0.076649	BOC	3	113211003	113287459	+	10330	protein_coding	BOC cell adhesion associated, oncogene regulated [Source:HGNC Symbol;Acc:HGNC:17173]	-	33	26	109	47	41	75	71	60	65	41	155	112	99	59	70	134
ENSG00000121577	194.345	248.089	235.192	349.17	259.06	214.593	340.024	207.051	338.879	193.053	468.684	260.28	293.518	463.723	299.141	405.867	478.656	367.32	259.728	257.946	366.324	-0.50574	0.00160562	0.0771218	POPDC2	3	119636457	119665324	-	2445	protein_coding	popeye domain containing 2 [Source:HGNC Symbol;Acc:HGNC:17648]	-	200	190	240	308	249	172	349	213	445	193	473	281	274	506	269	488
ENSG00000058404	1801.58	1681.78	1491.51	1580.33	1750.99	1695.54	1663.1	1696.27	2112.47	1894.52	1311.92	1614.48	1561.86	1411.33	1536.85	1426.36	1403.07	1463.61	1704.71	1736.81	1492.69	0.219043	0.00161408	0.0772043	CAMK2B	7	44217150	44334577	-	8159	protein_coding	calcium/calmodulin dependent protein kinase II beta [Source:HGNC Symbol;Acc:HGNC:1461]	-	1854	1288	1522	1394	1683	1359	1707	1745	2774	1894	1324	1743	1458	1540	1382	1715
ENSG00000184470	249.734	225.891	245.972	232.402	261.141	204.612	254.288	228.437	226.935	253.069	138.722	244.534	156.4	190.621	195.72	187.963	226.991	212.002	179.317	238.248	192.475	0.30778	0.00161774	0.0772043	TXNRD2	22	19875517	19941992	-	8373	protein_coding	thioredoxin reductase 2 [Source:HGNC Symbol;Acc:HGNC:18155]	-	257	173	251	205	251	164	261	235	298	253	140	264	146	208	176	226
ENSG00000265751	152.561	253.312	55.8582	113.367	199.757	208.355	110.094	103.04	76.9141	253.069	470.665	278.806	296.731	250.19	837.372	232.043	208.898	160.986	90.8645	152.633	314.062	-1.04177	0.00164046	0.0777745	AC015878.1	18	21380286	21451017	-	679	antisense	uncharacterized LOC101927521 [Source:NCBI gene;Acc:101927521]	-	157	194	57	100	192	167	113	106	101	253	475	301	277	273	753	279
ENSG00000172349	28.1801	28.7261	25.4792	13.604	21.8484	13.724	19.4856	46.6594	22.8458	15.0041	44.5894	52.7971	23.5671	29.3263	41.1458	59.0504	25.4954	35.1448	46.6384	23.5557	39.7505	-0.753003	0.00164267	0.0777745	IL16	15	81159575	81314058	+	12094	protein_coding	interleukin 16 [Source:HGNC Symbol;Acc:HGNC:5980]	-	29	22	26	12	21	11	20	48	30	15	45	57	22	32	37	71
ENSG00000265215	13.6042	5.22292	0.979968	11.3367	3.1212	6.23818	4.87141	4.86036	6.09221	9.00247	46.5711	12.9677	10.7123	10.0809	2.2241	8.31695	16.4487	17.0055	29.7521	6.53296	17.1199	-1.3942	0.00164541	0.0777745	MIR4269	2	239305462	239305545	+	84	miRNA	microRNA 4269 [Source:HGNC Symbol;Acc:HGNC:38291]	-	14	4	1	10	3	5	5	5	8	9	47	14	10	11	2	10
ENSG00000198276	560.687	434.808	484.104	599.71	443.211	771.039	463.758	582.271	601.606	500.137	317.08	488.142	407.068	357.415	330.278	433.313	520.6	494.294	398.839	544.133	416.337	0.385544	0.00167183	0.0787722	UCKL1	20	63939829	63956415	-	3184	protein_coding	uridine-cytidine kinase 1 like 1 [Source:HGNC Symbol;Acc:HGNC:15938]	-	577	333	494	529	426	618	476	599	790	500	320	527	380	390	297	521
ENSG00000117625	884.272	843.502	605.62	713.077	804.23	714.895	797.937	885.557	677.758	882.242	612.361	727.118	649.167	737.74	542.679	647.059	621.759	698.361	592.63	780.909	647.653	0.269642	0.00168489	0.0791366	RCOR3	1	211258377	211316385	+	9092	protein_coding	REST corepressor 3 [Source:HGNC Symbol;Acc:HGNC:25594]	MYB	910	646	618	629	773	573	819	911	890	882	618	785	606	805	488	778
ENSG00000284672	7.77382	15.6688	30.379	9.06934	28.0908	13.724	28.2542	2.91622	9.89984	21.0058	0.990875	1.85253	6.4274	8.24803	7.78433	14.9705	7.40189	7.93592	3.21644	16.6782	6.53644	1.34788	0.00169192	0.0792159	AC109583.3	3	46742092	46812558	-	3128	protein_coding	novel protein	-	8	12	31	8	27	11	29	3	13	21	1	2	6	9	7	18
ENSG00000197859	46.6429	19.586	91.137	57.8171	45.7776	22.4574	49.6884	68.045	72.345	67.0184	76.2974	78.7325	83.5562	43.073	61.1626	143.052	115.141	113.37	143.132	54.0515	95.2795	-0.812723	0.00170312	0.0794896	ADAMTSL2	9	133532164	133575519	+	4677	protein_coding	ADAMTS like 2 [Source:HGNC Symbol;Acc:HGNC:14631]	-	48	15	93	51	44	18	51	70	95	67	77	85	78	47	55	172
ENSG00000204262	64.134	88.7897	194.034	129.238	115.484	84.8392	87.6854	138.034	79.1987	97.0266	214.029	141.719	144.616	70.5665	141.23	192.953	190.804	206.334	234.8	107.846	170.784	-0.66352	0.00172216	0.0799003	COL5A2	2	189031896	189225312	-	7453	protein_coding	collagen type V alpha 2 chain [Source:HGNC Symbol;Acc:HGNC:2210]	-	66	68	198	114	111	68	90	142	104	97	216	153	135	77	127	232
ENSG00000101384	125.353	152.77	158.755	146.243	184.151	243.289	151.988	179.833	130.982	177.049	282.399	153.76	231.386	146.632	195.72	241.192	293.608	230.142	272.593	165.041	227.493	-0.466281	0.00172749	0.0799003	JAG1	20	10637684	10673999	-	9298	protein_coding	jagged 1 [Source:HGNC Symbol;Acc:HGNC:6188]	-	129	117	162	129	177	195	156	185	172	177	285	166	216	160	176	290
ENSG00000171169	47.6146	41.7834	48.9984	54.416	43.6968	29.9432	42.8684	35.9667	34.2687	45.0123	37.6532	68.5436	49.2767	57.7362	67.8349	62.3771	50.1684	60.0862	71.5658	42.4569	58.3603	-0.461862	0.00172991	0.0799003	NAIF1	9	128061233	128068206	-	3621	protein_coding	nuclear apoptosis inducing factor 1 [Source:HGNC Symbol;Acc:HGNC:25446]	-	49	32	50	48	42	24	44	37	45	45	38	74	46	63	61	75
ENSG00000171208	16.5194	11.7516	19.5994	26.0744	20.808	11.2287	23.3828	28.1901	13.7075	13.0036	27.7445	23.1566	29.9945	32.9921	51.1542	29.941	23.8505	17.0055	36.9891	18.4265	30.3142	-0.712079	0.00173455	0.0799003	NETO2	16	47077703	47143997	-	7481	protein_coding	neuropilin and tolloid like 2 [Source:HGNC Symbol;Acc:HGNC:14644]	-	17	9	20	23	20	9	24	29	18	13	28	25	28	36	46	36
ENSG00000279645	0	1.30573	0.979968	5.66834	2.0808	1.24764	1.94856	2.91622	5.33068	4.0011	0	0	0	0.916448	0	0	0	2.2674	0	2.5479	0.353761	2.92268	0.00173751	1	AC016251.1	15	96285068	96289265	-	4198	TEC	TEC	-	0	1	1	5	2	1	2	3	7	4	0	0	0	1	0	0
ENSG00000079462	37.8974	66.5923	29.399	37.411	58.2624	39.9243	23.3828	38.8829	23.6073	45.0123	14.8631	16.6728	16.0685	5.49869	10.0084	19.9607	50.1684	31.7437	20.1028	40.0372	20.5652	0.948988	0.00174064	0.0799003	PAFAH1B3	19	42297033	42303546	-	1419	protein_coding	platelet activating factor acetylhydrolase 1b catalytic subunit 3 [Source:HGNC Symbol;Acc:HGNC:8576]	-	39	51	30	33	56	32	24	40	31	45	15	18	15	6	9	24
ENSG00000099994	18.4628	6.52865	21.5593	19.2724	12.4848	14.9716	19.4856	7.77657	9.13831	23.0063	34.6806	29.6405	48.2055	6.41513	12.2325	29.1093	51.8133	30.61	32.1644	15.2686	30.5412	-1.00055	0.00174422	0.0799003	SUSD2	22	24181259	24189110	+	5279	protein_coding	sushi domain containing 2 [Source:HGNC Symbol;Acc:HGNC:30667]	-	19	5	22	17	12	12	20	8	12	23	35	32	45	7	11	35
ENSG00000170315	3156.17	2770.76	2873.27	3168.6	2361.71	2611.3	3897.13	2831.65	3021.74	2977.82	2326.57	2500.92	2485.26	2528.48	2365.33	2417.74	2251.82	2978.24	2511.24	2967.01	2485.07	0.256086	0.00180906	0.0826157	UBB	17	16380798	16382745	+	1621	protein_coding	ubiquitin B [Source:HGNC Symbol;Acc:HGNC:12463]	-	3248	2122	2932	2795	2270	2093	4000	2913	3968	2977	2348	2700	2320	2759	2127	2907
ENSG00000169783	3.88691	1.30573	2.9399	1.13367	3.1212	1.24764	5.84569	0	0	12.0033	7.927	1.85253	21.4247	4.58224	2.2241	10.812	22.2057	13.6044	18.4945	3.1484	11.4586	-1.86112	0.00182865	0.0832538	LINGO1	15	77613027	77820900	-	4902	protein_coding	leucine rich repeat and Ig domain containing 1 [Source:HGNC Symbol;Acc:HGNC:21205]	-	4	1	3	1	3	1	6	0	0	12	8	2	20	5	2	13
ENSG00000135472	2.91518	11.7516	7.83975	6.80201	7.2828	2.49527	0	10.6928	9.89984	10.0027	23.781	19.4516	19.2822	0	17.7928	33.2678	19.7384	24.9415	10.4534	6.9682	18.7454	-1.42485	0.00183558	0.0833141	FAIM2	12	49866896	49904217	-	6057	protein_coding	Fas apoptotic inhibitory molecule 2 [Source:HGNC Symbol;Acc:HGNC:17067]	-	3	9	8	6	7	2	0	11	13	10	24	21	18	0	16	40
ENSG00000156011	3.88691	13.0573	49.9784	11.3367	14.5656	13.724	21.4342	32.0784	17.5151	15.0041	44.5894	24.0829	18.211	25.6605	38.9217	52.3968	56.7478	38.5459	49.8549	19.2581	38.779	-1.00624	0.00184955	0.0836923	PSD3	8	18527301	19084730	-	15213	protein_coding	pleckstrin and Sec7 domain containing 3 [Source:HGNC Symbol;Acc:HGNC:19093]	-	4	10	51	10	14	11	22	33	23	15	45	26	17	28	35	63
ENSG00000140479	16.5194	24.8089	39.1987	48.7477	40.5756	27.448	50.6627	68.045	32.7456	56.0153	95.124	37.9769	51.4192	89.8119	50.0421	124.754	25.4954	99.7658	96.4933	40.4767	74.5425	-0.879225	0.00187279	0.084486	PCSK6	15	101297142	101525202	-	13239	protein_coding	proprotein convertase subtilisin/kexin type 6 [Source:HGNC Symbol;Acc:HGNC:8569]	-	17	19	40	43	39	22	52	70	43	56	96	41	48	98	45	150
ENSG00000173258	0	1.30573	0.979968	0	0	1.24764	0.974282	0.972072	1.52305	0	0	6.48385	3.2137	5.49869	1.11205	3.32678	6.57946	2.2674	3.21644	0.700274	3.52204	-2.33808	0.00191225	1	ZNF483	9	111525159	111577844	+	5738	protein_coding	zinc finger protein 483 [Source:HGNC Symbol;Acc:HGNC:23384]	zf-C2H2	0	1	1	0	0	1	1	1	2	0	0	7	3	6	1	4
ENSG00000101439	1453.7	1196.05	1819.8	1766.25	1270.33	1187.75	1216.88	1359.93	1299.93	1442.4	2344.41	1983.13	2946.96	1846.64	1253.28	2442.69	1173.61	1770.84	1722.4	1401.3	1942.66	-0.471142	0.00191379	0.0855569	CST3	20	23626706	23638473	-	3695	protein_coding	cystatin C [Source:HGNC Symbol;Acc:HGNC:2475]	-	1496	916	1857	1558	1221	952	1249	1399	1707	1442	2366	2141	2751	2015	1127	2937
ENSG00000074855	210.865	193.248	185.214	172.317	164.383	195.879	228.956	145.811	173.628	159.044	171.421	137.087	157.471	147.548	144.566	138.061	144.748	156.451	152.781	182.934	150.015	0.286528	0.00191624	0.0855569	ANO8	19	17323223	17334829	-	4979	protein_coding	anoctamin 8 [Source:HGNC Symbol;Acc:HGNC:29329]	-	217	148	189	152	158	157	235	150	228	159	173	148	147	161	130	166
ENSG00000242902	73.8513	40.4776	25.4792	36.2774	43.6968	24.9527	18.5114	48.6036	53.3068	33.009	5.94525	40.7557	14.9973	34.825	14.4566	17.4656	9.86919	14.7381	29.7521	39.8166	20.3116	0.967921	0.00192	0.0855569	FLNC-AS1	7	128850162	128862626	-	559	antisense	FLNC antisense RNA 1 [Source:HGNC Symbol;Acc:HGNC:53474]	-	76	31	26	32	42	20	19	50	70	33	6	44	14	38	13	21
ENSG00000172936	34.9822	19.586	25.4792	17.005	13.5252	16.2193	17.5371	19.4414	16.7536	19.0052	34.6806	21.3041	56.7753	15.5796	27.8012	52.3968	35.3646	27.2089	32.1644	19.9534	33.6973	-0.753684	0.00192287	0.0855569	MYD88	3	38138478	38143022	+	3989	protein_coding	MYD88, innate immune signal transduction adaptor [Source:HGNC Symbol;Acc:HGNC:7562]	-	36	15	26	15	13	13	18	20	22	19	35	23	53	17	25	63
ENSG00000175591	250.706	295.095	330.249	328.764	288.191	214.593	309.822	219.688	409.701	290.079	424.094	350.128	408.14	552.618	373.648	413.353	397.235	332.175	270.985	293.689	391.375	-0.41261	0.0019303	0.0855569	P2RY2	11	73218298	73236352	+	2861	protein_coding	purinergic receptor P2Y2 [Source:HGNC Symbol;Acc:HGNC:8541]	-	258	226	337	290	277	172	318	226	538	290	428	378	381	603	336	497
ENSG00000172236	3.88691	1.30573	3.91987	17.005	31.212	9.98108	9.74282	15.5531	12.9459	11.003	47.562	16.6728	116.764	6.41513	12.2325	9.14865	9.04676	29.4763	78.8028	11.6556	36.2357	-1.63182	0.00194235	0.0855569	TPSAB1	16	1240696	1242554	+	1512	protein_coding	tryptase alpha/beta 1 [Source:HGNC Symbol;Acc:HGNC:12019]	-	4	1	4	15	30	8	10	16	17	11	48	18	109	7	11	11
ENSG00000211448	9.71727	10.4458	49.9784	12.4703	35.3736	7.48581	87.6854	52.4919	27.4149	24.0066	122.868	21.3041	34.2794	576.446	33.3614	172.993	37.8319	44.2144	45.0302	31.707	120.925	-1.92921	0.00194262	0.0855569	DIO2	14	80197527	80387757	-	7494	protein_coding	iodothyronine deiodinase 2 [Source:HGNC Symbol;Acc:HGNC:2884]	-	10	8	51	11	34	6	90	54	36	24	124	23	32	629	30	208
ENSG00000197971	973.671	1423.25	762.415	913.736	1167.33	1339.96	1265.59	1159.68	961.807	998.273	721.357	805.85	946.97	598.44	804.01	1040.45	917.835	913.764	852.357	1096.57	844.559	0.376028	0.00194264	0.0855569	MBP	18	76978827	77133683	-	18615	protein_coding	myelin basic protein [Source:HGNC Symbol;Acc:HGNC:6925]	-	1002	1090	778	806	1122	1074	1299	1193	1263	998	728	870	884	653	723	1251
ENSG00000112619	120.494	163.216	185.214	246.006	199.757	135.992	99.3767	207.051	140.882	109.03	295.281	276.953	260.31	241.942	256.883	141.388	200.674	202.933	210.677	160.702	231.893	-0.529212	0.00196406	0.0862443	PRPH2	6	42696600	42722574	-	2976	protein_coding	peripherin 2 [Source:HGNC Symbol;Acc:HGNC:9942]	-	124	125	189	217	192	109	102	213	185	109	298	299	243	264	231	170
ENSG00000279192	119.522	91.4011	86.2372	117.901	164.383	88.5821	76.9683	160.392	104.329	123.034	197.184	88.9214	133.904	327.172	183.488	170.498	137.346	133.777	201.832	113.275	174.902	-0.626488	0.00199104	0.0870349	PWAR5	15	24985053	24988232	+	3180	TEC	Prader Willi/Angelman region RNA 5 [Source:HGNC Symbol;Acc:HGNC:30090]	-	123	70	88	104	158	71	79	165	137	123	199	96	125	357	165	205
ENSG00000137177	1895.84	1976.88	1810	2438.52	1548.12	2054.86	1775.14	2331.03	2396.52	2085.57	1487.3	1633.93	1411.88	1922.71	1504.6	1804.78	1621.84	1845.67	1776.28	2031.25	1667.67	0.284442	0.00199379	0.0870349	KIF13A	6	17759183	17987623	-	11126	protein_coding	kinesin family member 13A [Source:HGNC Symbol;Acc:HGNC:14566]	-	1951	1514	1847	2151	1488	1647	1822	2398	3147	2085	1501	1764	1318	2098	1353	2170
ENSG00000150401	957.151	915.317	903.531	995.36	909.31	963.174	937.259	988.597	910.785	948.26	822.426	673.395	660.951	896.286	827.363	892.409	599.553	953.444	796.069	942.874	791.322	0.253234	0.00201915	0.0876269	DCUN1D2	13	113455819	113490952	-	4346	protein_coding	defective in cullin neddylation 1 domain containing 2 [Source:HGNC Symbol;Acc:HGNC:20328]	-	985	701	922	878	874	772	962	1017	1196	948	830	727	617	978	744	1073
ENSG00000107404	3551.66	3345.28	3104.54	3336.38	3109.76	3790.32	3554.18	2912.33	2940.25	2940.81	2709.05	2686.17	2961.96	3069.18	2881.32	3028.2	2242.77	2693.68	2928.57	3258.55	2800.1	0.218523	0.00201916	0.0876269	DVL1	1	1335276	1349350	-	3814	protein_coding	dishevelled segment polarity protein 1 [Source:HGNC Symbol;Acc:HGNC:3084]	-	3655	2562	3168	2943	2989	3038	3648	2996	3861	2940	2734	2900	2765	3349	2591	3641
ENSG00000255690	44.6995	36.5605	48.0184	75.9557	49.9392	33.6862	59.4312	77.7657	41.8839	36.0099	181.33	55.5759	80.3425	26.577	64.4988	79.0111	74.8414	119.039	115.792	50.395	88.5564	-0.811264	0.00203332	0.0879842	TRIL	7	28953358	28958292	-	4935	protein_coding	TLR4 interactor with leucine rich repeats [Source:HGNC Symbol;Acc:HGNC:22200]	-	46	28	49	67	48	27	61	80	55	36	183	60	75	29	58	95
ENSG00000104361	12.6325	7.83438	38.2188	5.66834	14.5656	14.9716	23.3828	14.5811	13.7075	13.0036	35.6715	60.2072	28.9233	32.0757	30.0253	31.6044	15.6262	12.4707	31.3603	15.8566	30.885	-0.954452	0.00204773	0.0880323	NIPAL2	8	98189833	98294393	-	5599	protein_coding	NIPA like domain containing 2 [Source:HGNC Symbol;Acc:HGNC:25854]	-	13	6	39	5	14	12	24	15	18	13	36	65	27	35	27	38
ENSG00000187605	28.1801	24.8089	18.6194	22.6734	23.9292	11.2287	22.4085	42.7712	25.1304	17.0047	35.6715	26.8617	36.4219	18.329	36.6976	39.0897	60.86	49.8829	45.8343	23.6754	38.8498	-0.709102	0.0020521	0.0880323	TET3	2	73986404	74108176	+	12271	protein_coding	tet methylcytosine dioxygenase 3 [Source:HGNC Symbol;Acc:HGNC:28313]	-	29	19	19	20	23	9	23	44	33	17	36	29	34	20	33	47
ENSG00000163818	32.067	28.7261	41.1587	23.807	29.1312	29.9432	27.2799	28.1901	31.9841	19.0052	40.6259	39.8294	26.7808	54.9869	35.5855	58.2187	42.7665	44.2144	35.3809	29.1292	42.0432	-0.531322	0.00205223	0.0880323	LZTFL1	3	45823316	45916042	-	7201	protein_coding	leucine zipper transcription factor like 1 [Source:HGNC Symbol;Acc:HGNC:6741]	-	33	22	42	21	28	24	28	29	42	19	41	43	25	60	32	70
ENSG00000196878	32.067	60.0636	80.3574	18.1387	76.9896	19.9622	32.1513	49.5757	24.3688	41.0112	334.916	94.479	142.474	42.1566	118.989	21.6241	31.2524	65.7547	73.1741	43.4686	102.758	-1.24003	0.00206624	0.0883777	LAMB3	1	209614870	209652466	-	4688	protein_coding	laminin subunit beta 3 [Source:HGNC Symbol;Acc:HGNC:6490]	-	33	46	82	16	74	16	33	51	32	41	338	102	133	46	107	26
ENSG00000121897	240.988	262.452	226.373	244.872	170.626	245.784	209.471	228.437	182.766	245.067	204.12	167.654	186.395	186.039	200.169	137.23	195.739	202.933	144.74	225.684	180.557	0.322176	0.00208562	0.0886582	LIAS	4	39458587	39485109	+	11735	protein_coding	lipoic acid synthetase [Source:HGNC Symbol;Acc:HGNC:16429]	-	248	201	231	216	164	197	215	235	240	245	206	181	174	203	180	165
ENSG00000107796	220.582	160.605	332.209	340.1	300.676	250.775	244.545	175.945	140.882	213.058	365.633	276.953	624.529	243.775	126.773	365.114	851.218	266.42	725.308	237.938	427.303	-0.845664	0.00208631	0.0886582	ACTA2	10	88935074	88991339	-	2976	protein_coding	actin, alpha 2, smooth muscle, aorta [Source:HGNC Symbol;Acc:HGNC:130]	-	227	123	339	300	289	201	251	181	185	213	369	299	583	266	114	439
ENSG00000264424	31.0953	11.7516	13.7196	6.80201	1.0404	13.724	3.89713	33.0504	44.1685	9.00247	102.06	104.668	54.6329	28.4099	57.8265	27.4459	10.6916	21.5403	20.9069	16.8251	47.5758	-1.48776	0.00209365	0.0886582	MYH4	17	10443290	10469559	-	6016	protein_coding	myosin heavy chain 4 [Source:HGNC Symbol;Acc:HGNC:7574]	-	32	9	14	6	1	11	4	34	58	9	103	113	51	31	52	33
ENSG00000123213	387.719	373.439	364.548	434.195	315.241	476.597	293.259	427.712	333.548	383.105	261.591	224.156	217.46	210.783	339.175	257.826	296.898	435.342	319.232	378.936	284.718	0.412773	0.00209669	0.0886582	NLN	5	65722196	65871725	+	10948	protein_coding	neurolysin [Source:HGNC Symbol;Acc:HGNC:16058]	-	399	286	372	383	303	382	301	440	438	383	264	242	203	230	305	310
ENSG00000105856	549.026	530.127	381.208	514.685	390.15	522.759	412.121	576.439	511.746	459.126	326.989	346.423	266.737	510.461	319.158	462.423	375.029	404.732	371.499	484.739	375.939	0.365264	0.00211418	0.0888986	HBP1	7	107168961	107202529	+	6351	protein_coding	HMG-box transcription factor 1 [Source:HGNC Symbol;Acc:HGNC:23200]	HMG	565	406	389	454	375	419	423	593	672	459	330	374	249	557	287	556
ENSG00000198435	13.6042	19.586	4.89984	20.406	16.6464	13.724	19.4856	21.3856	21.3227	12.0033	31.708	25.9354	21.4247	10.9974	31.1373	27.4459	60.0376	22.674	32.1644	16.3064	29.2805	-0.849602	0.00211435	0.0888986	NRARP	9	137300482	137302251	-	1770	protein_coding	NOTCH regulated ankyrin repeat protein [Source:HGNC Symbol;Acc:HGNC:33843]	-	14	15	5	18	16	11	20	22	28	12	32	28	20	12	28	33
ENSG00000176273	13.6042	13.0573	27.4391	18.1387	41.616	17.4669	27.2799	11.6649	19.7997	22.006	34.6806	34.2718	16.0685	43.073	60.0506	40.7531	33.7197	29.4763	31.3603	21.2073	35.9393	-0.755911	0.00212277	0.0890005	SLC35G1	10	93893973	93956062	+	6829	protein_coding	solute carrier family 35 member G1 [Source:HGNC Symbol;Acc:HGNC:26607]	-	14	10	28	16	40	14	28	12	26	22	35	37	15	47	54	49
ENSG00000153283	1.94345	3.91719	1.95994	1.13367	0	1.24764	0	3.88829	0	2.00055	4.95437	3.70506	25.7096	6.41513	2.2241	2.49509	5.75703	3.40111	2.41233	1.60907	6.34153	-2.005	0.00213075	1	CD96	3	111292719	111665750	+	5762	protein_coding	CD96 molecule [Source:HGNC Symbol;Acc:HGNC:16892]	-	2	3	2	1	0	1	0	4	0	2	5	4	24	7	2	3
ENSG00000285938	291.518	74.4266	126.416	116.768	113.404	179.659	261.108	91.3747	399.04	192.053	11.8905	82.4376	67.4877	230.028	56.7144	106.457	100.337	48.7492	59.5042	184.577	84.8451	1.12113	0.00213726	0.0890777	AC072022.2	3	187743686	187746028	+	1144	antisense	BCL6 antisense 1	-	300	57	129	103	109	144	268	94	524	192	12	89	63	251	51	128
ENSG00000180902	428.532	373.439	493.904	324.229	320.443	424.196	391.661	318.84	282.526	381.104	342.843	274.174	307.444	278.6	362.528	273.628	305.945	274.356	202.636	373.887	291.35	0.360677	0.00214175	0.0890777	D2HGDH	2	241734579	241768816	+	5279	protein_coding	D-2-hydroxyglutarate dehydrogenase [Source:HGNC Symbol;Acc:HGNC:28358]	-	441	286	504	286	308	340	402	328	371	381	346	296	287	304	326	329
ENSG00000111716	68.9926	126.656	82.3173	113.367	61.3836	96.0679	311.77	30.1342	140.121	82.0225	48.5529	52.7971	17.1397	59.5691	34.4735	84.0012	66.617	78.2255	61.9165	111.283	55.9214	0.99108	0.00214262	0.0890777	LDHB	12	21635342	21757857	-	2983	protein_coding	lactate dehydrogenase B [Source:HGNC Symbol;Acc:HGNC:6541]	-	71	97	84	100	59	77	320	31	184	82	49	57	16	65	31	101
ENSG00000173727	17.4911	11.7516	17.6394	15.8713	19.7676	12.4764	21.4342	24.3018	27.4149	18.0049	30.7171	29.6405	28.9233	21.9947	41.1458	40.7531	21.3832	29.4763	20.9069	18.6153	29.4379	-0.631237	0.00215492	0.0893388	AP000769.1	11	65455258	65466720	+	1772	transcribed_unprocessed_pseudogene	Finkel-Biskis-Reilly murine sarcoma virus (FBR-MuSV) ubiquitously expressed (FAU) pseudogene	-	18	9	18	14	19	10	22	25	36	18	31	32	27	24	37	49
ENSG00000107957	745.315	520.986	711.457	625.785	630.483	718.638	739.48	801.959	942.769	848.232	326.989	492.773	448.847	383.992	384.768	720.248	634.918	656.414	689.927	728.51	526.542	0.468326	0.00216716	0.0895027	SH3PXD2A	10	103594027	103855543	-	11756	protein_coding	SH3 and PX domains 2A [Source:HGNC Symbol;Acc:HGNC:23664]	-	767	399	726	552	606	576	759	825	1238	848	330	532	419	419	346	866
ENSG00000198369	51.5015	80.9553	68.5978	30.609	59.3028	61.1341	74.0454	80.682	50.2607	64.0175	78.2791	72.2487	91.0548	69.65	65.6108	117.269	114.318	73.6907	127.854	62.1106	89.9972	-0.541956	0.00217093	0.0895027	SPRED2	2	65310851	65432637	-	5154	protein_coding	sprouty related EVH1 domain containing 2 [Source:HGNC Symbol;Acc:HGNC:17722]	-	53	62	70	27	57	49	76	83	66	64	79	78	85	76	59	141
ENSG00000136770	40.8125	58.7579	57.8181	57.8171	45.7776	56.1436	44.817	49.5757	52.5453	54.0148	86.2061	80.585	86.7699	82.4803	73.3951	80.6744	41.1216	53.284	56.2877	51.808	71.2005	-0.45969	0.00218842	0.0899308	DNAJC1	10	21756537	22003769	-	2501	protein_coding	DnaJ heat shock protein family (Hsp40) member C1 [Source:HGNC Symbol;Acc:HGNC:20090]	MYB	42	45	59	51	44	45	46	51	69	54	87	87	81	90	66	97
ENSG00000159216	40.8125	74.4266	69.5777	27.208	38.4948	9.98108	30.2027	50.5477	25.8919	45.0123	88.1879	108.373	85.6986	63.2349	51.1542	71.5258	83.0657	37.4122	57.0919	41.2156	71.7493	-0.803103	0.00219344	0.0899308	RUNX1	21	34787801	36004667	-	15574	protein_coding	runt related transcription factor 1 [Source:HGNC Symbol;Acc:HGNC:10471]	Runt	42	57	71	24	37	8	31	52	34	45	89	117	80	69	46	86
ENSG00000165055	233.215	152.77	195.994	208.595	182.07	180.907	205.573	175.945	182.005	135.037	142.686	143.571	119.978	135.634	150.126	158.022	191.627	123.574	151.977	185.211	146.355	0.337182	0.00221626	0.0905204	METTL2B	7	128476729	128506602	+	6749	protein_coding	methyltransferase like 2B [Source:HGNC Symbol;Acc:HGNC:18272]	-	240	117	200	184	175	145	211	181	239	135	144	155	112	148	135	190
ENSG00000077943	23.3215	73.1209	35.2789	46.4804	30.1716	37.4291	23.3828	36.9387	10.6614	55.0151	28.7354	33.3455	126.405	63.2349	36.6976	62.3771	74.0189	87.2951	148.76	37.18	73.4301	-0.990928	0.00222001	0.0905204	ITGA8	10	15513949	15720125	-	7528	protein_coding	integrin subunit alpha 8 [Source:HGNC Symbol;Acc:HGNC:6144]	-	24	56	36	41	29	30	24	38	14	55	29	36	118	69	33	75
ENSG00000134533	16.5194	35.2547	34.2989	40.812	30.1716	42.4196	31.177	24.3018	29.6995	19.0052	53.5072	42.6082	42.8493	26.577	34.4735	56.5553	64.9722	35.1448	57.0919	30.366	45.9755	-0.615708	0.00224518	0.0912959	RERG	12	15107783	15348675	-	4157	protein_coding	RAS like estrogen regulated growth inhibitor [Source:HGNC Symbol;Acc:HGNC:15980]	-	17	27	35	36	29	34	32	25	39	19	54	46	40	29	31	68
ENSG00000133083	45.6712	13.0573	48.9984	37.411	38.4948	28.6956	45.7912	85.5423	31.9841	62.017	69.3612	150.055	66.4164	36.6579	36.6976	120.596	98.6919	40.8133	132.678	43.7663	83.5519	-0.932104	0.00226073	0.0916768	DCLK1	13	35768652	36131306	-	14375	protein_coding	doublecortin like kinase 1 [Source:HGNC Symbol;Acc:HGNC:2700]	-	47	10	50	33	37	23	47	88	42	62	70	162	62	40	33	145
ENSG00000204099	0	0	2.9399	0	2.0808	0	14.6142	0	1.52305	2.00055	17.8357	12.9677	3.2137	9.16448	25.5771	31.6044	0.822433	2.2674	5.62877	2.31585	12.1202	-2.36242	0.00229059	0.0926347	NEU4	2	241808825	241817413	+	4689	protein_coding	neuraminidase 4 [Source:HGNC Symbol;Acc:HGNC:21328]	-	0	0	3	0	2	0	15	0	2	2	18	14	3	10	23	38
ENSG00000163618	0	0	0.979968	0	2.0808	0	0	0	0	0	0.990875	4.63132	5.35616	0	5.56024	3.32678	3.28973	0	1.60822	0.306077	2.75148	-2.99316	0.00229081	1	CADPS	3	62398346	62875389	-	14638	protein_coding	calcium dependent secretion activator [Source:HGNC Symbol;Acc:HGNC:1426]	-	0	0	1	0	2	0	0	0	0	0	1	5	5	0	5	4
ENSG00000171105	715.191	739.043	425.306	600.844	649.21	809.715	650.82	730.998	830.063	740.203	304.199	454.796	492.767	645.179	380.32	639.574	446.581	663.216	534.734	689.139	506.818	0.44309	0.002321	0.0934433	INSR	19	7112255	7294034	-	10451	protein_coding	insulin receptor [Source:HGNC Symbol;Acc:HGNC:6091]	-	736	566	434	530	624	649	668	752	1090	740	307	491	460	704	342	769
ENSG00000091136	125.353	332.961	173.454	227.867	205.999	291.947	290.336	247.878	250.542	217.059	394.368	165.801	288.162	167.71	401.449	490.7	538.693	571.386	379.54	236.34	377.534	-0.676586	0.00232317	0.0934433	LAMB1	7	107923799	108003255	-	8140	protein_coding	laminin subunit beta 1 [Source:HGNC Symbol;Acc:HGNC:6486]	-	129	255	177	201	198	234	298	255	329	217	398	179	269	183	361	590
ENSG00000240184	24.2932	20.8917	71.5377	28.3417	31.212	54.896	35.0741	53.4639	27.4149	40.011	56.4799	46.3132	48.2055	50.4046	46.706	78.1794	80.5984	60.0862	86.0398	38.7136	61.4459	-0.67065	0.00235089	0.0940879	PCDHGC3	5	141475947	141512979	+	5432	protein_coding	protocadherin gamma subfamily C, 3 [Source:HGNC Symbol;Acc:HGNC:8716]	-	25	16	73	25	30	44	36	55	36	40	57	50	45	55	42	94
ENSG00000171385	85.512	66.5923	97.0169	92.9607	62.424	108.544	124.708	71.9333	95.1908	119.033	54.4981	41.6819	59.989	64.1513	33.3614	38.258	106.094	77.0918	71.5658	92.3915	60.7435	0.603191	0.00235205	0.0940879	KCND3	1	111770662	111989155	-	7863	protein_coding	potassium voltage-gated channel subfamily D member 3 [Source:HGNC Symbol;Acc:HGNC:6239]	-	88	51	99	82	60	87	128	74	125	119	55	45	56	70	30	46
ENSG00000004866	89.3989	74.4266	74.4776	77.0894	63.4644	91.0774	97.4282	86.5144	82.2448	88.0241	73.3247	72.2487	80.3425	39.4073	43.3699	42.4165	64.9722	46.4818	76.3905	82.4146	59.8838	0.459512	0.00236818	0.0940879	ST7	7	116953238	117230103	+	6742	protein_coding	suppression of tumorigenicity 7 [Source:HGNC Symbol;Acc:HGNC:11351]	-	92	57	76	68	61	73	100	89	108	88	74	78	75	43	39	51
ENSG00000069020	82.5968	141.019	144.055	100.896	125.888	88.5821	191.934	148.727	101.283	143.039	168.449	188.032	174.611	211.699	131.222	207.092	181.758	119.039	201.028	126.802	175.881	-0.474097	0.0023688	0.0940879	MAST4	5	66596361	67169595	+	14675	protein_coding	microtubule associated serine/threonine kinase family member 4 [Source:HGNC Symbol;Acc:HGNC:19037]	-	85	108	147	89	121	71	197	153	133	143	170	203	163	231	118	249
ENSG00000181222	462.542	417.834	473.325	507.883	408.877	390.51	551.443	498.673	497.277	420.115	613.351	527.971	476.699	429.814	505.982	567.216	800.227	655.28	684.298	462.848	584.538	-0.336591	0.00237781	0.0940879	POLR2A	17	7484366	7514616	+	8355	protein_coding	RNA polymerase II subunit A [Source:HGNC Symbol;Acc:HGNC:9187]	-	476	320	483	448	393	313	566	513	653	420	619	570	445	469	455	682
ENSG00000136628	1201.05	1030.22	956.449	1098.52	1033.12	1008.09	1127.24	923.468	913.07	1039.28	853.143	680.805	725.225	1074.08	907.431	905.716	829.834	960.246	856.378	1033.05	865.873	0.254513	0.00238368	0.0940879	EPRS	1	219968601	220046658	-	5450	protein_coding	glutamyl-prolyl-tRNA synthetase [Source:HGNC Symbol;Acc:HGNC:3418]	-	1236	789	976	969	993	808	1157	950	1199	1039	861	735	677	1172	816	1089
ENSG00000165699	446.023	385.19	475.285	434.195	398.473	434.177	438.427	448.125	421.124	453.124	292.308	397.368	301.016	386.741	344.735	461.591	312.524	369.587	390.798	433.414	361.852	0.25932	0.00238438	0.0940879	TSC1	9	132891348	132946874	-	17600	protein_coding	TSC complex subunit 1 [Source:HGNC Symbol;Acc:HGNC:12362]	-	459	295	485	383	383	348	450	461	553	453	295	429	281	422	310	555
ENSG00000072110	125.353	113.599	167.575	134.906	136.292	147.221	123.734	104.984	126.413	106.029	256.637	170.433	209.962	108.141	75.6192	174.656	370.917	154.184	323.252	128.611	204.867	-0.673828	0.00240015	0.0940879	ACTN1	14	68874143	68979440	-	10626	protein_coding	actinin alpha 1 [Source:HGNC Symbol;Acc:HGNC:163]	-	129	87	171	119	131	118	127	108	166	106	259	184	196	118	68	210
ENSG00000136048	22.3497	23.5031	33.3189	20.406	29.1312	28.6956	36.0484	21.3856	36.5533	42.0115	43.5985	32.4193	44.9918	32.0757	46.706	56.5553	38.6543	34.0111	61.1124	29.3403	43.3471	-0.558484	0.0024009	0.0940879	DRAM1	12	101877351	102012130	+	4180	protein_coding	DNA damage regulated autophagy modulator 1 [Source:HGNC Symbol;Acc:HGNC:25645]	-	23	18	34	18	28	23	37	22	48	42	44	35	42	35	42	68
ENSG00000100714	681.181	588.884	489.984	614.448	617.998	812.211	689.791	506.449	672.428	672.184	381.487	448.312	394.214	603.939	404.785	503.176	602.843	640.542	457.539	634.556	492.982	0.363647	0.0024026	0.0940879	MTHFD1	14	64388031	64463457	+	9377	protein_coding	methylenetetrahydrofolate dehydrogenase, cyclohydrolase and formyltetrahydrofolate synthetase 1 [Source:HGNC Symbol;Acc:HGNC:7432]	-	701	451	500	542	594	651	708	521	883	672	385	484	368	659	364	605
ENSG00000137727	11.6607	9.14011	8.81971	11.3367	7.2828	9.98108	6.81997	16.5252	2.28458	5.00137	33.6897	15.7465	19.2822	21.9947	8.89638	13.3071	7.40189	10.2033	36.185	8.88523	18.523	-1.07715	0.00241878	0.0944725	ARHGAP20	11	110577042	110713189	-	7125	protein_coding	Rho GTPase activating protein 20 [Source:HGNC Symbol;Acc:HGNC:18357]	-	12	7	9	10	7	8	7	17	3	5	34	17	18	24	8	16
ENSG00000107099	20.4063	13.0573	25.4792	18.1387	24.9696	22.4574	22.4085	30.1342	9.13831	29.0079	42.6076	29.6405	44.9918	18.329	17.7928	34.9312	34.5422	43.0807	57.0919	21.5197	35.8897	-0.74122	0.00242886	0.094617	DOCK8	9	214854	465259	+	13784	protein_coding	dedicator of cytokinesis 8 [Source:HGNC Symbol;Acc:HGNC:19191]	-	21	10	26	16	24	18	23	31	12	29	43	32	42	20	16	42
ENSG00000243230	3.88691	2.61146	0.979968	3.401	1.0404	6.23818	0	3.88829	4.56916	1.00027	0.990875	0.926265	1.07123	0	0	0	0	0	0.804111	2.76156	0.421387	2.6948	0.00245026	1	AC011005.4	7	129209775	129213545	-	535	antisense	novel transcript	-	4	2	1	3	1	5	0	4	6	1	1	1	1	0	0	0
ENSG00000158122	53.445	58.7579	42.1386	46.4804	54.1008	33.6862	43.8427	98.1792	104.329	55.0151	100.078	90.774	100.696	75.1487	84.5156	144.715	71.5516	62.3536	94.0809	58.9975	91.546	-0.627616	0.00245582	0.0951753	PRXL2C	9	96639577	96655303	-	3084	protein_coding	peroxiredoxin like 2C [Source:HGNC Symbol;Acc:HGNC:16881]	-	55	45	43	41	52	27	45	101	137	55	101	98	94	82	76	174
ENSG00000173548	57.3319	78.3438	122.496	64.6191	67.626	91.0774	89.6339	94.291	42.6455	55.0151	110.978	80.585	138.189	77.8981	112.317	111.447	138.991	95.231	131.07	76.308	110.745	-0.541244	0.00245601	0.0951753	SNX33	15	75647906	75662301	+	8008	protein_coding	sorting nexin 33 [Source:HGNC Symbol;Acc:HGNC:28468]	-	59	60	125	57	65	73	92	97	56	55	112	87	129	85	101	134
ENSG00000154864	5.83036	5.22292	36.2588	3.401	3.1212	3.74291	5.84569	26.2459	3.80763	17.0047	0	0	4.28493	0	5.56024	7.48526	2.4673	3.40111	3.21644	11.0481	2.93503	1.92061	0.00246628	0.0953242	PIEZO2	18	10666483	11148762	-	14796	protein_coding	piezo type mechanosensitive ion channel component 2 [Source:HGNC Symbol;Acc:HGNC:26270]	-	6	4	37	3	3	3	6	27	5	17	0	0	4	0	5	9
ENSG00000104213	15.5476	36.5605	114.656	81.6241	76.9896	79.8487	99.3767	120.537	51.0222	34.0093	208.084	80.585	131.762	109.057	131.222	147.21	69.0843	153.05	134.286	71.0172	129.371	-0.864025	0.00247497	0.0954119	PDGFRL	8	17576433	17644071	+	2409	protein_coding	platelet derived growth factor receptor like [Source:HGNC Symbol;Acc:HGNC:8805]	-	16	28	117	72	74	64	102	124	67	34	210	87	123	119	118	177
ENSG00000136960	52.4733	43.0891	47.0385	46.4804	52.02	72.3628	37.997	71.9333	25.8919	29.0079	280.418	90.774	51.4192	33.9086	56.7144	92.3182	50.1684	80.4929	90.0604	47.8294	91.8082	-0.943106	0.0024835	0.0954924	ENPP2	8	119557086	119673453	-	6729	protein_coding	ectonucleotide pyrophosphatase/phosphodiesterase 2 [Source:HGNC Symbol;Acc:HGNC:3357]	-	54	33	48	41	50	58	39	74	34	29	283	98	48	37	51	111
ENSG00000154080	2.91518	0	2.9399	3.401	0	4.99054	1.94856	2.91622	1.52305	0	13.8722	4.63132	3.2137	1.8329	3.33614	10.812	2.4673	13.6044	6.43288	2.06345	6.68922	-1.70139	0.00248814	1	CHST9	18	26906481	27185317	-	11521	protein_coding	carbohydrate sulfotransferase 9 [Source:HGNC Symbol;Acc:HGNC:19898]	-	3	0	3	3	0	4	2	3	2	0	14	5	3	2	3	13
ENSG00000198336	39.8408	0	0.979968	7.93567	1.0404	2.49527	7.79425	5.83243	0.761526	2.00055	0	2.77879	2.14247	0	2.2241	0.831695	0	0	1.60822	6.86809	1.06503	2.70483	0.0025092	1	MYL4	17	47200446	47223679	+	1636	protein_coding	myosin light chain 4 [Source:HGNC Symbol;Acc:HGNC:7585]	-	41	0	1	7	1	2	8	6	1	2	0	3	2	0	2	1
ENSG00000268575	16.5194	13.0573	11.7596	12.4703	7.2828	21.2098	20.4599	20.4135	16.7536	23.0063	7.927	21.3041	5.35616	10.0809	3.33614	5.82187	9.86919	4.53481	7.237	16.2933	8.38524	0.944	0.00251875	0.0965976	AL031282.2	1	1702736	1737688	-	5079	processed_transcript	novel transcript, readthrough between SLC35E2 and CDK11A	-	17	10	12	11	7	17	21	21	22	23	8	23	5	11	3	7
ENSG00000174151	51.5015	45.7006	96.0369	30.609	67.626	51.153	34.0999	39.8549	61.6836	49.0134	114.941	103.742	101.767	61.402	82.2915	61.5455	62.5049	69.1558	66.7412	52.7279	80.4546	-0.603249	0.00255555	0.0977563	CYB561D1	1	109494052	109502932	+	5690	protein_coding	cytochrome b561 family member D1 [Source:HGNC Symbol;Acc:HGNC:26804]	-	53	35	98	27	65	41	35	41	81	49	116	112	95	67	74	74
ENSG00000204136	11.6607	15.6688	12.7396	13.604	10.404	11.2287	35.0741	13.609	6.09221	6.00164	28.7354	34.2718	50.3479	4.58224	18.9048	35.7629	18.0935	34.0111	28.1439	13.6083	28.0948	-1.04672	0.00259378	0.0983015	GGTA1P	9	121444991	121500027	-	4501	transcribed_unitary_pseudogene	glycoprotein, alpha-galactosyltransferase 1 pseudogene [Source:HGNC Symbol;Acc:HGNC:4253]	-	12	12	13	12	10	9	36	14	8	6	29	37	47	5	17	43
ENSG00000075303	105.918	75.7324	73.4976	94.0944	100.919	86.0868	61.3797	96.2351	73.1065	95.026	53.5072	58.3547	49.2767	52.2375	96.7481	61.5455	66.617	64.621	74.7823	86.1996	64.1878	0.426005	0.00259543	0.0983015	SLC25A40	7	87833568	87876357	-	5081	protein_coding	solute carrier family 25 member 40 [Source:HGNC Symbol;Acc:HGNC:29680]	-	109	58	75	83	97	69	63	99	96	95	54	63	46	57	87	74
ENSG00000168792	14.5759	15.6688	24.4992	26.0744	28.0908	23.7051	18.5114	21.3856	22.0843	25.0069	42.6076	36.1243	29.9945	21.0783	38.9217	40.7531	22.2057	22.674	44.2261	21.9602	33.1761	-0.59746	0.00259999	0.0983015	ABHD15	17	29560547	29567137	-	3592	protein_coding	abhydrolase domain containing 15 [Source:HGNC Symbol;Acc:HGNC:26971]	-	15	12	25	23	27	19	19	22	29	25	43	39	28	23	35	49
ENSG00000142798	698.672	872.228	1792.36	1039.57	1049.76	1255.12	1161.34	1516.43	737.919	1102.3	2396.93	1184.69	1153.72	1201.46	1308.88	1853.02	1426.1	2044.07	2471.03	1122.57	1671.1	-0.57409	0.00260466	0.0983015	HSPG2	1	21822245	21937297	-	18104	protein_coding	heparan sulfate proteoglycan 2 [Source:HGNC Symbol;Acc:HGNC:5273]	-	719	668	1829	917	1009	1006	1192	1560	969	1102	2419	1279	1077	1311	1177	2228
ENSG00000169738	473.231	490.955	475.285	597.443	504.594	683.704	744.351	359.667	619.121	602.165	353.742	391.81	302.088	419.733	474.844	380.085	527.179	523.77	410.901	555.052	420.461	0.400675	0.00260881	0.0983015	DCXR	17	82035136	82037732	-	1902	protein_coding	dicarbonyl and L-xylulose reductase [Source:HGNC Symbol;Acc:HGNC:18985]	-	487	376	485	527	485	548	764	370	813	602	357	423	282	458	427	457
ENSG00000130449	21.378	22.1974	25.4792	49.8814	20.808	26.2003	25.3313	33.0504	20.5612	26.0071	43.5985	44.4607	54.6329	41.2401	22.241	38.258	36.187	43.0807	36.9891	27.0894	40.0764	-0.570718	0.00261466	0.0983015	ZSWIM6	5	61332273	61546170	+	5501	protein_coding	zinc finger SWIM-type containing 6 [Source:HGNC Symbol;Acc:HGNC:29316]	-	22	17	26	44	20	21	26	34	27	26	44	48	51	45	20	46
ENSG00000099139	14.5759	22.1974	27.4391	19.2724	21.8484	23.7051	39.9456	24.3018	28.1765	19.0052	42.6076	23.1566	31.0658	54.9869	33.3614	57.387	22.2057	34.0111	44.2261	24.0467	38.112	-0.662722	0.00261616	0.0983015	PCSK5	9	75890644	76362339	+	12705	protein_coding	proprotein convertase subtilisin/kexin type 5 [Source:HGNC Symbol;Acc:HGNC:8747]	-	15	17	28	17	21	19	41	25	37	19	43	25	29	60	30	69
ENSG00000186312	37.8974	56.1464	31.359	37.411	42.6564	31.1909	25.3313	48.6036	59.399	35.0096	38.6441	19.4516	17.1397	25.6605	27.8012	37.4263	27.9627	22.674	24.1233	40.5005	26.7648	0.595421	0.00263504	0.0985777	CA5BP1	X	15674932	15703724	+	2409	transcribed_unprocessed_pseudogene	carbonic anhydrase 5B pseudogene 1 [Source:HGNC Symbol;Acc:HGNC:29544]	-	39	43	32	33	41	25	26	50	78	35	39	21	16	28	25	45
ENSG00000150782	21.378	82.261	6.85978	38.5447	60.3432	21.2098	80.8654	40.827	78.4372	71.0195	13.8722	14.8202	7.49863	43.9895	7.78433	20.7924	23.8505	44.2144	23.3192	50.1746	22.2379	1.17357	0.0026368	0.0985777	IL18	11	112143251	112164117	-	2628	protein_coding	interleukin 18 [Source:HGNC Symbol;Acc:HGNC:5986]	-	22	63	7	34	58	17	83	42	103	71	14	16	7	48	7	25
ENSG00000149654	8.74555	3.91719	7.83975	2.26734	5.202	14.9716	3.89713	7.77657	3.0461	0	46.5711	7.41012	49.2767	47.6553	10.0084	23.2875	2.4673	2.2674	0.804111	5.76632	21.0831	-1.8766	0.00265257	0.0986304	CDH22	20	46173733	46308498	-	4929	protein_coding	cadherin 22 [Source:HGNC Symbol;Acc:HGNC:13251]	-	9	3	8	2	5	12	4	8	4	0	47	8	46	52	9	28
ENSG00000261616	53.445	94.0126	58.7981	56.6834	65.5452	88.5821	57.4826	115.677	86.814	103.028	129.805	162.096	161.756	85.2296	431.474	74.0209	66.617	86.1614	99.7097	78.0068	144.097	-0.883117	0.00266585	0.0986304	AC036108.3	15	99139317	99145370	+	2677	antisense	novel transcript, antisense to TTC23	-	55	72	60	50	63	71	59	119	114	103	131	175	151	93	388	89
ENSG00000134247	18.4628	52.2292	117.596	44.213	46.818	53.6483	52.6112	83.5982	63.2067	53.0145	125.841	80.585	96.411	53.154	115.653	124.754	72.3741	79.3592	119.008	58.5398	96.3489	-0.71667	0.00266935	0.0986304	PTGFRN	1	116910057	116990358	+	6352	protein_coding	prostaglandin F2 receptor inhibitor [Source:HGNC Symbol;Acc:HGNC:9601]	-	19	40	120	39	45	43	54	86	83	53	127	87	90	58	104	150
ENSG00000169083	498.496	487.037	480.184	540.759	369.342	454.139	342.947	552.137	469.1	490.134	490.483	314.93	362.077	276.767	356.967	286.103	277.982	413.801	461.559	468.428	360.074	0.380177	0.00267099	0.0986304	AR	X	67544032	67730619	+	12775	protein_coding	androgen receptor [Source:HGNC Symbol;Acc:HGNC:644]	ESR-like	513	373	490	477	355	364	352	568	616	490	495	340	338	302	321	344
ENSG00000116717	134.098	189.331	55.8582	61.2181	107.161	124.764	101.325	86.5144	129.459	149.041	243.755	329.75	250.668	54.9869	140.118	149.705	429.31	159.852	115.792	113.877	208.215	-0.871892	0.00267143	0.0986304	GADD45A	1	67685061	67688338	+	2069	protein_coding	growth arrest and DNA damage inducible alpha [Source:HGNC Symbol;Acc:HGNC:4095]	-	138	145	57	54	103	100	104	89	170	149	246	356	234	60	126	180
ENSG00000138119	41.7843	43.0891	140.135	64.6191	62.424	62.3818	71.1226	100.123	63.2067	59.0162	196.193	110.226	140.331	50.4046	76.7313	143.052	146.393	70.2895	128.658	70.7902	118.031	-0.73659	0.00271255	0.0995141	MYOF	10	93306429	93482317	-	8473	protein_coding	myoferlin [Source:HGNC Symbol;Acc:HGNC:3656]	-	43	33	143	57	60	50	73	103	83	59	198	119	131	55	69	172
ENSG00000065882	417.843	715.54	608.56	371.843	799.028	545.217	675.177	641.567	417.316	529.145	2108.58	670.616	1286.55	1226.21	1469.01	563.058	440.001	539.642	520.26	572.124	980.437	-0.776966	0.00271524	0.0995141	TBC1D1	4	37891087	38139175	+	9032	protein_coding	TBC1 domain family member 1 [Source:HGNC Symbol;Acc:HGNC:11578]	-	430	548	621	328	768	437	693	660	548	529	2128	724	1201	1338	1321	677
ENSG00000143344	20.4063	27.4203	55.8582	29.4754	33.2928	22.4574	29.2285	43.7432	23.6073	18.0049	67.3795	22.2304	64.274	39.4073	28.9132	67.3673	46.0562	51.0166	64.3288	30.3494	50.1081	-0.723374	0.00271847	0.0995141	RGL1	1	183636085	183928531	+	5305	protein_coding	ral guanine nucleotide dissociation stimulator like 1 [Source:HGNC Symbol;Acc:HGNC:30281]	-	21	21	57	26	32	18	30	45	31	18	68	24	60	43	26	81
ENSG00000198768	5.83036	2.61146	3.91987	10.203	1.0404	0	3.89713	3.88829	0.761526	1.00027	19.8175	6.48385	16.0685	2.74934	15.5687	7.48526	2.4673	6.80221	9.64933	3.31523	9.67688	-1.5425	0.00273426	0.0995141	APCDD1L	20	58459101	58515131	-	3942	protein_coding	APC down-regulated 1 like [Source:HGNC Symbol;Acc:HGNC:26892]	-	6	2	4	9	1	0	4	4	1	1	20	7	15	3	14	9
ENSG00000128928	1109.71	778.215	678.138	735.75	661.695	712.4	867.111	590.048	561.245	1037.28	488.501	615.966	568.825	637.848	514.878	494.027	786.246	646.21	517.847	773.16	585.594	0.40057	0.00274105	0.0995141	IVD	15	40405795	40435947	+	6533	protein_coding	isovaleryl-CoA dehydrogenase [Source:HGNC Symbol;Acc:HGNC:6186]	-	1142	596	692	649	636	571	890	607	737	1037	493	665	531	696	463	594
ENSG00000073792	14.5759	27.4203	15.6795	24.9407	14.5656	46.1625	23.3828	18.4694	28.1765	22.006	19.8175	11.1152	13.926	15.5796	13.3446	18.2973	8.22433	9.06962	15.2781	23.5379	13.8502	0.750342	0.00274449	0.0995141	IGF2BP2	3	185643739	185825056	-	4735	protein_coding	insulin like growth factor 2 mRNA binding protein 2 [Source:HGNC Symbol;Acc:HGNC:28867]	-	15	21	16	22	14	37	24	19	37	22	20	12	13	17	12	22
ENSG00000130402	389.663	408.694	473.325	600.844	482.746	457.882	620.617	509.366	386.094	500.137	631.187	551.128	818.422	494.882	454.827	637.91	1094.66	515.835	756.668	482.937	661.724	-0.455205	0.00275107	0.0995141	ACTN4	19	38647649	38731583	+	6098	protein_coding	actinin alpha 4 [Source:HGNC Symbol;Acc:HGNC:166]	-	401	313	483	530	464	367	637	524	507	500	637	595	764	540	409	767
ENSG00000099998	68.9926	92.7069	72.5176	48.7477	95.7169	78.601	64.3026	46.6594	51.7838	64.0175	158.54	122.267	115.693	68.7336	75.6192	56.5553	166.954	88.4288	87.6481	68.4046	104.493	-0.615742	0.00275132	0.0995141	GGT5	22	24219654	24245142	-	6054	protein_coding	gamma-glutamyltransferase 5 [Source:HGNC Symbol;Acc:HGNC:4260]	-	71	71	74	43	92	63	66	48	68	64	160	132	108	75	68	68
ENSG00000140521	506.27	522.292	517.423	545.294	455.695	571.417	521.241	458.818	446.254	471.129	405.268	428.861	412.425	534.289	400.337	415.848	407.927	471.62	395.622	501.583	430.244	0.219818	0.00275656	0.0995141	POLG	15	89305198	89334861	-	5980	protein_coding	DNA polymerase gamma, catalytic subunit [Source:HGNC Symbol;Acc:HGNC:9179]	-	521	400	528	481	438	458	535	472	586	471	409	463	385	583	360	500
ENSG00000127241	82.5968	107.07	147.975	196.125	44.7372	53.6483	74.0454	93.3189	34.2687	81.0222	323.025	50.0183	158.542	318.007	197.944	216.241	107.739	151.916	86.8439	91.4807	178.92	-0.968876	0.00276871	0.0995141	MASP1	3	187217285	187292022	-	13161	protein_coding	mannan binding lectin serine peptidase 1 [Source:HGNC Symbol;Acc:HGNC:6901]	-	85	82	151	173	43	43	76	96	45	81	326	54	148	347	178	260
ENSG00000131236	114.664	97.9298	146.995	102.03	87.3936	119.773	102.3	126.369	102.044	88.0241	135.75	111.152	126.405	120.971	132.334	138.061	167.776	141.713	173.688	108.752	138.65	-0.352427	0.00276912	0.0995141	CAP1	1	40040233	40072649	+	3814	protein_coding	cyclase associated actin cytoskeleton regulatory protein 1 [Source:HGNC Symbol;Acc:HGNC:20040]	-	118	75	150	90	84	96	105	130	134	88	137	120	118	132	119	166
ENSG00000170891	0	0	1.95994	0	0	0	0.974282	0.972072	0	1.00027	20.8084	2.77879	3.2137	0	0	1.66339	0.822433	1.1337	9.64933	0.490656	4.45219	-3.11378	0.00277131	1	CYTL1	4	5014586	5019472	-	1003	protein_coding	cytokine like 1 [Source:HGNC Symbol;Acc:HGNC:24435]	-	0	0	2	0	0	0	1	1	0	1	21	3	3	0	0	2
ENSG00000196365	931.886	864.394	748.696	940.944	816.714	848.392	1114.58	869.032	811.787	1005.28	736.22	720.634	733.794	751.487	697.254	726.07	791.18	946.641	725.308	895.17	758.732	0.239073	0.00278747	0.0999313	LONP1	19	5691834	5720572	-	5085	protein_coding	lon peptidase 1, mitochondrial [Source:HGNC Symbol;Acc:HGNC:9479]	-	959	662	764	830	785	680	1144	894	1066	1005	743	778	685	820	627	873
ENSG00000235863	5.83036	11.7516	26.4591	14.7377	11.4444	8.73345	18.5114	10.6928	8.37679	15.0041	25.7627	17.599	29.9945	15.5796	35.5855	24.1192	21.3832	11.337	25.7315	13.1542	23.0103	-0.804458	0.00281069	0.100521	B3GALT4	6	33277132	33284832	+	2356	protein_coding	beta-1,3-galactosyltransferase 4 [Source:HGNC Symbol;Acc:HGNC:919]	-	6	9	27	13	11	7	19	11	11	15	26	19	28	17	32	29
ENSG00000164929	11.6607	16.9745	10.7797	9.06934	8.3232	3.74291	12.6657	7.77657	9.13831	16.0044	17.8357	13.894	29.9945	14.6632	22.241	18.2973	9.86919	15.8718	22.5151	10.6135	18.3535	-0.784357	0.00282849	0.100812	BAALC	8	103140710	103230305	+	3997	protein_coding	BAALC, MAP3K1 and KLF4 binding [Source:HGNC Symbol;Acc:HGNC:14333]	-	12	13	11	8	8	3	13	8	12	16	18	15	28	16	20	22
ENSG00000160703	412.012	475.286	354.748	431.927	380.787	520.264	402.378	329.532	316.033	476.13	262.582	297.331	336.367	368.412	374.76	340.995	313.347	374.122	301.541	409.91	329.94	0.311528	0.00283535	0.100812	NLRX1	11	119166568	119184016	+	5320	protein_coding	NLR family member X1 [Source:HGNC Symbol;Acc:HGNC:29890]	-	424	364	362	381	366	417	413	339	415	476	265	321	314	402	337	410
ENSG00000065809	20.4063	10.4458	64.6779	26.0744	18.7272	29.9432	16.5628	36.9387	16.7536	20.0055	47.562	52.7971	50.3479	27.4934	16.6807	45.7432	46.8787	53.284	110.163	26.0535	50.1056	-0.944965	0.0028443	0.100812	FAM107B	10	14518557	14774897	-	7019	protein_coding	family with sequence similarity 107 member B [Source:HGNC Symbol;Acc:HGNC:23726]	-	21	8	66	23	18	24	17	38	22	20	48	57	47	30	15	55
ENSG00000125871	156.448	152.77	114.656	207.461	111.323	190.888	104.248	140.95	137.075	170.047	100.078	101.889	112.479	145.715	118.989	109.784	97.8695	99.7658	122.225	148.587	112.088	0.402498	0.0028496	0.100812	MGME1	20	17968913	17991122	+	2336	protein_coding	mitochondrial genome maintenance exonuclease 1 [Source:HGNC Symbol;Acc:HGNC:16205]	-	161	117	117	183	107	153	107	145	180	170	101	110	105	159	107	132
ENSG00000078053	5.83036	9.14011	12.7396	4.53467	9.36361	38.6767	5.84569	19.4414	12.9459	10.0027	20.8084	29.6405	21.4247	19.2454	20.0169	47.4066	13.1589	23.8077	36.185	12.8521	25.7438	-1.01871	0.00285279	0.100812	AMPH	7	38383704	38631567	-	5636	protein_coding	amphiphysin [Source:HGNC Symbol;Acc:HGNC:471]	-	6	7	13	4	9	31	6	20	17	10	21	32	20	21	18	57
ENSG00000198205	63.1623	48.312	56.8382	51.015	48.8988	63.6294	33.1256	45.6874	41.8839	47.0129	63.416	62.986	62.1315	65.9842	57.8265	54.0602	81.4208	95.231	61.1124	49.9565	67.1298	-0.429234	0.00287895	0.101495	ZXDA	X	57906708	57910820	-	4113	protein_coding	zinc finger X-linked duplicated A [Source:HGNC Symbol;Acc:HGNC:13198]	zf-C2H2	65	37	58	45	47	51	34	47	55	47	64	68	58	72	52	65
ENSG00000144120	81.6251	69.2037	61.738	95.2281	71.7876	61.1341	59.4312	51.5198	62.4451	52.0142	53.5072	37.0506	42.8493	54.9869	74.5072	44.0798	51.8133	37.4122	36.9891	66.6127	48.1328	0.470115	0.00291344	0.102387	TMEM177	2	119679167	119686507	+	2588	protein_coding	transmembrane protein 177 [Source:HGNC Symbol;Acc:HGNC:28143]	-	84	53	63	84	69	49	61	53	82	52	54	40	40	60	67	53
ENSG00000152127	41.7843	61.3693	65.6579	36.2774	42.6564	61.1341	57.4826	44.7153	48.7377	45.0123	97.1057	52.7971	63.2027	55.9033	62.2747	58.2187	90.4676	64.621	77.9987	50.4827	69.1766	-0.460415	0.00291806	0.102387	MGAT5	2	134119983	134454621	+	8578	protein_coding	alpha-1,6-mannosylglycoprotein 6-beta-N-acetylglucosaminyltransferase [Source:HGNC Symbol;Acc:HGNC:7049]	-	43	47	67	32	41	49	59	46	64	45	98	57	59	61	56	70
ENSG00000153551	16.5194	2.61146	8.81971	10.203	10.404	6.23818	3.89713	8.74865	0.761526	4.0011	15.854	31.493	16.0685	10.0809	7.78433	7.48526	16.4487	18.1392	19.2987	7.22041	15.8503	-1.13905	0.00293157	0.102619	CMTM7	3	32391671	32483067	+	3751	protein_coding	CKLF like MARVEL transmembrane domain containing 7 [Source:HGNC Symbol;Acc:HGNC:19178]	-	17	2	9	9	10	5	4	9	1	4	16	34	15	11	7	9
ENSG00000122641	0	2.61146	18.6194	9.06934	9.36361	7.48581	22.4085	5.83243	5.33068	5.00137	29.7262	11.1152	12.8548	9.16448	22.241	29.941	23.8505	13.6044	26.5356	8.57226	19.8926	-1.21245	0.00294295	0.102775	INHBA	7	41667168	41705834	-	8302	protein_coding	inhibin subunit beta A [Source:HGNC Symbol;Acc:HGNC:6066]	-	0	2	19	8	9	6	23	6	7	5	30	12	12	10	20	36
ENSG00000126107	367.313	470.063	340.049	409.254	322.524	323.138	310.796	363.555	360.963	360.099	304.199	328.824	329.94	350.083	256.883	304.4	251.664	293.629	295.913	362.775	301.726	0.26404	0.00295056	0.102799	HECTD3	1	45002540	45011329	-	5077	protein_coding	HECT domain E3 ubiquitin protein ligase 3 [Source:HGNC Symbol;Acc:HGNC:26117]	-	378	360	347	361	310	259	319	374	474	360	307	355	308	382	231	366
ENSG00000169862	0	0	0.979968	0	1.0404	0	0	0	0	0	1.98175	0.926265	3.2137	0.916448	7.78433	4.15848	0	0	2.41233	0.202037	2.37703	-3.06293	0.00296257	1	CTNND2	5	10971840	11904043	-	6863	protein_coding	catenin delta 2 [Source:HGNC Symbol;Acc:HGNC:2516]	-	0	0	1	0	1	0	0	0	0	0	2	1	3	1	7	5
ENSG00000100439	85.512	113.599	104.857	155.312	117.565	89.8297	102.3	109.844	86.814	156.043	211.056	149.129	177.825	152.13	123.437	168.002	115.963	168.922	107.751	112.168	152.691	-0.444979	0.00299022	0.103936	ABHD4	14	22598237	22613215	+	4070	protein_coding	abhydrolase domain containing 4 [Source:HGNC Symbol;Acc:HGNC:20154]	-	88	87	107	137	113	72	105	113	114	156	213	161	166	166	111	202
ENSG00000103042	62.1905	69.2037	90.1571	62.3517	90.5148	69.8676	91.5825	57.3522	67.0143	73.02	96.1148	117.636	123.192	94.3941	143.454	107.289	70.7292	86.1614	66.7412	73.3254	100.635	-0.451552	0.00300511	0.10421	SLC38A7	16	58665109	58685104	-	6991	protein_coding	solute carrier family 38 member 7 [Source:HGNC Symbol;Acc:HGNC:25582]	-	64	53	92	55	87	56	94	59	88	73	97	127	115	103	129	129
ENSG00000227507	34.0105	6.52865	0.979968	6.80201	1.0404	2.49527	11.6914	28.1901	3.80763	4.0011	4.95437	0.926265	3.2137	0.916448	2.2241	4.99017	2.4673	3.40111	2.41233	9.95469	2.83398	1.82062	0.00302972	0.104494	LTB	6	31580525	31582522	-	1535	protein_coding	lymphotoxin beta [Source:HGNC Symbol;Acc:HGNC:6711]	-	35	5	1	6	1	2	12	29	5	4	5	1	3	1	2	6
ENSG00000142910	269.168	262.452	312.61	351.437	321.484	320.642	407.25	266.348	234.55	333.091	324.016	424.229	384.573	302.428	369.2	382.58	516.488	406.999	383.561	307.903	388.23	-0.33572	0.00303143	0.104494	TINAGL1	1	31576485	31587686	+	5281	protein_coding	tubulointerstitial nephritis antigen like 1 [Source:HGNC Symbol;Acc:HGNC:19168]	-	277	201	319	310	309	257	418	274	308	333	327	458	359	330	332	460
ENSG00000069849	73.8513	125.35	97.0169	70.2874	107.161	76.1057	96.4539	104.012	89.0986	77.0211	164.485	88.9214	115.693	92.5612	106.757	143.883	138.991	115.638	127.049	91.6358	121.553	-0.410934	0.00303442	0.104494	ATP1B3	3	141876124	141926514	+	2584	protein_coding	ATPase Na+/K+ transporting subunit beta 3 [Source:HGNC Symbol;Acc:HGNC:806]	-	76	96	99	62	103	61	99	107	117	77	166	96	108	101	96	173
ENSG00000174738	1983.3	1591.69	1245.54	1231.16	1129.88	1334.97	897.313	1602.95	1085.17	1700.47	648.032	753.98	756.29	1299.52	1104.26	960.608	1227.89	752.778	1344.47	1380.24	983.093	0.489017	0.00309086	0.106078	NR1D2	3	23945260	23980618	+	5820	protein_coding	nuclear receptor subfamily 1 group D member 2 [Source:HGNC Symbol;Acc:HGNC:7963]	THR-like	2041	1219	1271	1086	1086	1070	921	1649	1425	1700	654	814	706	1418	993	1155
ENSG00000026652	11.6607	7.83438	12.7396	12.4703	11.4444	7.48581	14.6142	13.609	1.52305	18.0049	16.8449	19.4516	22.4959	13.7467	17.7928	18.2973	17.2711	21.5403	23.3192	11.1386	18.9733	-0.773279	0.00309471	0.106078	AGPAT4	6	161129979	161274061	-	8769	protein_coding	1-acylglycerol-3-phosphate O-acyltransferase 4 [Source:HGNC Symbol;Acc:HGNC:20885]	-	12	6	13	11	11	6	15	14	2	18	17	21	21	15	16	22
ENSG00000172292	46.6429	28.7261	32.339	51.015	64.5048	19.9622	62.354	31.1063	26.6534	26.0071	53.5072	59.281	62.1315	99.8928	66.7229	47.4066	54.2806	65.7547	42.6179	38.9311	61.2883	-0.650629	0.00313236	0.106839	CERS6	2	168455862	168775137	+	7241	protein_coding	ceramide synthase 6 [Source:HGNC Symbol;Acc:HGNC:23826]	Homeobox	48	22	33	45	62	16	64	32	35	26	54	64	58	109	60	57
ENSG00000105609	4.85864	3.91719	36.2588	18.1387	21.8484	12.4764	22.4085	22.3577	15.992	15.0041	43.5985	37.0506	61.0603	24.7441	11.1205	39.9214	17.2711	26.0752	53.0713	17.326	34.8792	-1.00272	0.0031371	0.106839	LILRB5	19	54249431	54257301	-	7017	protein_coding	leukocyte immunoglobulin like receptor B5 [Source:HGNC Symbol;Acc:HGNC:6609]	-	5	3	37	16	21	10	23	23	21	15	44	40	57	27	10	48
ENSG00000186132	25.2649	19.586	17.6394	23.807	24.9696	14.9716	29.2285	21.3856	23.6073	23.0063	9.90875	14.8202	13.926	7.33158	10.0084	6.65356	13.1589	17.0055	28.1439	22.3466	13.4397	0.73237	0.0031385	0.106839	C2orf76	2	119302225	119366828	-	1548	protein_coding	chromosome 2 open reading frame 76 [Source:HGNC Symbol;Acc:HGNC:27017]	-	26	15	18	21	24	12	30	22	31	23	10	16	13	8	9	8
ENSG00000101938	76.7665	41.7834	108.776	117.901	96.7573	69.8676	80.8654	179.833	68.5373	55.0151	185.294	110.226	124.263	45.8224	81.1795	298.579	166.954	183.66	271.789	89.6104	163.085	-0.86403	0.00314828	0.106926	CHRDL1	X	110673856	110795819	-	3920	protein_coding	chordin like 1 [Source:HGNC Symbol;Acc:HGNC:29861]	-	79	32	111	104	93	56	83	185	90	55	187	119	116	50	73	359
ENSG00000151617	42.756	43.0891	37.2388	60.0844	66.5856	39.9243	25.3313	30.1342	29.6995	66.0181	99.0875	55.5759	69.6301	43.9895	40.0337	54.0602	88.0003	68.0221	106.143	44.0861	69.3935	-0.66109	0.00316948	0.107401	EDNRA	4	147480917	147544954	+	4238	protein_coding	endothelin receptor type A [Source:HGNC Symbol;Acc:HGNC:3179]	-	44	33	38	53	64	32	26	31	39	66	100	60	65	48	36	65
ENSG00000073737	0	0	0	0	0	1.24764	0	0	0	1.00027	1.98175	0	17.1397	0	0	0	2.4673	4.53481	6.43288	0.224791	3.61739	-3.6736	0.00317976	1	DHRS9	2	169064789	169096167	+	3750	protein_coding	dehydrogenase/reductase 9 [Source:HGNC Symbol;Acc:HGNC:16888]	-	0	0	0	0	0	1	0	0	0	1	2	0	16	0	0	0
ENSG00000170540	125.353	91.4011	135.236	142.842	94.6765	108.544	113.017	106.928	121.083	100.027	161.513	139.866	146.759	143.882	130.11	151.369	180.113	103.167	132.678	113.911	143.273	-0.331654	0.00320361	0.108149	ARL6IP1	16	18791667	18801678	-	3666	protein_coding	ADP ribosylation factor like GTPase 6 interacting protein 1 [Source:HGNC Symbol;Acc:HGNC:697]	-	129	70	138	126	91	87	116	110	159	100	163	151	137	157	117	182
ENSG00000011028	94.2575	159.299	455.685	270.947	195.595	208.355	158.808	384.94	178.959	213.058	561.826	243.608	431.707	170.459	373.648	361.787	335.553	512.433	499.353	231.99	387.819	-0.740776	0.00320652	0.108149	MRC2	17	62627401	62693597	+	6860	protein_coding	mannose receptor C type 2 [Source:HGNC Symbol;Acc:HGNC:16875]	-	97	122	465	239	188	167	163	396	235	213	567	263	403	186	336	435
ENSG00000115594	93.2858	124.044	115.636	126.971	110.282	97.3155	107.171	84.5702	112.706	132.036	193.221	146.35	171.397	179.624	75.6192	104.794	181.758	125.841	184.945	110.402	151.505	-0.459533	0.00321343	0.108149	IL1R1	2	102064544	102179874	+	7083	protein_coding	interleukin 1 receptor type 1 [Source:HGNC Symbol;Acc:HGNC:5993]	-	96	95	118	112	106	78	110	87	148	132	195	158	160	196	68	126
ENSG00000112799	1.94345	1.30573	4.89984	2.26734	0	3.74291	1.94856	5.83243	0	2.00055	0	0	0	0	1.11205	0	0.822433	1.1337	0	2.39408	0.340909	2.80756	0.00323146	1	LY86	6	6588108	6654983	+	1254	protein_coding	lymphocyte antigen 86 [Source:HGNC Symbol;Acc:HGNC:16837]	-	2	1	5	2	0	3	2	6	0	2	0	0	0	0	1	0
ENSG00000212978	8.74555	2.61146	9.79968	5.66834	8.3232	4.99054	4.87141	13.609	4.56916	3.00082	12.8814	14.8202	9.6411	10.0809	8.89638	16.6339	9.04676	18.1392	12.8658	6.61892	12.5562	-0.908684	0.00323993	0.108794	AC016747.1	2	61141592	61144969	-	3109	processed_transcript	uncharacterized LOC339803 [Source:NCBI gene;Acc:339803]	-	9	2	10	5	8	4	5	14	6	3	13	16	9	11	8	20
ENSG00000101210	24512.8	23616.7	21143.8	19952.6	22467.5	24459.9	25799	20819.8	25651.2	26262.2	19179.4	21997.9	22416.6	19941	22752.5	19797.7	14984.7	18999.7	19133	23468.5	19911.4	0.237182	0.00325848	0.109129	EEF1A2	20	63488012	63499322	-	4910	protein_coding	eukaryotic translation elongation factor 1 alpha 2 [Source:HGNC Symbol;Acc:HGNC:3192]	-	25226	18087	21576	17600	21595	19605	26480	21418	33684	26255	19356	23749	20926	21759	20460	23804
ENSG00000114200	9.71727	30.0318	9.79968	13.604	8.3232	14.9716	20.4599	17.4973	19.0382	13.0036	29.7262	16.6728	19.2822	12.8303	23.353	33.2678	33.7197	30.61	35.3809	15.6447	26.0936	-0.752135	0.00326461	0.109129	BCHE	3	165772904	165837472	-	3082	protein_coding	butyrylcholinesterase [Source:HGNC Symbol;Acc:HGNC:983]	-	10	23	10	12	8	12	21	18	25	13	30	18	18	14	21	40
ENSG00000224764	0.971727	1.30573	2.9399	1.13367	1.0404	0	0	2.91622	0	0	14.8631	4.63132	3.2137	0.916448	12.2325	4.15848	0	2.2674	3.21644	1.03076	5.05549	-2.28745	0.0032733	1	AL353768.1	9	94928551	94934946	-	487	antisense	novel transcript	-	1	1	3	1	1	0	0	3	0	0	15	5	3	1	11	5
ENSG00000267272	4.85864	2.61146	7.83975	0	8.3232	1.24764	8.76854	2.91622	4.56916	3.00082	6.93612	13.894	12.8548	5.49869	7.78433	5.82187	16.4487	6.80221	15.2781	4.41354	10.1465	-1.18029	0.00329503	0.109201	LINC01140	1	87129765	87169198	+	6717	lincRNA	long intergenic non-protein coding RNA 1140 [Source:HGNC Symbol;Acc:HGNC:27922]	-	5	2	8	0	8	1	9	3	6	3	7	15	12	6	7	7
ENSG00000150540	8.74555	19.586	28.4191	43.0794	24.9696	17.4669	40.9198	31.1063	24.3688	5.00137	43.5985	54.6496	40.7068	22.9112	35.5855	49.07	36.187	39.6796	70.7617	24.3663	43.6833	-0.843855	0.00329897	0.109201	HNMT	2	137964020	138016364	+	4756	protein_coding	histamine N-methyltransferase [Source:HGNC Symbol;Acc:HGNC:5028]	-	9	15	29	38	24	14	42	32	32	5	44	59	38	25	32	59
ENSG00000151967	62.1905	129.267	85.2572	112.233	106.121	98.5632	122.759	102.068	121.083	103.028	67.3795	73.1749	39.6356	89.8119	50.0421	93.1499	94.5797	87.2951	75.5864	104.257	74.5172	0.4782	0.00330143	0.109201	SCHIP1	3	159839861	159897360	+	7645	protein_coding	schwannomin interacting protein 1 [Source:HGNC Symbol;Acc:HGNC:15678]	-	64	99	87	99	102	79	126	105	159	103	68	79	37	98	45	112
ENSG00000150054	335.246	207.611	168.555	250.541	202.878	275.727	223.111	338.281	238.358	254.07	137.732	138.013	265.666	142.049	186.824	187.963	144.748	253.949	174.492	249.438	181.271	0.463394	0.00330221	0.109201	MPP7	10	28050993	28334486	-	6167	protein_coding	membrane palmitoylated protein 7 [Source:HGNC Symbol;Acc:HGNC:26542]	-	345	159	172	221	195	221	229	348	313	254	139	149	248	155	168	226
ENSG00000163884	481.977	561.464	433.146	218.798	429.685	678.714	714.149	747.523	1074.51	697.191	64.4069	219.525	104.981	463.723	221.297	474.898	571.591	107.702	311.995	603.716	282.235	1.09629	0.00330356	0.109201	KLF15	3	126342635	126357442	-	2848	protein_coding	Kruppel like factor 15 [Source:HGNC Symbol;Acc:HGNC:14536]	zf-C2H2	496	430	442	193	413	544	733	769	1411	697	65	237	98	506	199	571
ENSG00000125378	34.9822	58.7579	35.2789	40.812	28.0908	51.153	46.7655	61.2405	33.5071	31.0085	104.042	59.281	71.7726	39.4073	48.9301	80.6744	42.7665	69.1558	53.0713	42.1596	63.2334	-0.589604	0.00331379	0.109296	BMP4	14	53949736	53958761	-	3082	protein_coding	bone morphogenetic protein 4 [Source:HGNC Symbol;Acc:HGNC:1071]	-	36	45	36	36	27	41	48	63	44	31	105	64	67	43	44	97
ENSG00000135862	624.821	826.527	860.412	883.127	811.512	1124.12	1106.78	847.647	801.125	732.201	1390.2	799.367	926.616	1294.02	878.518	1174.35	1043.67	1211.93	1241.55	861.828	1106.69	-0.361351	0.00333831	0.10939	LAMC1	1	183023460	183145592	+	8406	protein_coding	laminin subunit gamma 1 [Source:HGNC Symbol;Acc:HGNC:6492]	-	643	633	878	779	780	901	1136	872	1052	732	1403	863	865	1412	790	1412
ENSG00000007237	57.3319	84.8725	167.575	111.099	104.04	104.801	90.6082	238.158	70.0604	89.0244	190.248	113.004	153.186	123.72	146.79	365.114	166.131	172.323	234.8	111.757	185.035	-0.728392	0.00333916	0.10939	GAS7	17	9910609	10198551	-	10100	protein_coding	growth arrest specific 7 [Source:HGNC Symbol;Acc:HGNC:4169]	-	59	65	171	98	100	84	93	245	92	89	192	122	143	135	132	439
ENSG00000059122	315.811	272.898	327.309	318.561	339.171	290.699	315.667	384.94	311.464	351.096	315.098	595.588	439.205	404.153	331.39	376.758	376.674	386.593	382.757	322.762	400.913	-0.31204	0.00335204	0.10939	FLYWCH1	16	2911937	2951208	+	8419	protein_coding	FLYWCH-type zinc finger 1 [Source:HGNC Symbol;Acc:HGNC:25404]	-	325	209	334	281	326	233	324	396	409	351	318	643	410	441	298	453
ENSG00000272555	1.94345	0	0	0	0	3.74291	0	1.94414	3.80763	0	9.90875	18.5253	5.35616	2.74934	3.33614	1.66339	0.822433	2.2674	5.62877	1.14381	5.58419	-2.2466	0.00335333	1	AC009974.1	2	218818690	218819144	+	455	lincRNA	novel transcript	-	2	0	0	0	0	3	0	2	5	0	10	20	5	3	3	2
ENSG00000114491	50.5298	37.8662	36.2588	54.416	32.2524	26.2003	35.0741	57.3522	47.2146	31.0085	51.5255	65.7648	59.989	44.9059	42.2578	63.2088	69.0843	62.3536	52.2672	40.8173	56.8175	-0.472742	0.00335334	0.10939	UMPS	3	124730366	124749273	+	7579	protein_coding	uridine monophosphate synthetase [Source:HGNC Symbol;Acc:HGNC:12563]	-	52	29	37	48	31	21	36	59	62	31	52	71	56	49	38	76
ENSG00000189419	0	2.61146	2.9399	1.13367	3.1212	8.73345	5.84569	8.74865	5.33068	2.00055	7.927	12.9677	6.4274	10.9974	8.89638	9.14865	13.1589	9.06962	4.02055	4.04652	9.17929	-1.1807	0.00335669	0.10939	SPATA41	15	100344047	100349822	-	4880	lincRNA	spermatogenesis associated 41 [Source:HGNC Symbol;Acc:HGNC:48613]	-	0	2	3	1	3	7	6	9	7	2	8	14	6	12	8	11
ENSG00000178104	24339.8	27740.2	23386.9	26260.3	24281.9	26674.4	32031.5	23659.3	29112.4	30056.2	23023	16546.8	18127.4	24899.9	18150.8	26788.9	21100.3	24834.9	23736.5	26754.3	21912.1	0.28803	0.00336086	0.10939	PDE4DIP	1	148808181	149048286	+	27623	protein_coding	phosphodiesterase 4D interacting protein [Source:HGNC Symbol;Acc:HGNC:15580]	-	25048	21245	23865	23164	23339	21380	32877	24339	38229	30048	23235	17864	16922	27170	16322	32210
ENSG00000134250	121.466	124.044	258.712	130.372	133.171	124.764	155.885	252.739	147.736	137.038	246.728	226.935	181.038	168.626	151.238	295.252	236.038	216.537	355.417	158.593	230.868	-0.541752	0.00337922	0.109649	NOTCH2	1	119911553	120069626	-	16807	protein_coding	notch 2 [Source:HGNC Symbol;Acc:HGNC:7882]	-	125	95	264	115	128	100	160	260	194	137	249	245	169	184	136	355
ENSG00000160460	83.5685	109.681	106.817	63.4854	118.606	89.8297	118.862	82.6261	94.4292	133.036	31.708	66.6911	25.7096	86.1461	57.8265	65.7039	96.2246	75.9581	85.2357	100.094	65.6893	0.602981	0.0033836	0.109649	SPTBN4	19	40466241	40576464	+	11549	protein_coding	spectrin beta, non-erythrocytic 4 [Source:HGNC Symbol;Acc:HGNC:14896]	-	86	84	109	56	114	72	122	85	124	133	32	72	24	94	52	79
ENSG00000101160	278.886	279.426	386.107	268.679	276.747	280.718	289.362	318.84	278.719	289.079	407.25	271.396	516.334	264.853	391.441	424.996	289.496	410.4	445.477	294.656	380.183	-0.366309	0.00339288	0.10971	CTSZ	20	58995185	59007247	-	2038	protein_coding	cathepsin Z [Source:HGNC Symbol;Acc:HGNC:2547]	-	287	214	394	237	266	225	297	328	366	289	411	293	482	289	352	511
ENSG00000076706	393.55	359.076	560.542	421.724	362.059	333.119	374.124	275.096	328.979	450.123	461.748	705.814	710.227	237.36	256.883	489.037	1060.12	600.862	1048.56	385.839	618.956	-0.682317	0.00343504	0.110764	MCAM	11	119308529	119321521	-	7422	protein_coding	melanoma cell adhesion molecule [Source:HGNC Symbol;Acc:HGNC:6934]	-	405	275	572	372	348	267	384	283	432	450	466	762	663	259	231	588
ENSG00000169504	262.366	315.987	399.827	394.516	441.13	326.88	427.71	298.426	269.58	258.071	525.164	315.856	424.208	318.924	422.578	558.068	727.853	366.186	586.197	339.449	471.67	-0.475939	0.00344527	0.110764	CLIC4	1	24745357	24844324	+	4495	protein_coding	chloride intracellular channel 4 [Source:HGNC Symbol;Acc:HGNC:13518]	-	270	242	408	348	424	262	439	307	354	258	530	341	396	348	380	671
ENSG00000156502	216.695	250.7	242.052	268.679	251.777	259.508	258.185	226.493	177.436	235.064	180.339	222.304	164.97	231.861	229.082	158.022	185.87	202.933	180.925	238.659	195.145	0.288646	0.00345452	0.110764	SUPV3L1	10	69180232	69209099	+	4283	protein_coding	Suv3 like RNA helicase [Source:HGNC Symbol;Acc:HGNC:11471]	-	223	192	247	237	242	208	265	233	233	235	182	240	154	253	206	190
ENSG00000102898	541.252	455.7	448.825	454.601	387.029	364.309	410.173	352.862	432.547	432.118	367.615	337.16	379.216	326.255	318.046	355.134	414.506	357.116	393.21	427.942	360.918	0.245017	0.00345531	0.110764	NUTF2	16	67846732	67872567	+	3895	protein_coding	nuclear transport factor 2 [Source:HGNC Symbol;Acc:HGNC:13722]	-	557	349	458	401	372	292	421	363	568	432	371	364	354	356	286	427
ENSG00000213160	251.677	135.796	148.955	240.338	131.09	217.089	146.142	174.001	111.183	150.041	131.786	138.94	131.762	117.305	101.196	103.13	129.944	105.434	158.41	170.631	124.212	0.454353	0.00347041	0.110781	KLHL23	2	169694488	169776989	+	5509	protein_coding	kelch like family member 23 [Source:HGNC Symbol;Acc:HGNC:27506]	-	259	104	152	212	126	174	150	179	146	150	133	150	123	128	91	124
ENSG00000189184	27.2084	32.6433	50.9583	32.8764	21.8484	37.4291	38.9713	58.3243	35.0302	38.0104	75.3065	51.8708	36.4219	23.8276	46.706	66.5356	95.4022	56.6851	82.0193	37.33	59.4195	-0.67324	0.00347596	0.110781	PCDH18	4	137518918	137532494	-	6686	protein_coding	protocadherin 18 [Source:HGNC Symbol;Acc:HGNC:14268]	-	28	25	52	29	21	30	40	60	46	38	76	56	34	26	42	80
ENSG00000221983	2992.92	2866.08	2552.82	2998.55	2393.96	2451.6	3082.63	2725.69	3381.18	2335.64	2408.82	2555.56	2504.54	2492.74	2591.07	2307.12	2226.33	2234.53	2125.26	2778.11	2382.89	0.221842	0.00347823	0.110781	UBA52	19	18571730	18577550	+	4306	protein_coding	ubiquitin A-52 residue ribosomal protein fusion product 1 [Source:HGNC Symbol;Acc:HGNC:12458]	-	3080	2195	2605	2645	2301	1965	3164	2804	4440	2335	2431	2759	2338	2720	2330	2774
ENSG00000175137	459.627	519.681	461.565	478.408	456.736	471.606	506.627	365.499	350.302	514.141	362.66	356.612	358.863	385.824	424.802	435.808	301.833	434.208	350.592	458.419	379.023	0.273795	0.00350844	0.11148	SH3BP5L	1	248810446	248826633	-	6442	protein_coding	SH3 binding domain protein 5 like [Source:HGNC Symbol;Acc:HGNC:29360]	-	473	398	471	422	439	378	520	376	460	514	366	385	335	421	382	524
ENSG00000165072	42.756	26.1146	81.3374	27.208	54.1008	72.3628	66.2512	75.8216	60.9221	36.0099	83.2335	109.299	64.274	97.1435	70.059	154.695	50.1684	57.8188	106.947	54.2884	88.182	-0.699027	0.00351521	0.11148	MAMDC2	9	70043581	70226970	+	3854	protein_coding	MAM domain containing 2 [Source:HGNC Symbol;Acc:HGNC:23673]	-	44	20	83	24	52	58	68	78	80	36	84	118	60	106	63	186
ENSG00000281021	0	2.61146	2.9399	2.26734	2.0808	3.74291	7.79425	2.91622	2.28458	2.00055	0	1.85253	1.07123	0	0	0.831695	0.822433	0	0	2.8638	0.508655	2.45338	0.00355167	1	AL078581.3	6	149576089	149590864	-	744	antisense	novel transcript	-	0	2	3	2	2	3	8	3	3	2	0	2	1	0	0	1
ENSG00000273763	5.83036	3.91719	4.89984	3.401	7.2828	1.24764	4.87141	3.88829	9.89984	8.00219	0.990875	1.85253	0	1.8329	3.33614	1.66339	4.11216	3.40111	0.804111	5.32406	1.99925	1.45143	0.00355774	1	AC007318.2	2	65203502	65227605	-	2124	transcribed_processed_pseudogene	marker of proliferation Ki-67 (MKI67) pseudogene	-	6	3	5	3	7	1	5	4	13	8	1	2	0	2	3	2
ENSG00000150459	996.992	1135.99	1041.71	1122.33	1128.83	996.861	1285.08	965.267	1452.99	1117.31	979.975	879.025	969.466	1046.58	963.033	985.559	907.143	1027.13	913.47	1124.34	963.488	0.223913	0.0035614	0.112704	SAP18	13	21140514	21149084	+	3396	protein_coding	Sin3A associated protein 18 [Source:HGNC Symbol;Acc:HGNC:10530]	-	1026	870	1063	990	1085	799	1319	993	1908	1117	989	949	905	1142	866	1185
ENSG00000085491	91.3424	84.8725	97.9968	96.3618	92.5957	64.877	68.1997	121.509	67.0143	99.0271	107.014	128.751	104.981	113.64	146.79	118.932	109.384	109.969	90.8645	88.3796	114.481	-0.370957	0.00358376	0.11317	SLC25A24	1	108134036	108200849	-	6733	protein_coding	solute carrier family 25 member 24 [Source:HGNC Symbol;Acc:HGNC:20662]	-	94	65	100	85	89	52	70	125	88	99	108	139	98	124	132	143
ENSG00000092439	140.9	157.993	148.955	162.114	186.232	169.678	145.168	190.526	207.897	151.041	159.531	238.05	185.323	263.937	185.712	182.973	247.552	205.2	201.028	166.051	207.701	-0.322593	0.00359911	0.113414	TRPM7	15	50552473	50686815	-	12398	protein_coding	transient receptor potential cation channel subfamily M member 7 [Source:HGNC Symbol;Acc:HGNC:17994]	-	145	121	152	143	179	136	149	196	273	151	161	257	173	288	167	220
ENSG00000181104	26.2366	18.2802	63.6979	20.406	35.3736	28.6956	36.0484	75.8216	29.6995	27.0074	79.27	65.7648	46.063	35.7415	36.6976	39.9214	96.2246	78.2255	86.0398	36.1267	62.6609	-0.790615	0.00362292	0.113634	F2R	5	76716043	76735781	+	4066	protein_coding	coagulation factor II thrombin receptor [Source:HGNC Symbol;Acc:HGNC:3537]	-	27	14	65	18	34	23	37	78	39	27	80	71	43	39	33	48
ENSG00000129474	5.83036	11.7516	15.6795	23.807	17.6868	7.48581	13.6399	15.5531	10.6614	12.0033	20.8084	20.3778	48.2055	13.7467	14.4566	18.2973	32.8973	18.1392	24.9274	13.4099	23.5396	-0.813921	0.00362351	0.113634	AJUBA	14	22971174	22982642	-	5979	protein_coding	ajuba LIM protein [Source:HGNC Symbol;Acc:HGNC:20250]	-	6	9	16	21	17	6	14	16	14	12	21	22	45	15	13	22
ENSG00000143367	17.4911	20.8917	19.5994	20.406	14.5656	19.9622	8.76854	18.4694	12.9459	11.003	35.6715	27.7879	37.4931	10.9974	26.6891	32.4361	18.9159	20.4066	24.9274	16.4103	26.1472	-0.682205	0.00362906	0.113634	TUFT1	1	151540305	151583583	+	3878	protein_coding	tuftelin 1 [Source:HGNC Symbol;Acc:HGNC:12422]	-	18	16	20	18	14	16	9	19	17	11	36	30	35	12	24	39
ENSG00000143436	199.204	191.942	179.334	235.803	152.939	193.383	191.934	179.833	173.628	198.054	161.513	180.622	170.326	147.548	145.678	165.507	146.393	173.456	139.915	189.605	158.995	0.253557	0.0036402	0.113743	MRPL9	1	151759643	151763564	-	1812	protein_coding	mitochondrial ribosomal protein L9 [Source:HGNC Symbol;Acc:HGNC:14277]	-	205	147	183	208	147	155	197	185	228	198	163	195	159	161	131	199
ENSG00000224152	72.8795	49.6178	74.4776	58.9507	36.414	53.6483	31.177	53.4639	44.1685	52.0142	45.5802	27.7879	43.9205	16.4961	46.706	34.9312	41.1216	34.0111	29.7521	52.6812	35.5896	0.570527	0.00365281	0.113897	AC009506.1	2	159615296	159617082	+	1494	antisense	uncharacterized LOC643072 [Source:NCBI gene;Acc:643072]	-	75	38	76	52	35	43	32	55	58	52	46	30	41	18	42	42
ENSG00000265158	34.9822	57.4521	41.1587	52.1487	45.7776	34.9338	39.9456	22.3577	8.37679	18.0049	178.357	50.0183	139.26	62.3184	72.2831	78.1794	38.6543	30.61	16.8863	35.5138	74.0631	-1.06448	0.00367298	0.114195	LRRC37A7P	18	31724198	31726956	+	2759	transcribed_processed_pseudogene	leucine rich repeat containing 37 member A7, pseudogene [Source:HGNC Symbol;Acc:HGNC:43792]	-	36	44	42	46	44	28	41	23	11	18	180	54	130	68	65	94
ENSG00000149480	149.646	143.63	151.895	140.575	137.333	152.211	114.965	139.006	105.852	131.036	158.54	156.539	184.252	130.136	173.479	184.636	158.729	170.055	164.843	136.615	164.579	-0.272664	0.00367775	0.114195	MTA2	11	62593214	62601840	-	4236	protein_coding	metastasis associated 1 family member 2 [Source:HGNC Symbol;Acc:HGNC:7411]	zf-GATA	154	110	155	124	132	122	118	143	139	131	160	169	172	142	156	222
ENSG00000102683	910.508	1055.03	695.777	745.953	858.33	1087.94	797.937	1053.73	1236.72	816.224	608.397	758.611	671.663	694.667	806.235	939.816	716.339	747.11	714.854	925.814	739.744	0.323623	0.00369246	0.114412	SGCG	13	23180952	23325165	+	1624	protein_coding	sarcoglycan gamma [Source:HGNC Symbol;Acc:HGNC:10809]	-	937	808	710	658	825	872	819	1084	1624	816	614	819	627	758	725	1130
ENSG00000171033	9739.62	10964.2	6771.58	9857.24	8461.58	9328.57	6606.6	9078.18	8269.41	9135.5	7811.07	5963.29	6457.39	6632.33	8846.34	7578.41	6887.05	7714.84	7187.94	8821.25	7230.96	0.28675	0.00373005	0.115113	PKIA	8	78516139	78605267	+	4216	protein_coding	cAMP-dependent protein kinase inhibitor alpha [Source:HGNC Symbol;Acc:HGNC:9017]	-	10023	8397	6910	8695	8133	7477	6781	9339	10859	9133	7883	6438	6028	7237	7955	9112
ENSG00000108679	144.787	152.77	256.752	205.194	158.141	164.688	172.448	155.531	146.975	196.054	346.806	199.147	286.019	116.389	149.014	291.093	306.767	244.88	332.902	175.334	252.558	-0.527484	0.00373512	0.115113	LGALS3BP	17	78971238	78980109	-	3584	protein_coding	galectin 3 binding protein [Source:HGNC Symbol;Acc:HGNC:6564]	-	149	117	262	181	152	132	177	160	193	196	350	215	267	127	134	350
ENSG00000138190	494.609	352.547	393.947	485.21	384.948	581.398	411.147	452.013	403.609	357.098	224.929	251.944	172.468	305.177	432.587	357.629	354.468	362.785	403.664	431.653	318.406	0.4382	0.00374578	0.115113	EXOC6	10	92834713	93059493	+	6193	protein_coding	exocyst complex component 6 [Source:HGNC Symbol;Acc:HGNC:23196]	-	509	270	402	428	370	466	422	465	530	357	227	272	161	333	389	430
ENSG00000118762	44.6995	77.0381	125.436	45.3467	63.4644	57.3912	88.6596	90.4027	67.0143	61.0167	128.814	118.562	112.479	80.6474	80.0674	124.754	76.4862	100.9	110.163	72.0469	103.653	-0.522967	0.00374609	0.115113	PKD2	4	88007668	88077777	+	5498	protein_coding	polycystin 2, transient receptor potential cation channel [Source:HGNC Symbol;Acc:HGNC:9009]	-	46	59	128	40	61	46	91	93	88	61	130	128	105	88	72	150
ENSG00000128791	69.9644	88.7897	118.576	79.3567	70.7472	77.3534	104.248	72.9054	70.8219	57.0156	146.649	65.7648	101.767	89.8119	92.3	126.418	133.234	105.434	148.76	80.9779	112.238	-0.474461	0.00383063	0.117467	TWSG1	18	9334767	9402420	+	4435	protein_coding	twisted gastrulation BMP signaling modulator 1 [Source:HGNC Symbol;Acc:HGNC:12429]	-	72	68	121	70	68	62	107	75	93	57	148	71	95	98	83	152
ENSG00000205054	11.6607	1.30573	6.85978	5.66834	0	3.74291	3.89713	1.94414	3.80763	0	0	0	2.14247	0	1.11205	0	0	0	2.41233	3.88864	0.629649	2.63862	0.0038559	1	LINC01121	2	45164816	45323385	-	4335	processed_transcript	long intergenic non-protein coding RNA 1121 [Source:HGNC Symbol;Acc:HGNC:49266]	-	12	1	7	5	0	3	4	2	5	0	0	0	2	0	1	0
ENSG00000099810	104.947	110.987	89.1771	92.9607	108.202	91.0774	105.222	104.984	133.267	135.037	78.2791	61.1335	80.3425	93.4777	60.0506	76.516	115.141	73.6907	100.514	107.586	82.1271	0.386353	0.00386128	0.118163	MTAP	9	21802543	21937651	+	14617	protein_coding	methylthioadenosine phosphorylase [Source:HGNC Symbol;Acc:HGNC:7413]	-	108	85	91	82	104	73	108	108	175	135	79	66	75	102	54	92
ENSG00000172986	0.971727	2.61146	8.81971	0	3.1212	2.49527	5.84569	0	3.80763	0	9.90875	0.926265	7.49863	2.74934	7.78433	14.9705	6.57946	13.6044	15.2781	2.76727	8.81109	-1.65544	0.00387784	0.118426	GXYLT2	3	72888073	72998138	+	3667	protein_coding	glucoside xylosyltransferase 2 [Source:HGNC Symbol;Acc:HGNC:33383]	-	1	2	9	0	3	2	6	0	5	0	10	1	7	3	7	18
ENSG00000166068	50.5298	62.6751	58.7981	63.4854	52.02	94.8203	95.4796	69.9892	55.5914	68.0186	101.069	96.3316	69.6301	51.3211	103.42	88.9914	134.879	114.504	88.4522	67.1407	94.2888	-0.493131	0.0038942	0.118606	SPRED1	15	38252326	38357249	+	8260	protein_coding	sprouty related EVH1 domain containing 1 [Source:HGNC Symbol;Acc:HGNC:20249]	-	52	48	60	56	50	76	98	72	73	68	102	104	65	56	93	107
ENSG00000204001	29.1518	5.22292	32.339	2.26734	29.1312	18.7145	23.3828	43.7432	35.0302	30.0082	5.94525	12.0414	7.49863	0.916448	6.67229	2.49509	11.5141	2.2674	32.9685	24.8991	9.14657	1.43535	0.00389973	0.118606	LCN8	9	136754386	136758543	-	3038	protein_coding	lipocalin 8 [Source:HGNC Symbol;Acc:HGNC:27038]	-	30	4	33	2	28	15	24	45	46	30	6	13	7	1	6	3
ENSG00000232237	0.971727	3.91719	5.87981	3.401	3.1212	2.49527	0.974282	0	3.0461	3.00082	7.927	9.26265	5.35616	3.66579	18.9048	6.65356	5.75703	1.1337	5.62877	2.68074	7.14328	-1.41766	0.00391072	1	ASCL5	1	201113953	201127184	-	2026	protein_coding	achaete-scute family bHLH transcription factor 5 [Source:HGNC Symbol;Acc:HGNC:33169]	bHLH	1	3	6	3	3	2	1	0	4	3	8	10	5	4	17	8
ENSG00000109113	24.2932	41.7834	79.3774	38.5447	41.616	32.4385	37.997	47.6315	28.938	44.0121	55.489	54.6496	83.5562	31.1592	43.3699	70.6941	94.5797	71.4232	75.5864	41.6632	64.5008	-0.63267	0.00392049	0.118904	RAB34	17	28714281	28718429	-	3325	protein_coding	RAB34, member RAS oncogene family [Source:HGNC Symbol;Acc:HGNC:16519]	-	25	32	81	34	40	26	39	49	38	44	56	59	78	34	39	85
ENSG00000131171	82.5968	99.2355	120.536	92.9607	117.565	104.801	105.222	132.202	76.1526	110.03	158.54	87.9952	177.825	72.3994	114.541	173.824	213.01	133.777	238.821	104.13	152.304	-0.551329	0.00393419	0.118904	SH3BGRL	X	81201943	81298547	+	2304	protein_coding	SH3 domain binding glutamate rich protein like [Source:HGNC Symbol;Acc:HGNC:10823]	-	85	76	123	82	113	84	108	136	100	110	160	95	166	79	103	209
ENSG00000138698	18.4628	31.3375	24.4992	35.1437	31.212	44.9149	27.2799	32.0784	26.6534	27.0074	56.4799	38.9031	58.9178	28.4099	43.3699	42.4165	43.5889	34.0111	34.5768	29.8589	42.2971	-0.51103	0.0039375	0.118904	RAP1GDS1	4	98261384	98443861	+	5424	protein_coding	Rap1 GTPase-GDP dissociation stimulator 1 [Source:HGNC Symbol;Acc:HGNC:9859]	-	19	24	25	31	30	36	28	33	35	27	57	42	55	31	39	51
ENSG00000112769	103.003	126.656	235.192	276.615	127.969	137.24	161.731	167.196	111.183	140.038	236.819	254.723	211.033	92.5612	157.911	193.785	439.179	326.506	417.333	158.682	258.872	-0.70731	0.00394157	0.118904	LAMA4	6	112108760	112254939	-	11575	protein_coding	laminin subunit alpha 4 [Source:HGNC Symbol;Acc:HGNC:6484]	-	106	97	240	244	123	110	166	172	146	140	239	275	197	101	142	233
ENSG00000198919	242.932	245.477	212.653	224.466	248.656	255.765	239.673	202.191	250.542	272.075	150.613	159.318	177.825	214.449	233.53	208.756	203.963	233.543	205.048	239.443	198.56	0.270695	0.0039709	0.119338	DZIP3	3	108589682	108694846	+	6972	protein_coding	DAZ interacting zinc finger protein 3 [Source:HGNC Symbol;Acc:HGNC:30938]	-	250	188	217	198	239	205	246	208	329	272	152	172	166	234	210	251
ENSG00000143772	165.194	186.719	164.635	174.585	171.666	232.06	169.525	162.336	156.874	188.052	313.116	178.769	175.682	230.945	252.435	168.002	287.029	221.072	209.873	177.165	226.325	-0.355827	0.00397205	0.119338	ITPKB	1	226631690	226739323	-	7036	protein_coding	inositol-trisphosphate 3-kinase B [Source:HGNC Symbol;Acc:HGNC:6179]	-	170	143	168	154	165	186	174	167	206	188	316	193	164	252	227	202
ENSG00000059691	330.387	364.299	278.311	314.026	294.433	407.977	305.924	191.498	210.181	265.073	229.883	190.811	207.819	254.772	290.244	204.597	235.216	248.281	164.843	296.211	225.163	0.394468	0.00398701	0.119546	GATB	4	151670504	151761023	-	11757	protein_coding	glutamyl-tRNA amidotransferase subunit B [Source:HGNC Symbol;Acc:HGNC:8849]	-	340	279	284	277	283	327	314	197	276	265	232	206	194	278	261	246
ENSG00000182240	36.9256	69.2037	67.6178	46.4804	82.1916	57.3912	43.8427	42.7712	63.9682	66.0181	156.558	99.1103	65.3452	37.5744	85.6277	72.3575	110.206	70.2895	94.0809	57.6411	87.9055	-0.610684	0.00404259	0.120968	BACE2	21	41167801	41282518	+	9619	protein_coding	beta-secretase 2 [Source:HGNC Symbol;Acc:HGNC:934]	-	38	53	69	41	79	46	45	44	84	66	158	107	61	41	77	87
ENSG00000248144	53.445	13.0573	146.015	45.3467	33.2928	23.7051	56.5083	27.218	15.2305	39.0107	82.2426	51.8708	104.981	120.971	125.661	93.9816	70.7292	41.947	114.988	45.283	89.708	-0.983929	0.0040992	0.122415	ADH1C	4	99336492	99353027	-	1860	protein_coding	alcohol dehydrogenase 1C (class I), gamma polypeptide [Source:HGNC Symbol;Acc:HGNC:251]	-	55	10	149	40	32	19	58	28	20	39	83	56	98	132	113	113
ENSG00000073910	471.288	598.025	360.628	515.819	447.372	600.113	359.51	518.114	545.253	459.126	298.253	339.013	307.444	301.511	483.741	436.64	436.712	374.122	439.849	487.525	379.698	0.3592	0.00413121	0.122738	FRY	13	31846713	32299122	+	18849	protein_coding	FRY microtubule binding protein [Source:HGNC Symbol;Acc:HGNC:20367]	-	485	458	368	455	430	481	369	533	716	459	301	366	287	329	435	525
ENSG00000110344	226.412	233.726	206.773	283.417	216.403	301.928	182.191	255.655	189.62	199.055	183.312	150.981	118.907	263.937	193.496	165.507	153.795	173.456	178.513	229.518	175.767	0.382087	0.00413393	0.122738	UBE4A	11	118359585	118399211	+	6576	protein_coding	ubiquitination factor E4A [Source:HGNC Symbol;Acc:HGNC:12499]	-	233	179	211	250	208	242	187	263	249	199	185	163	111	288	174	199
ENSG00000197965	68.9926	104.458	196.974	94.0944	98.8381	133.497	128.605	125.397	110.421	92.0252	203.129	171.359	167.112	100.809	132.334	159.685	207.253	124.707	200.224	115.33	162.957	-0.500062	0.00413481	0.122738	MPZL1	1	167721192	167791919	+	7069	protein_coding	myelin protein zero like 1 [Source:HGNC Symbol;Acc:HGNC:7226]	-	71	80	201	83	95	107	132	129	145	92	205	185	156	110	119	192
ENSG00000087245	268.197	131.879	689.898	304.957	354.777	341.852	337.101	503.533	231.504	346.095	758.019	411.262	478.841	249.274	455.94	896.568	490.17	529.439	981.015	350.979	583.392	-0.732983	0.00414488	0.12274	MMP2	16	55389700	55506691	+	4933	protein_coding	matrix metallopeptidase 2 [Source:HGNC Symbol;Acc:HGNC:7166]	-	276	101	704	269	341	274	346	518	304	346	765	444	447	272	410	1078
ENSG00000124659	135.07	121.433	136.216	174.585	115.484	133.497	106.197	155.531	147.736	94.0258	186.284	168.58	208.89	147.548	163.471	178.814	146.393	153.05	143.936	131.977	166.33	-0.331637	0.00415143	0.12274	TBCC	6	42744481	42746096	-	1616	protein_coding	tubulin folding cofactor C [Source:HGNC Symbol;Acc:HGNC:11580]	-	139	93	139	154	111	107	109	160	194	94	188	182	195	161	147	215
ENSG00000136807	161.307	151.465	184.234	171.184	146.696	153.459	151.988	195.386	153.067	135.037	169.44	281.585	216.389	175.958	186.824	183.805	217.945	172.323	182.533	160.382	198.533	-0.308107	0.0041795	0.123324	CDK9	9	127785679	127790787	+	3000	protein_coding	cyclin dependent kinase 9 [Source:HGNC Symbol;Acc:HGNC:1780]	-	166	116	188	151	141	123	156	201	201	135	171	304	202	192	168	221
ENSG00000113615	100.088	48.312	82.3173	61.2181	54.1008	64.877	64.3026	86.5144	110.421	63.0173	152.595	113.004	83.5562	120.971	124.549	113.942	71.5516	72.557	93.2768	73.5169	105.111	-0.507639	0.00423879	0.124826	SEC24A	5	134648789	134727823	+	7201	protein_coding	SEC24 homolog A, COPII coat complex component [Source:HGNC Symbol;Acc:HGNC:10703]	-	103	37	84	54	52	52	66	89	145	63	154	122	78	132	112	137
ENSG00000274561	14.5759	20.8917	16.6595	20.406	15.606	8.73345	11.6914	13.609	9.13831	17.0047	8.91787	5.55759	11.7836	6.41513	7.78433	11.6437	10.6916	10.2033	5.62877	14.8316	8.73622	0.756184	0.00426333	0.124851	AC005332.3	17	68131462	68131907	+	446	lincRNA	novel transcript	-	15	16	17	18	15	7	12	14	12	17	9	6	11	7	7	14
ENSG00000118194	11.6607	16.9745	63.6979	1.13367	75.9492	7.48581	47.7398	14.5811	55.5914	20.0055	7.927	17.599	10.7123	9.16448	2.2241	12.4754	23.8505	7.93592	15.2781	31.482	11.9074	1.39846	0.00426812	0.124851	TNNT2	1	201359008	201377762	-	7259	protein_coding	troponin T2, cardiac type [Source:HGNC Symbol;Acc:HGNC:11949]	-	12	13	65	1	73	6	49	15	73	20	8	19	10	10	2	15
ENSG00000188342	280.829	289.872	174.434	351.437	359.979	305.671	217.265	329.532	212.466	216.059	233.846	228.787	179.967	208.95	222.41	202.102	185.87	236.944	197.007	273.754	210.654	0.376769	0.00427442	0.124851	GTF2F2	13	45120515	45284909	+	3619	protein_coding	general transcription factor IIF subunit 2 [Source:HGNC Symbol;Acc:HGNC:4653]	-	289	222	178	310	346	245	223	339	279	216	236	247	168	228	200	243
ENSG00000169410	41.7843	40.4776	62.718	62.3517	47.8584	53.6483	52.6112	56.3802	50.2607	42.0115	60.4434	52.7971	63.2027	46.7388	70.059	84.0012	95.4022	61.2199	83.6275	51.0102	68.6102	-0.432617	0.00427488	0.124851	PTPN9	15	75463251	75579289	-	8632	protein_coding	protein tyrosine phosphatase, non-receptor type 9 [Source:HGNC Symbol;Acc:HGNC:9661]	-	43	31	64	55	46	43	54	58	66	42	61	57	59	51	63	101
ENSG00000182704	26.2366	3.91719	81.3374	22.6734	20.808	34.9338	10.7171	28.1901	10.6614	22.006	24.7719	124.12	51.4192	32.9921	34.4735	54.8919	63.3273	14.7381	151.977	26.1481	61.4123	-1.23373	0.00429189	0.124851	TSKU	11	76782251	76798154	+	4131	protein_coding	tsukushi, small leucine rich proteoglycan [Source:HGNC Symbol;Acc:HGNC:28850]	-	27	3	83	20	20	28	11	29	14	22	25	134	48	36	31	66
ENSG00000170577	210.865	231.114	223.433	244.872	82.1916	219.584	201.676	117.621	168.297	162.044	141.695	62.0598	147.83	134.718	26.6891	74.0209	105.271	168.922	145.544	186.17	111.861	0.734334	0.0042937	0.124851	SIX2	2	45005161	45009430	-	2205	protein_coding	SIX homeobox 2 [Source:HGNC Symbol;Acc:HGNC:10888]	Homeobox	217	177	228	216	79	176	207	121	221	162	143	67	138	147	24	89
ENSG00000176435	145.759	254.617	238.132	219.932	270.504	274.48	270.85	202.191	186.574	205.056	308.162	242.681	262.452	223.613	375.872	254.499	311.702	293.629	355.417	226.81	292.003	-0.36653	0.00430178	0.124851	CLEC14A	14	38254103	38256369	-	2267	protein_coding	C-type lectin domain containing 14A [Source:HGNC Symbol;Acc:HGNC:19832]	-	150	195	243	194	260	220	278	208	245	205	311	262	245	244	338	306
ENSG00000273748	11.6607	23.5031	14.6995	18.1387	7.2828	18.7145	18.5114	66.1009	21.3227	4.0011	19.8175	42.6082	40.7068	47.6553	46.706	51.5651	53.4581	21.5403	40.2055	20.3935	40.4737	-0.989572	0.00430693	0.124851	AL592183.1	GL000219.1	54224	83311	-	372	protein_coding		-	12	18	15	16	7	15	19	68	28	4	20	46	38	52	42	62
ENSG00000122574	206.978	362.993	205.793	226.734	410.958	225.822	247.468	442.293	743.249	280.077	185.294	172.285	192.822	259.355	293.581	267.806	121.72	126.975	262.14	335.236	209.109	0.681896	0.00437387	0.126458	WIPF3	7	29806486	29917066	+	6065	protein_coding	WAS/WASL interacting protein family member 3 [Source:HGNC Symbol;Acc:HGNC:22004]	-	213	278	210	200	395	181	254	455	976	280	187	186	180	283	264	322
ENSG00000130254	336.218	271.592	317.51	281.15	290.272	309.414	299.104	374.248	336.595	382.105	199.166	275.101	283.877	319.84	245.763	210.419	290.319	251.682	290.284	319.821	262.939	0.283494	0.00437941	0.126458	SAFB2	19	5586999	5624046	-	6222	protein_coding	scaffold attachment factor B2 [Source:HGNC Symbol;Acc:HGNC:21605]	-	346	208	324	248	279	248	307	385	442	382	201	297	265	349	221	253
ENSG00000180596	36.9256	7.83438	13.7196	19.2724	20.808	9.98108	7.79425	22.3577	20.5612	21.0058	42.6076	26.8617	22.4959	30.2428	48.9301	34.0995	13.1589	22.674	48.2466	18.026	32.1464	-0.822477	0.0043914	0.126558	HIST1H2BC	6	26114873	26123926	-	834	protein_coding	histone cluster 1 H2B family member c [Source:HGNC Symbol;Acc:HGNC:4757]	-	38	6	14	17	20	8	8	23	27	21	43	29	21	33	44	41
ENSG00000067057	73.8513	78.3438	123.476	56.6834	87.3936	73.6105	93.531	108.872	67.0143	62.017	116.923	162.096	112.479	93.4777	82.2915	118.932	463.03	113.37	110.967	82.4793	152.619	-0.440072	0.00440959	0.126594	PFKP	10	3066333	3137712	+	4836	protein_coding	phosphofructokinase, platelet [Source:HGNC Symbol;Acc:HGNC:8878]	-	76	60	126	50	84	59	96	112	88	62	118	175	105	102	74	143
ENSG00000182326	380.917	515.764	829.053	408.12	453.615	568.922	610.875	652.26	447.777	461.126	945.294	616.892	930.901	421.566	462.612	1025.48	847.928	664.35	898.996	532.843	757.113	-0.507112	0.00442664	0.126594	C1S	12	6988259	7071032	+	6462	protein_coding	complement C1s [Source:HGNC Symbol;Acc:HGNC:1247]	-	392	395	846	360	436	456	627	671	588	461	954	666	869	460	416	1233
ENSG00000197406	8.74555	5.22292	3.91987	10.203	7.2828	12.4764	2.92285	5.83243	7.61526	2.00055	3.9635	11.1152	14.9973	10.0809	20.0169	13.3071	14.8038	11.337	12.8658	6.62216	12.4986	-0.92844	0.0044308	0.126594	DIO3	14	101561351	101563452	+	2102	protein_coding	iodothyronine deiodinase 3 [Source:HGNC Symbol;Acc:HGNC:2885]	-	9	4	4	9	7	10	3	6	10	2	4	12	14	11	18	16
ENSG00000272462	40.8125	26.1146	34.2989	36.2774	57.222	32.4385	23.3828	14.5811	16.7536	44.0121	58.4616	56.5022	66.4164	32.0757	82.2915	43.2482	32.0749	45.3481	53.8754	32.5893	52.2549	-0.680717	0.00443458	0.126594	U91328.1	6	25992662	26001775	+	4130	lincRNA	novel transcript	-	42	20	35	32	55	26	24	15	22	44	59	61	62	35	74	52
ENSG00000159388	4468	1441.53	1949.16	2458.93	1604.3	1981.24	1680.64	2428.24	4075.69	1055.29	321.043	462.206	264.594	2764.92	247.987	1002.19	1962.32	334.442	1149.07	2314.3	945.421	1.29138	0.00443886	0.126594	BTG2	1	203305491	203309602	+	2757	protein_coding	BTG anti-proliferation factor 2 [Source:HGNC Symbol;Acc:HGNC:1131]	-	4598	1104	1989	2169	1542	1588	1725	2498	5352	1055	324	499	247	3017	223	1205
ENSG00000164330	41.7843	65.2865	89.1771	62.3517	67.626	59.8865	39.9456	65.1288	41.8839	51.014	114.941	103.742	93.1973	47.6553	55.6024	56.5553	99.5143	74.8244	147.956	58.4084	88.2209	-0.600402	0.00444384	0.126594	EBF1	5	158695916	159099761	-	6178	protein_coding	early B cell factor 1 [Source:HGNC Symbol;Acc:HGNC:3126]	COE	43	50	91	55	65	48	41	67	55	51	116	112	87	52	50	68
ENSG00000258572	1.94345	0	0.979968	0	0	0	0	0	0	2.00055	1.98175	6.48385	1.07123	0.916448	5.56024	1.66339	4.9346	0	4.82466	0.492397	3.04846	-2.5778	0.00446995	1	AL133467.1	14	95516136	95517911	+	993	lincRNA	novel transcript	-	2	0	1	0	0	0	0	0	0	2	2	7	1	1	5	2
ENSG00000128815	3.88691	3.91719	5.87981	1.13367	10.404	2.49527	1.94856	11.6649	3.80763	4.0011	16.8449	7.41012	22.4959	7.33158	8.89638	17.4656	2.4673	5.66851	16.8863	4.9139	11.7185	-1.24327	0.00448426	0.127501	WDFY4	10	48684876	48982956	+	13678	protein_coding	WDFY family member 4 [Source:HGNC Symbol;Acc:HGNC:29323]	-	4	3	6	1	10	2	2	12	5	4	17	8	21	8	8	21
ENSG00000103064	105.918	77.0381	79.3774	94.0944	98.8381	72.3628	134.451	128.313	179.72	138.038	93.1422	299.184	175.682	329.921	113.429	145.547	198.206	114.504	123.833	110.815	177.05	-0.673442	0.00450208	0.127763	SLC7A6	16	68264516	68301823	+	7588	protein_coding	solute carrier family 7 member 6 [Source:HGNC Symbol;Acc:HGNC:11064]	-	109	59	81	83	95	58	138	132	236	138	94	323	164	360	102	175
ENSG00000155749	4.85864	2.61146	3.91987	5.66834	4.1616	2.49527	4.87141	0.972072	4.56916	6.00164	0	0.926265	1.07123	0	2.2241	1.66339	0.822433	4.53481	0.804111	4.01295	1.33848	1.66372	0.00453893	1	ALS2CR12	2	201288271	201357398	-	2635	protein_coding	amyotrophic lateral sclerosis 2 chromosome region 12 [Source:HGNC Symbol;Acc:HGNC:14439]	-	5	2	4	5	4	2	5	1	6	6	0	1	1	0	2	2
ENSG00000133121	48.5864	62.6751	90.1571	57.8171	62.424	82.3439	66.2512	42.7712	66.2528	51.014	74.3156	75.9537	58.9178	89.8119	73.3951	100.635	105.271	85.0277	91.6686	63.0293	83.8885	-0.419869	0.00454118	0.128116	STARD13	13	33103135	33350630	-	8388	protein_coding	StAR related lipid transfer domain containing 13 [Source:HGNC Symbol;Acc:HGNC:19164]	-	50	48	92	51	60	66	68	44	87	51	75	82	55	98	66	121
ENSG00000127951	69.9644	54.8407	138.176	88.4261	81.1512	57.3912	51.6369	146.783	106.614	54.0148	217.002	51.8708	124.263	37.5744	181.264	204.597	164.487	167.788	205.048	84.8997	150.433	-0.823087	0.00454322	0.128116	FGL2	7	77193371	77199848	-	4604	protein_coding	fibrinogen like 2 [Source:HGNC Symbol;Acc:HGNC:3696]	-	72	42	141	78	78	46	53	151	140	54	219	56	116	41	163	246
ENSG00000113391	30.1235	50.9235	38.2188	32.8764	33.2928	41.172	29.2285	32.0784	25.8919	28.0077	47.562	38.9031	43.9205	44.9059	40.0337	35.7629	47.7011	49.8829	74.7823	34.1813	47.0505	-0.480467	0.0045473	0.128116	FAM172A	5	93618069	94111699	-	5071	protein_coding	family with sequence similarity 172 member A [Source:HGNC Symbol;Acc:HGNC:25365]	-	31	39	39	29	32	33	30	33	34	28	48	42	41	49	36	43
ENSG00000132141	15.5476	11.7516	19.5994	11.3367	29.1312	8.73345	21.4342	22.3577	23.6073	26.0071	32.6989	42.6082	29.9945	32.0757	38.9217	19.129	27.1403	15.8718	33.7726	18.9506	30.2459	-0.656288	0.00454905	0.128116	CCT6B	17	34927859	34981078	-	4334	protein_coding	chaperonin containing TCP1 subunit 6B [Source:HGNC Symbol;Acc:HGNC:1621]	-	16	9	20	10	28	7	22	23	31	26	33	46	28	35	35	23
ENSG00000143179	47.6146	57.4521	87.2172	51.015	98.8381	44.9149	56.5083	80.682	89.8601	83.0227	138.722	155.613	95.3397	102.642	82.2915	98.14	74.8414	87.2951	73.1741	69.7125	100.895	-0.527313	0.00456482	0.128316	UCK2	1	165827531	165911618	+	7067	protein_coding	uridine-cytidine kinase 2 [Source:HGNC Symbol;Acc:HGNC:12562]	-	49	44	89	45	95	36	58	83	118	83	140	168	89	112	74	118
ENSG00000154096	21.378	26.1146	87.2172	22.6734	22.8888	19.9622	8.76854	19.4414	19.7997	37.0101	124.85	40.7557	42.8493	3.66579	24.465	69.0307	144.748	78.2255	70.7617	28.5254	66.5947	-1.22355	0.004599	0.1288	THY1	11	119417378	119424985	-	5925	protein_coding	Thy-1 cell surface antigen [Source:HGNC Symbol;Acc:HGNC:11801]	-	22	20	89	20	22	16	9	20	26	37	126	44	40	4	22	83
ENSG00000281969	0	3.91719	5.87981	2.26734	3.1212	4.99054	0.974282	6.8045	2.28458	4.0011	4.95437	7.41012	8.56986	21.0783	14.4566	14.1388	3.28973	2.2674	4.02055	3.42405	8.90953	-1.39245	0.00459938	0.1288	AL592158.1	6	39818751	39823227	+	4477	TEC	TEC	-	0	3	6	2	3	4	1	7	3	4	5	8	8	23	13	17
ENSG00000163453	778.354	558.853	1108.34	897.865	879.138	737.352	940.182	697.948	651.105	805.221	1154.37	941.085	1191.21	486.634	882.966	1229.25	2092.27	1173.38	1295.42	805.436	1160.73	-0.527304	0.00461343	0.12895	IGFBP7	4	57030773	57110385	-	1930	protein_coding	insulin like growth factor binding protein 7 [Source:HGNC Symbol;Acc:HGNC:5476]	-	801	428	1131	792	845	591	965	718	855	805	1165	1016	1112	531	794	1478
ENSG00000010327	108.833	143.63	169.534	128.104	175.828	135.992	165.628	210.94	119.56	116.032	232.856	220.451	306.373	179.624	117.877	195.448	176.823	181.392	192.182	147.408	200.336	-0.442421	0.00467074	0.130307	STAB1	3	52495338	52524495	+	10588	protein_coding	stabilin 1 [Source:HGNC Symbol;Acc:HGNC:18628]	-	112	110	173	113	169	109	170	217	157	116	235	238	286	196	106	235
ENSG00000157578	12.6325	7.83438	11.7596	26.0744	16.6464	14.9716	25.3313	33.0504	8.37679	19.0052	10.8996	3.70506	10.7123	10.9974	15.5687	12.4754	7.40189	7.93592	1.60822	17.5683	9.03383	0.974457	0.0046841	0.130434	LCA5L	21	39405844	39445805	-	5841	protein_coding	LCA5L, lebercilin like [Source:HGNC Symbol;Acc:HGNC:1255]	-	13	6	12	23	16	12	26	34	11	19	11	4	10	12	14	15
ENSG00000159403	165.194	364.299	472.345	181.387	256.979	258.26	289.362	299.398	279.48	210.058	528.136	317.709	546.329	199.786	262.443	636.247	441.646	406.999	430.199	277.676	418.833	-0.593336	0.00469646	0.130534	C1R	12	7080199	7092607	-	5885	protein_coding	complement C1r [Source:HGNC Symbol;Acc:HGNC:1246]	-	170	279	482	160	247	207	297	308	367	210	533	343	510	218	236	765
ENSG00000213859	39.8408	32.6433	54.8782	61.2181	50.9796	38.6767	36.0484	52.4919	51.7838	60.0164	54.4981	87.9952	62.1315	37.5744	83.4036	47.4066	97.8695	70.2895	75.5864	47.8577	68.5283	-0.513878	0.00472498	0.130778	KCTD11	17	7351889	7354944	+	3056	protein_coding	potassium channel tetramerization domain containing 11 [Source:HGNC Symbol;Acc:HGNC:21302]	-	41	25	56	54	49	31	37	54	68	60	55	95	58	41	75	57
ENSG00000100316	1163.16	1348.82	1623.81	973.821	1242.24	1438.52	1326	1041.09	1028.06	1078.3	1911.4	1819.18	1727.9	978.766	1394.51	1501.21	1640.75	1393.32	1643.6	1226.38	1556.74	-0.344451	0.00473134	0.130778	RPL3	22	39312882	39320389	-	4787	protein_coding	ribosomal protein L3 [Source:HGNC Symbol;Acc:HGNC:10332]	-	1197	1033	1657	859	1194	1153	1361	1071	1350	1078	1929	1964	1613	1068	1254	1805
ENSG00000034713	786.127	756.018	665.398	804.904	625.281	677.466	805.731	716.417	894.032	802.22	609.388	621.524	561.326	701.999	722.831	662.029	596.264	748.244	578.96	753.359	644.729	0.226367	0.00473308	0.130778	GABARAPL2	16	75566351	75577881	+	3034	protein_coding	GABA type A receptor associated protein like 2 [Source:HGNC Symbol;Acc:HGNC:13291]	-	809	579	679	710	601	543	827	737	1174	802	615	671	524	766	650	796
ENSG00000171860	3.88691	3.91719	9.79968	4.53467	5.202	3.74291	2.92285	7.77657	6.09221	4.0011	10.8996	4.63132	12.8548	4.58224	5.56024	11.6437	10.6916	13.6044	20.9069	5.18761	10.5972	-1.0223	0.00474943	0.130778	C3AR1	12	8058302	8066471	-	2145	protein_coding	complement C3a receptor 1 [Source:HGNC Symbol;Acc:HGNC:1319]	-	4	3	10	4	5	3	3	8	8	4	11	5	12	5	5	14
ENSG00000134109	62.1905	53.5349	65.6579	63.4854	59.3028	41.172	67.2254	79.7099	66.2528	64.0175	65.3977	92.6265	67.4877	84.3132	60.0506	82.3378	84.7106	97.4984	86.0398	62.2549	80.0514	-0.357359	0.00475384	0.130778	EDEM1	3	5187646	5219957	+	6758	protein_coding	ER degradation enhancing alpha-mannosidase like protein 1 [Source:HGNC Symbol;Acc:HGNC:18967]	-	64	41	67	56	57	33	69	82	87	64	66	100	63	92	54	99
ENSG00000166923	12.6325	20.8917	10.7797	10.203	23.9292	1.24764	4.87141	11.6649	3.0461	1.00027	52.5164	2.77879	54.6329	9.16448	33.3614	28.2776	10.6916	28.3426	19.2987	10.0266	26.5627	-1.40955	0.00477236	0.130778	GREM1	15	32717974	32745107	+	14606	protein_coding	gremlin 1, DAN family BMP antagonist [Source:HGNC Symbol;Acc:HGNC:2001]	-	13	16	11	9	23	1	5	12	4	1	53	3	51	10	30	34
ENSG00000180787	76.7665	50.9235	77.4175	102.03	125.888	77.3534	93.531	83.5982	85.2909	82.0225	121.878	112.078	78.2	100.809	133.446	103.13	123.365	109.969	120.617	85.4822	111.499	-0.380443	0.00477241	0.130778	ZFP3	17	5078248	5096374	+	5206	protein_coding	ZFP3 zinc finger protein [Source:HGNC Symbol;Acc:HGNC:12861]	zf-C2H2	79	39	79	90	121	62	96	86	112	82	123	121	73	110	120	124
ENSG00000118729	1441.07	1897.23	2132.41	1296.92	2313.85	1262.61	2586.72	1231.61	1699.73	1948.53	493.456	1057.79	730.581	997.095	739.512	1619.31	1738.62	1139.37	1904.13	1781.07	1157.76	0.621038	0.00477574	0.130778	CASQ2	1	115700007	115768781	-	2769	protein_coding	calsequestrin 2 [Source:HGNC Symbol;Acc:HGNC:1513]	-	1483	1453	2176	1144	2224	1012	2655	1267	2232	1948	498	1142	682	1088	665	1947
ENSG00000102078	9.71727	9.14011	18.6194	13.604	10.404	13.724	13.6399	12.6369	20.5612	9.00247	26.7536	23.1566	16.0685	26.577	32.2494	24.1192	17.2711	20.4066	8.84522	13.1049	21.7164	-0.70459	0.00480227	0.131262	SLC25A14	X	130339888	130373361	+	3009	protein_coding	solute carrier family 25 member 14 [Source:HGNC Symbol;Acc:HGNC:10984]	-	10	7	19	12	10	11	14	13	27	9	27	25	15	29	29	29
ENSG00000132356	215.723	181.497	268.511	202.927	223.686	203.365	183.165	282.873	255.111	238.065	237.81	387.179	248.526	297.846	259.107	246.182	298.543	239.211	334.51	225.492	283.213	-0.327823	0.00482893	0.131718	PRKAA1	5	40759379	40798374	-	6563	protein_coding	protein kinase AMP-activated catalytic subunit alpha 1 [Source:HGNC Symbol;Acc:HGNC:9376]	-	222	139	274	179	215	163	188	291	335	238	240	418	232	325	233	296
ENSG00000175792	115.636	92.7069	97.0169	83.8914	87.3936	103.554	109.12	98.1792	115.752	90.0247	62.4251	92.6265	73.9151	114.556	80.0674	73.1892	64.9722	78.2255	59.5042	99.3273	77.7201	0.359272	0.00483735	0.131718	RUVBL1	3	128064778	128153914	-	6860	protein_coding	RuvB like AAA ATPase 1 [Source:HGNC Symbol;Acc:HGNC:10474]	-	119	71	99	74	84	83	112	101	152	90	63	100	69	125	72	88
ENSG00000176658	29.1518	37.8662	102.897	46.4804	28.0908	52.4007	44.817	38.8829	33.5071	46.0126	77.2882	68.5436	96.411	36.6579	52.2662	60.7138	120.075	60.0862	90.8645	46.0106	73.6563	-0.681395	0.0048545	0.131718	MYO1D	17	32492522	32877177	-	8188	protein_coding	myosin ID [Source:HGNC Symbol;Acc:HGNC:7598]	-	30	29	105	41	27	42	46	40	44	46	78	74	90	40	47	73
ENSG00000165731	27.2084	24.8089	45.0785	54.416	61.3836	53.6483	44.817	92.3468	25.8919	59.0162	153.586	78.7325	52.4904	32.0757	113.429	108.12	21.3832	149.649	110.967	48.8616	91.1592	-0.89822	0.00485723	0.131718	RET	10	43077027	43130351	+	6911	protein_coding	ret proto-oncogene [Source:HGNC Symbol;Acc:HGNC:9967]	-	28	19	46	48	59	43	46	95	34	59	155	85	49	35	102	130
ENSG00000088727	19.4345	16.9745	25.4792	12.4703	7.2828	8.73345	23.3828	14.5811	16.7536	18.0049	32.6989	24.0829	19.2822	21.0783	48.9301	24.9509	19.7384	20.4066	27.3398	16.3097	26.5009	-0.683894	0.00486333	0.131718	KIF9	3	47228026	47283451	-	5850	protein_coding	kinesin family member 9 [Source:HGNC Symbol;Acc:HGNC:16666]	-	20	13	26	11	7	7	24	15	22	18	33	26	18	23	44	30
ENSG00000177301	8.74555	11.7516	15.6795	15.8713	21.8484	17.4669	20.4599	17.4973	15.2305	16.0044	14.8631	37.0506	18.211	15.5796	17.7928	28.2776	37.0095	21.5403	41.8138	16.0555	25.7931	-0.696602	0.00488503	0.132065	KCNA2	1	110519837	110631474	-	17379	protein_coding	potassium voltage-gated channel subfamily A member 2 [Source:HGNC Symbol;Acc:HGNC:6220]	-	9	9	16	14	21	14	21	18	20	16	15	40	17	17	16	34
ENSG00000034533	12.6325	23.5031	7.83975	26.0744	11.4444	13.724	18.5114	16.5252	12.9459	13.0036	26.7536	17.599	20.3534	21.0783	20.0169	20.7924	26.3178	30.61	28.948	15.6204	23.6077	-0.615022	0.00491784	0.132522	ASTE1	3	131013875	131027649	-	3427	protein_coding	asteroid homolog 1 [Source:HGNC Symbol;Acc:HGNC:25021]	-	13	18	8	23	11	11	19	17	17	13	27	19	19	23	18	25
ENSG00000128271	1.94345	5.22292	5.87981	0	1.0404	1.24764	1.94856	0.972072	0	2.00055	0	0.926265	0	0	0	0	0	1.1337	0	2.02554	0.228885	2.87474	0.00493082	1	ADORA2A	22	24417879	24442360	+	4193	protein_coding	adenosine A2a receptor [Source:HGNC Symbol;Acc:HGNC:263]	-	2	4	6	0	1	1	2	1	0	2	0	1	0	0	0	0
ENSG00000141522	132.155	177.579	221.473	148.51	193.515	153.459	163.679	177.889	200.281	160.044	198.175	226.009	244.241	166.793	171.255	233.706	254.132	214.27	220.326	172.858	214.323	-0.309534	0.00493233	0.132522	ARHGDIA	17	81867721	81871406	-	2903	protein_coding	Rho GDP dissociation inhibitor alpha [Source:HGNC Symbol;Acc:HGNC:678]	-	136	136	226	131	186	123	168	183	263	160	200	244	228	182	154	281
ENSG00000111348	194.345	139.713	158.755	168.916	179.989	178.412	176.345	164.28	153.067	132.036	189.257	198.221	224.959	147.548	179.04	198.775	252.487	234.676	191.378	164.586	201.816	-0.293752	0.00495096	0.132522	ARHGDIB	12	14942017	14961728	-	2102	protein_coding	Rho GDP dissociation inhibitor beta [Source:HGNC Symbol;Acc:HGNC:679]	-	200	107	162	149	173	143	181	169	201	132	191	214	210	161	161	239
ENSG00000178209	11561.6	15072	13752.9	14139.1	12612.8	15706.5	16742.1	13559.4	14353.2	16282.5	10289.2	9079.25	7065.85	13536.8	8332.57	13999.9	12315.1	13438.9	13287.9	14378.2	11260.6	0.352538	0.00496104	0.132522	PLEC	8	143915147	143976734	-	16991	protein_coding	plectin [Source:HGNC Symbol;Acc:HGNC:9069]	-	11898	11543	14034	12472	12123	12589	17184	13949	18848	16278	10384	9802	6596	14771	7493	16833
ENSG00000140548	623.849	504.012	534.083	419.457	497.311	571.417	507.601	360.639	409.701	512.14	289.335	332.529	226.03	287.765	443.707	257.826	524.712	470.486	451.91	494.021	364.922	0.43653	0.00496207	0.132522	ZNF710	15	90001392	90082206	+	4936	protein_coding	zinc finger protein 710 [Source:HGNC Symbol;Acc:HGNC:25352]	zf-C2H2	642	386	545	370	478	458	521	371	538	512	292	359	211	314	399	310
ENSG00000128656	6.80209	7.83438	5.87981	11.3367	11.4444	16.2193	15.5885	10.6928	9.89984	19.0052	33.6897	20.3778	14.9973	10.0809	17.7928	16.6339	21.3832	14.7381	22.5151	11.4703	19.1343	-0.745695	0.00496534	0.132522	CHN1	2	174799363	175005369	-	4971	protein_coding	chimerin 1 [Source:HGNC Symbol;Acc:HGNC:1943]	-	7	6	6	10	11	13	16	11	13	19	34	22	14	11	16	20
ENSG00000170903	76.7665	69.2037	95.0569	81.6241	109.242	57.3912	109.12	72.9054	92.9062	83.0227	111.969	75.9537	88.9123	186.955	112.317	155.527	76.4862	147.381	120.617	84.7238	119.569	-0.493474	0.00496887	0.132522	MSANTD4	11	105995623	106022403	-	5105	protein_coding	Myb/SANT DNA binding domain containing 4 with coiled-coils [Source:HGNC Symbol;Acc:HGNC:29383]	-	79	53	97	72	105	46	112	75	122	83	113	82	83	204	101	187
ENSG00000177238	2716.95	3791.84	3004.58	3201.48	3053.58	2672.43	3466.49	2379.63	2460.49	2713.74	2389	1892.36	2214.24	2681.53	2592.18	2462.65	2037.17	2536.09	2962.34	2946.12	2418.62	0.284373	0.00497339	0.132522	TRIM72	16	31214021	31231537	+	8500	protein_coding	tripartite motif containing 72 [Source:HGNC Symbol;Acc:HGNC:32671]	-	2796	2904	3066	2824	2935	2142	3558	2448	3231	2713	2411	2043	2067	2926	2331	2961
ENSG00000140575	329.416	312.07	428.246	309.491	286.11	335.614	413.095	361.611	296.234	302.083	421.122	344.571	431.707	439.895	325.83	491.532	530.469	315.169	506.59	337.397	422.987	-0.327809	0.00499214	0.132629	IQGAP1	15	90388218	90502243	+	11535	protein_coding	IQ motif containing GTPase activating protein 1 [Source:HGNC Symbol;Acc:HGNC:6110]	-	339	239	437	273	275	269	424	372	389	302	425	372	403	480	293	591
ENSG00000029153	2.91518	1.30573	7.83975	0	4.1616	2.49527	1.94856	1.94414	4.56916	4.0011	12.8814	14.8202	11.7836	4.58224	5.56024	1.66339	9.86919	3.40111	7.237	3.11805	7.97759	-1.32152	0.00499525	0.132629	ARNTL2	12	27332854	27425289	+	6983	protein_coding	aryl hydrocarbon receptor nuclear translocator like 2 [Source:HGNC Symbol;Acc:HGNC:18984]	bHLH	3	1	8	0	4	2	2	2	6	4	13	16	11	5	5	2
ENSG00000117305	417.843	400.859	343.969	480.675	342.292	420.453	434.53	301.342	376.194	468.128	287.354	311.225	383.501	316.174	322.494	336.837	347.067	386.593	283.851	398.628	330.566	0.270397	0.00505156	0.133752	HMGCL	1	23801885	23838620	-	5658	protein_coding	3-hydroxy-3-methylglutaryl-CoA lyase [Source:HGNC Symbol;Acc:HGNC:5005]	-	430	307	351	424	329	337	446	310	494	468	290	336	358	345	290	405
ENSG00000198732	137.985	180.191	193.054	180.253	175.828	200.869	180.242	184.694	186.574	206.056	75.3065	120.414	46.063	74.2323	153.463	100.635	124.187	166.654	232.388	182.575	121.483	0.586485	0.00505913	0.133752	SMOC1	14	69854131	70032366	+	4369	protein_coding	SPARC related modular calcium binding 1 [Source:HGNC Symbol;Acc:HGNC:20318]	-	142	138	197	159	169	161	185	190	245	206	76	130	43	81	138	121
ENSG00000186594	261.395	161.911	192.074	244.872	275.706	163.44	357.561	278.985	414.27	182.05	309.153	393.663	400.641	180.54	574.929	442.462	271.403	422.871	385.169	253.226	375.648	-0.566134	0.0050707	0.133752	MIR22HG	17	1711493	1717174	-	2986	lincRNA	MIR22 host gene [Source:HGNC Symbol;Acc:HGNC:28219]	-	269	124	196	216	265	131	367	287	544	182	312	425	374	197	517	532
ENSG00000142173	741.428	993.661	2557.72	1321.86	887.462	1195.23	985.973	1642.8	977.038	1135.31	2563.39	1372.72	2322.43	872.458	1462.34	2402.77	1892.42	1773.11	2458.17	1243.85	1902.2	-0.612866	0.00507885	0.133752	COL6A2	21	46098097	46132849	+	5386	protein_coding	collagen type VI alpha 2 chain [Source:HGNC Symbol;Acc:HGNC:2212]	-	763	761	2610	1166	853	958	1012	1690	1283	1135	2587	1482	2168	952	1315	2889
ENSG00000210135	3258.2	1834.55	1358.24	1849.01	2296.16	4036.1	1938.82	2445.73	2015	2198.6	2766.52	2509.25	2778.78	3726.28	3198.25	2822.77	3598.14	3842.12	3406.21	2323.04	3183.15	-0.454562	0.00508261	0.133752	MT-TN	MT	5657	5729	-	73	Mt_tRNA	mitochondrially encoded tRNA asparagine [Source:HGNC Symbol;Acc:HGNC:7493]	-	3353	1405	1386	1631	2207	3235	1990	2516	2646	2198	2792	2709	2594	4066	2876	3394
ENSG00000122861	25.2649	65.2865	78.3975	78.2231	48.8988	39.9243	39.9456	53.4639	50.2607	37.0101	88.1879	90.774	91.0548	25.6605	73.3951	66.5356	109.384	104.301	77.1946	51.6675	80.7207	-0.645021	0.00511468	0.134358	PLAU	10	73909177	73917497	+	2950	protein_coding	plasminogen activator, urokinase [Source:HGNC Symbol;Acc:HGNC:9052]	-	26	50	80	69	47	32	41	55	66	37	89	98	85	28	66	80
ENSG00000173141	401.323	412.611	476.265	480.675	424.483	510.283	539.752	389.801	585.614	564.155	415.177	348.276	322.441	387.657	448.155	414.184	386.543	469.353	379.54	478.496	396.814	0.271907	0.00513135	0.134557	MRPL57	13	21176645	21179084	+	2246	protein_coding	mitochondrial ribosomal protein L57 [Source:HGNC Symbol;Acc:HGNC:14514]	-	413	316	486	424	408	409	554	401	769	564	419	376	301	423	403	498
ENSG00000117154	0	0	0	0	3.1212	0	0	0.972072	1.52305	0	3.9635	13.894	4.28493	0	2.2241	3.32678	0	1.1337	7.237	0.561633	4.00711	-2.76364	0.00518634	1	IGSF21	1	18107746	18378483	+	3085	protein_coding	immunoglobin superfamily member 21 [Source:HGNC Symbol;Acc:HGNC:28246]	-	0	0	0	0	3	0	0	1	2	0	4	15	4	0	2	4
ENSG00000120820	11.6607	16.9745	25.4792	11.3367	11.4444	14.9716	15.5885	25.2739	13.7075	23.0063	34.6806	14.8202	34.2794	14.6632	21.1289	47.4066	36.187	20.4066	27.3398	16.9443	27.8792	-0.721923	0.00520536	0.136169	GLT8D2	12	103988984	104064183	-	3271	protein_coding	glycosyltransferase 8 domain containing 2 [Source:HGNC Symbol;Acc:HGNC:24890]	-	12	13	26	10	11	12	16	26	18	23	35	16	32	16	19	57
ENSG00000135919	69.9644	53.5349	38.2188	65.7527	80.1108	76.1057	10.7171	39.8549	44.1685	42.0115	193.221	37.0506	184.252	35.7415	122.325	85.6646	95.4022	62.3536	65.9371	52.0439	97.9942	-0.9141	0.00521309	0.136169	SERPINE2	2	223975112	224039319	-	8891	protein_coding	serpin family E member 2 [Source:HGNC Symbol;Acc:HGNC:8951]	-	72	41	39	58	77	61	11	41	58	42	195	40	172	39	110	103
ENSG00000180875	129.24	40.4776	9.79968	45.3467	67.626	66.1247	3.89713	74.8495	15.2305	73.02	127.823	262.133	822.707	32.9921	93.412	45.7432	157.907	66.8884	24.9274	52.5612	181.615	-1.78879	0.00522032	0.136169	GREM2	1	240489573	240612149	-	4170	protein_coding	gremlin 2, DAN family BMP antagonist [Source:HGNC Symbol;Acc:HGNC:17655]	-	133	31	10	40	65	53	4	77	20	73	129	283	768	36	84	55
ENSG00000285844	43.7277	18.2802	16.6595	26.0744	14.5656	41.172	24.357	23.3297	19.0382	42.0115	18.8266	10.1889	20.3534	7.33158	3.33614	4.99017	22.2057	19.2729	22.5151	26.9216	14.3356	0.904901	0.00525135	0.136341	FO393414.3	6	72614386	72622073	-	3938	bidirectional_promoter_lncRNA	novel transcript	-	45	14	17	23	14	33	25	24	25	42	19	11	19	8	3	6
ENSG00000185122	1210.77	1244.36	1090.7	1176.75	1069.53	1200.23	1249.03	822.373	1017.4	1035.28	726.311	926.265	936.257	1012.67	1028.64	910.706	948.265	1030.54	970.561	1111.64	943.358	0.236332	0.00525347	0.136341	HSF1	8	144291591	144314722	+	5307	protein_coding	heat shock transcription factor 1 [Source:HGNC Symbol;Acc:HGNC:5224]	HSF	1246	953	1113	1038	1028	962	1282	846	1336	1035	733	1000	874	1105	925	1095
ENSG00000116604	2860.77	2095.7	2216.69	2576.83	2216.05	2442.87	2093.73	2508.92	3001.94	2368.65	1649.81	2118.37	2185.31	2305.78	2306.39	2000.23	1897.35	2065.61	2134.91	2438.21	2073.75	0.234037	0.00525447	0.136341	MEF2D	1	156463727	156500828	-	6400	protein_coding	myocyte enhancer factor 2D [Source:HGNC Symbol;Acc:HGNC:6997]	SRF	2944	1605	2262	2273	2130	1958	2149	2581	3942	2368	1665	2287	2040	2516	2074	2405
ENSG00000101265	28.1801	11.7516	35.2789	7.93567	30.1716	3.74291	10.7171	26.2459	22.8458	12.0033	27.7445	15.7465	28.9233	8.24803	18.9048	83.1695	100.337	40.8133	59.5042	18.8873	42.599	-1.16979	0.00530071	0.1373	RASSF2	20	4780023	4823645	-	5759	protein_coding	Ras association domain family member 2 [Source:HGNC Symbol;Acc:HGNC:9883]	-	29	9	36	7	29	3	11	27	30	12	28	17	27	9	17	100
ENSG00000153162	40.8125	28.7261	36.2588	27.208	26.01	44.9149	51.6369	31.1063	55.5914	36.0099	49.5437	50.9446	41.7781	48.5717	50.0421	50.7334	65.7946	51.0166	57.896	37.8275	51.8134	-0.44614	0.00532089	0.137583	BMP6	6	7726797	7881422	+	2780	protein_coding	bone morphogenetic protein 6 [Source:HGNC Symbol;Acc:HGNC:1073]	-	42	22	37	24	25	36	53	32	73	36	50	55	39	53	45	61
ENSG00000137103	259.451	241.56	287.131	331.031	238.252	293.194	265.979	207.051	274.911	296.081	226.91	232.492	234.6	204.368	211.289	153.032	256.599	207.468	255.707	269.464	220.274	0.289951	0.00534818	0.137927	TMEM8B	9	35814451	35865518	+	16165	protein_coding	transmembrane protein 8B [Source:HGNC Symbol;Acc:HGNC:21427]	-	267	185	293	292	229	235	273	213	361	296	229	251	219	223	190	184
ENSG00000205542	1405.12	1130.76	1694.37	1265.17	1176.69	1484.69	1310.41	1328.82	1111.07	1118.31	1935.18	1735.82	1786.82	921.946	1440.1	1653.41	2035.52	1667.68	1680.59	1302.54	1650.78	-0.341925	0.00535277	0.137927	TMSB4X	X	12975108	12977227	+	1705	protein_coding	thymosin beta 4 X-linked [Source:HGNC Symbol;Acc:HGNC:11881]	-	1446	866	1729	1116	1131	1190	1345	1367	1459	1118	1953	1874	1668	1006	1295	1988
ENSG00000092841	868.724	992.355	1247.5	1012.37	1099.7	817.201	989.87	954.574	755.434	799.219	1789.52	1339.38	1524.36	734.075	1346.69	1079.54	1229.54	967.048	1198.12	953.695	1245.36	-0.384941	0.00540339	0.138936	MYL6	12	56158161	56163496	+	4609	protein_coding	myosin light chain 6 [Source:HGNC Symbol;Acc:HGNC:7587]	-	894	760	1273	893	1057	655	1016	982	992	799	1806	1446	1423	801	1211	1298
ENSG00000172348	306.094	500.095	643.839	361.64	802.149	570.169	991.819	274.124	408.178	627.172	534.081	706.74	632.027	1226.21	1437.88	948.964	721.273	676.82	810.543	548.528	854.948	-0.640269	0.00541067	0.138936	RCAN2	6	46220736	46491972	-	3712	protein_coding	regulator of calcineurin 2 [Source:HGNC Symbol;Acc:HGNC:3041]	-	315	383	657	319	771	457	1018	282	536	627	539	763	590	1338	1293	1141
ENSG00000187231	70.9361	80.9553	89.1771	77.0894	65.5452	84.8392	87.6854	128.313	69.2989	76.0208	129.805	135.235	85.6986	79.731	82.2915	143.052	92.1125	107.702	163.234	82.9861	113.207	-0.451708	0.00542502	0.139062	SESTD1	2	179101692	179264790	-	11349	protein_coding	SEC14 and spectrin domain containing 1 [Source:HGNC Symbol;Acc:HGNC:18379]	-	73	62	91	68	63	68	90	132	91	76	131	146	80	87	74	172
ENSG00000112419	112.72	138.407	106.817	137.174	129.01	89.8297	204.599	129.286	108.898	122.033	150.613	152.834	198.178	168.626	204.617	136.398	179.29	174.59	131.874	127.877	166.336	-0.376524	0.00544005	0.139062	PHACTR2	6	143536845	143831185	+	11224	protein_coding	phosphatase and actin regulator 2 [Source:HGNC Symbol;Acc:HGNC:20956]	-	116	106	109	121	124	72	210	133	143	122	152	165	185	184	184	164
ENSG00000090382	29.1518	7.83438	3.91987	0	2.0808	2.49527	3.89713	5.83243	3.0461	9.00247	33.6897	3.70506	20.3534	11.9138	8.89638	18.2973	8.22433	27.2089	32.9685	6.72603	18.3619	-1.44209	0.00544369	0.139062	LYZ	12	69348341	69354234	+	1764	protein_coding	lysozyme [Source:HGNC Symbol;Acc:HGNC:6740]	-	30	6	4	0	2	2	4	6	4	9	34	4	19	13	8	22
ENSG00000182220	145.759	146.242	195.994	162.114	182.07	167.183	147.117	150.671	157.636	163.045	216.011	164.875	176.753	169.543	167.919	237.033	204.786	215.403	191.378	161.783	193.745	-0.26126	0.00546545	0.139378	ATP6AP2	X	40579372	40606848	+	9560	protein_coding	ATPase H+ transporting accessory protein 2 [Source:HGNC Symbol;Acc:HGNC:18305]	-	150	112	200	143	175	134	151	155	207	163	218	178	165	185	151	285
ENSG00000107036	173.939	122.739	140.135	198.392	160.222	180.907	156.859	189.554	137.075	140.038	200.157	199.147	164.97	208.034	209.065	182.141	208.075	207.468	164.843	159.986	193.767	-0.27648	0.00548664	0.139679	RIC1	9	5629025	5776557	+	8591	protein_coding	RIC1 homolog, RAB6A GEF complex partner 1 [Source:HGNC Symbol;Acc:HGNC:17686]	-	179	94	143	175	154	145	161	195	180	140	202	215	154	227	188	219
ENSG00000071626	616.075	620.222	541.922	546.428	560.776	696.18	637.18	553.109	633.59	613.168	425.085	607.63	507.764	613.104	472.62	515.651	523.067	533.974	451.106	601.865	516.667	0.219636	0.00551061	0.140049	DAZAP1	19	1407569	1435687	+	9201	protein_coding	DAZ associated protein 1 [Source:HGNC Symbol;Acc:HGNC:2683]	-	634	475	553	482	539	558	654	569	832	613	429	656	474	669	425	620
ENSG00000213694	5.83036	33.949	34.2989	27.208	33.2928	41.172	25.3313	27.218	29.6995	25.0069	14.8631	34.2718	61.0603	62.3184	31.1373	62.3771	77.3087	41.947	45.0302	28.3007	47.8127	-0.765315	0.00553837	0.140514	S1PR3	9	88990863	89005010	+	13578	protein_coding	sphingosine-1-phosphate receptor 3 [Source:HGNC Symbol;Acc:HGNC:3167]	-	6	26	35	24	32	33	26	28	39	25	15	37	57	68	28	75
ENSG00000128591	34655.7	117935	29406.9	33789	63491.5	31152.2	54039.5	31146.2	47469	49018.4	25646.8	22400.8	21740.7	43413	27492	46564.1	24956.7	32631.4	36611.2	49210.3	31273	0.654032	0.0056189	0.142269	FLNC	7	128830377	128859274	+	9280	protein_coding	filamin C [Source:HGNC Symbol;Acc:HGNC:3756]	-	35664	90321	30008	29805	61026	24969	55466	32041	62334	49005	25883	24184	20295	47371	24722	55987
ENSG00000002746	35.9539	0	39.1987	15.8713	9.36361	7.48581	6.81997	14.5811	10.6614	11.003	1.98175	9.26265	4.28493	2.74934	8.89638	12.4754	3.28973	1.1337	7.237	15.0939	5.70121	1.40151	0.00562673	0.142269	HECW1	7	43112599	43566001	+	13965	protein_coding	HECT, C2 and WW domain containing E3 ubiquitin protein ligase 1 [Source:HGNC Symbol;Acc:HGNC:22195]	-	37	0	40	14	9	6	7	15	14	11	2	10	4	3	8	15
ENSG00000137337	110.777	105.764	127.396	120.169	121.727	104.801	100.351	133.174	117.275	95.026	112.96	234.345	158.542	109.057	113.429	128.081	182.58	149.649	147.152	113.646	148.422	-0.385407	0.00565363	0.142706	MDC1	6	30699807	30717889	-	8064	protein_coding	mediator of DNA damage checkpoint 1 [Source:HGNC Symbol;Acc:HGNC:21163]	-	114	81	130	106	117	84	103	137	154	95	114	253	148	119	102	154
ENSG00000111229	144.787	152.77	157.775	140.575	138.373	128.506	158.808	129.286	156.874	124.034	168.449	167.654	152.115	151.214	212.401	223.726	140.636	184.793	167.255	143.179	174.249	-0.280583	0.0056686	0.142841	ARPC3	12	110434825	110450422	-	3025	protein_coding	actin related protein 2/3 complex subunit 3 [Source:HGNC Symbol;Acc:HGNC:706]	-	149	117	161	124	133	103	163	133	206	124	170	181	142	165	191	269
ENSG00000159023	322.613	347.324	345.929	274.348	298.595	364.309	284.49	312.035	248.258	338.093	273.481	218.599	218.531	312.509	250.211	270.301	235.216	291.362	285.459	313.599	261.741	0.257986	0.00569654	0.143302	EPB41	1	28887091	29120046	+	19993	protein_coding	erythrocyte membrane protein band 4.1 [Source:HGNC Symbol;Acc:HGNC:3377]	-	332	266	353	242	287	292	292	321	326	338	276	236	204	341	225	325
ENSG00000278869	0	3.91719	4.89984	2.26734	5.202	0	5.84569	1.94414	9.13831	2.00055	8.91787	1.85253	12.8548	3.66579	28.9132	13.3071	3.28973	9.06962	9.64933	3.52151	10.1689	-1.48547	0.0057449	0.144168	BX539320.1	22	49933198	49934074	-	877	lincRNA	novel transcript	-	0	3	5	2	5	0	6	2	12	2	9	2	12	4	26	16
ENSG00000143061	28.1801	11.7516	50.9583	19.2724	19.7676	34.9338	21.4342	30.1342	12.1844	11.003	56.4799	23.1566	44.9918	12.8303	42.2578	59.0504	36.187	53.284	54.6795	23.962	42.5464	-0.828267	0.00576323	0.144168	IGSF3	1	116574399	116667755	-	7400	protein_coding	immunoglobulin superfamily member 3 [Source:HGNC Symbol;Acc:HGNC:5950]	-	29	9	52	17	19	28	22	31	16	11	57	25	42	14	38	71
ENSG00000153310	305.122	297.707	284.191	320.828	343.332	249.527	301.053	288.705	296.995	298.082	309.153	270.469	241.027	271.269	232.418	216.241	251.664	269.821	260.532	298.554	258.066	0.211569	0.00577413	0.144168	FAM49B	8	129839593	130017129	-	9132	protein_coding	family with sequence similarity 49 member B [Source:HGNC Symbol;Acc:HGNC:25216]	-	314	228	290	283	330	200	309	297	390	298	312	292	225	296	209	260
ENSG00000243056	11.6607	5.22292	12.7396	15.8713	21.8484	23.7051	31.177	7.77657	20.5612	27.0074	7.927	10.1889	9.6411	13.7467	4.44819	13.3071	7.40189	14.7381	6.43288	17.757	9.75911	0.871124	0.00578167	0.144168	EIF4EBP3	5	140547666	140549578	+	691	protein_coding	eukaryotic translation initiation factor 4E binding protein 3 [Source:HGNC Symbol;Acc:HGNC:3290]	-	12	4	13	14	21	19	32	8	27	27	8	11	9	15	4	16
ENSG00000137309	638.425	635.891	356.708	562.299	518.119	642.532	544.623	524.919	600.083	518.142	430.04	389.031	521.69	395.905	536.007	533.948	342.132	441.01	431.003	554.174	446.752	0.311087	0.00578863	0.144168	HMGA1	6	34236873	34246231	+	2327	protein_coding	high mobility group AT-hook 1 [Source:HGNC Symbol;Acc:HGNC:5010]	HMGI/HMGY	657	487	364	496	498	515	559	540	788	518	434	420	487	432	482	642
ENSG00000011523	544.167	709.012	468.425	469.338	532.685	591.379	523.189	575.466	618.359	663.182	551.917	364.022	464.915	436.229	441.483	500.681	555.142	470.486	479.25	569.52	473.792	0.26449	0.00578927	0.144168	CEP68	2	65056366	65087004	+	8623	protein_coding	centrosomal protein 68 [Source:HGNC Symbol;Acc:HGNC:29076]	-	560	543	478	414	512	474	537	592	812	663	557	393	434	476	397	602
ENSG00000132334	11.6607	10.4458	16.6595	7.93567	18.7272	6.23818	20.4599	22.3577	12.1844	17.0047	40.6259	20.3778	14.9973	19.2454	26.6891	31.6044	14.8038	34.0111	16.0822	14.3674	24.2708	-0.736754	0.00580672	0.144262	PTPRE	10	127907061	128085855	+	11235	protein_coding	protein tyrosine phosphatase, receptor type E [Source:HGNC Symbol;Acc:HGNC:9669]	-	12	8	17	7	18	5	21	23	16	17	41	22	14	21	24	38
ENSG00000103381	79.6816	71.8152	64.6779	69.1537	105.08	67.3723	46.7655	68.045	37.3148	50.0137	127.823	77.8063	140.331	85.2296	120.101	140.557	58.3927	68.0221	65.133	65.992	98.1551	-0.574683	0.00582539	0.144262	CPPED1	16	12659799	12804017	-	6484	protein_coding	calcineurin like phosphoesterase domain containing 1 [Source:HGNC Symbol;Acc:HGNC:25632]	-	82	55	66	61	101	54	48	70	49	50	129	84	131	93	108	169
ENSG00000273540	216.695	274.203	263.611	413.789	261.141	173.421	214.342	267.32	293.188	221.061	372.569	199.147	291.375	463.723	263.555	437.472	787.068	265.286	406.076	259.877	387.363	-0.577023	0.00582983	0.144262	AGBL1	15	86079973	87029052	+	13580	protein_coding	ATP/GTP binding protein like 1 [Source:HGNC Symbol;Acc:HGNC:26504]	-	223	210	269	365	251	139	220	275	385	221	376	215	272	506	237	526
ENSG00000031003	49.5581	79.6496	59.7781	51.015	69.7068	53.6483	53.5855	92.3468	72.345	86.0236	136.741	62.986	101.767	69.65	116.765	88.9914	67.4395	83.894	105.338	66.7657	92.6191	-0.468523	0.00583574	0.144262	FAM13B	5	137937960	138051961	-	6808	protein_coding	family with sequence similarity 13 member B [Source:HGNC Symbol;Acc:HGNC:1335]	-	51	61	61	45	67	43	55	95	95	86	138	68	95	76	105	107
ENSG00000135930	381.889	468.757	382.188	468.205	481.705	330.623	290.336	322.728	365.533	407.112	673.795	596.515	555.97	459.14	957.473	381.748	374.207	354.849	484.879	389.908	537.619	-0.463168	0.00584163	0.144262	EIF4E2	2	232550052	232583644	+	7177	protein_coding	eukaryotic translation initiation factor 4E family member 2 [Source:HGNC Symbol;Acc:HGNC:3293]	-	393	359	390	413	463	265	298	332	480	407	680	644	519	501	861	459
ENSG00000223107	1.94345	1.30573	0	2.26734	2.0808	3.74291	0	6.8045	1.52305	7.00192	7.927	8.33638	13.926	8.24803	2.2241	8.31695	4.11216	4.53481	4.82466	2.66697	6.9389	-1.38267	0.00585317	1	RNU2-72P	10	60912765	60912927	-	163	snRNA	RNA, U2 small nuclear 72, pseudogene [Source:HGNC Symbol;Acc:HGNC:48565]	-	2	1	0	2	2	3	0	7	2	7	8	9	13	9	2	10
ENSG00000083857	42.756	54.8407	102.897	61.2181	65.5452	53.6483	53.5855	71.9333	33.5071	73.02	124.85	62.0598	54.6329	47.6553	50.0421	134.735	141.458	98.6321	197.007	61.2951	101.23	-0.72786	0.00587524	0.144849	FAT1	4	186587783	186726722	-	16177	protein_coding	FAT atypical cadherin 1 [Source:HGNC Symbol;Acc:HGNC:3595]	-	44	42	105	54	63	43	55	74	44	73	126	67	51	52	45	162
ENSG00000182141	26.2366	32.6433	33.3189	19.2724	27.0504	37.4291	18.5114	17.4973	41.8839	18.0049	37.6532	46.3132	37.4931	42.1566	50.0421	29.1093	48.5235	28.3426	36.185	27.1848	39.5354	-0.539284	0.0058919	0.144849	ZNF708	19	21291160	21329425	-	4325	protein_coding	zinc finger protein 708 [Source:HGNC Symbol;Acc:HGNC:12945]	zf-C2H2	27	25	34	17	26	30	19	18	55	18	38	50	35	46	45	35
ENSG00000154146	99.1162	10.4458	10.7797	5.66834	12.4848	13.724	29.2285	29.1622	17.5151	23.0063	6.93612	11.1152	19.2822	1.8329	2.2241	8.31695	12.3365	14.7381	15.2781	25.1131	10.2289	1.30058	0.00589469	0.144849	NRGN	11	124739846	124747210	+	1309	protein_coding	neurogranin [Source:HGNC Symbol;Acc:HGNC:8000]	-	102	8	11	5	12	11	30	30	23	23	7	12	18	2	2	10
ENSG00000131203	37.8974	82.261	20.5793	63.4854	31.212	14.9716	51.6369	76.7937	47.2146	82.0225	2.97262	25.9354	17.1397	19.2454	26.6891	24.1192	24.673	37.4122	55.4836	50.8074	25.9634	0.965047	0.00598351	0.146655	IDO1	8	39902275	39928444	+	3261	protein_coding	indoleamine 2,3-dioxygenase 1 [Source:HGNC Symbol;Acc:HGNC:6059]	-	39	63	21	56	30	12	53	79	62	82	3	28	16	21	24	29
ENSG00000169118	25.2649	36.5605	30.379	37.411	23.9292	34.9338	15.5885	27.218	30.461	42.0115	46.5711	51.8708	33.2082	22.9112	42.2578	39.0897	48.5235	57.8188	48.2466	30.3757	43.3886	-0.520677	0.00598795	0.146655	CSNK1G1	15	64165517	64356259	-	9712	protein_coding	casein kinase 1 gamma 1 [Source:HGNC Symbol;Acc:HGNC:2454]	-	26	28	31	33	23	28	16	28	40	42	47	56	31	25	38	47
ENSG00000204929	3.88691	1.30573	4.89984	5.66834	0	2.49527	1.94856	0.972072	0	0	10.8996	4.63132	13.926	4.58224	3.33614	7.48526	8.22433	0	5.62877	2.11767	6.52375	-1.65173	0.00603994	1	AC007389.1	2	65436711	66084639	+	3761	processed_transcript	uncharacterized LOC105369167 [Source:NCBI gene;Acc:105369167]	-	4	1	5	5	0	2	2	1	0	0	11	5	13	5	3	9
ENSG00000103647	20.4063	7.83438	38.2188	14.7377	20.808	14.9716	31.177	33.0504	15.2305	2.00055	26.7536	22.2304	58.9178	40.3237	24.465	44.0798	46.8787	30.61	33.7726	19.8435	36.448	-0.870681	0.00606562	0.148313	CORO2B	15	68578969	68727806	+	3998	protein_coding	coronin 2B [Source:HGNC Symbol;Acc:HGNC:2256]	-	21	6	39	13	20	12	32	34	20	2	27	24	55	44	22	53
ENSG00000235012	2.91518	3.91719	4.89984	1.13367	5.202	12.4764	9.74282	22.3577	2.28458	6.00164	2.97262	0.926265	3.2137	0.916448	0	3.32678	0.822433	4.53481	4.82466	7.09309	2.39308	1.56306	0.00610079	1	AF121897.1	21	39525583	39529855	+	3980	processed_pseudogene	KIAA1462 pseudogene	-	3	3	5	1	5	10	10	23	3	6	3	1	3	1	0	4
ENSG00000235619	2.91518	1.30573	0	2.26734	1.0404	0	0.974282	2.91622	3.0461	1.00027	0	0	0	0	0	0	0	1.1337	0	1.54655	0.125967	2.85284	0.00610924	1	RPL36AP33	9	35507564	35507873	+	310	processed_pseudogene	ribosomal protein L36a pseudogene 33 [Source:HGNC Symbol;Acc:HGNC:36475]	-	3	1	0	2	1	0	1	3	4	1	0	0	0	0	0	0
ENSG00000137501	48.5864	70.5094	59.7781	66.8864	30.1716	51.153	43.8427	87.4865	67.0143	60.0164	143.677	80.585	131.762	39.4073	105.645	71.5258	87.1779	61.2199	76.3905	58.5445	88.5988	-0.595352	0.00615172	0.150171	SYTL2	11	85694224	85811159	-	11258	protein_coding	synaptotagmin like 2 [Source:HGNC Symbol;Acc:HGNC:15585]	-	50	54	61	59	29	41	45	90	88	60	145	87	123	43	95	86
ENSG00000232573	51.5015	65.2865	55.8582	36.2774	60.3432	61.1341	47.7398	50.5477	49.4992	40.011	87.197	66.6911	93.1973	42.1566	58.9385	69.8624	70.7292	56.6851	73.9782	51.8199	68.8261	-0.414478	0.00617314	0.150446	RPL3P4	14	98972879	98973301	-	423	processed_pseudogene	ribosomal protein L3 pseudogene 4 [Source:HGNC Symbol;Acc:HGNC:19805]	-	53	50	57	32	58	49	49	52	65	40	88	72	87	46	53	84
ENSG00000142156	740.456	890.508	2038.33	1019.17	842.724	788.505	888.545	1438.67	728.019	861.236	1813.3	1218.04	1749.32	1072.24	1083.13	1510.36	1432.68	1443.2	1683.81	1023.62	1445.12	-0.497443	0.00619588	0.150753	COL6A1	21	45981737	46005050	+	5343	protein_coding	collagen type VI alpha 1 chain [Source:HGNC Symbol;Acc:HGNC:2211]	-	762	682	2080	899	810	632	912	1480	956	861	1830	1315	1633	1170	974	1816
ENSG00000163923	0	1.30573	0	2.26734	2.0808	0	0.974282	2.91622	0.761526	1.00027	3.9635	1.85253	1.07123	0	3.33614	9.98034	10.6916	2.2674	5.62877	1.13062	4.31017	-1.96193	0.00621399	1	RPL39L	3	187120948	187180908	-	1060	protein_coding	ribosomal protein L39 like [Source:HGNC Symbol;Acc:HGNC:17094]	-	0	1	0	2	2	0	1	3	1	1	4	2	1	0	3	12
ENSG00000160285	478.09	514.458	579.161	521.487	530.604	530.245	655.692	577.411	572.668	693.19	435.985	489.994	361.005	515.044	422.578	562.226	402.17	529.439	527.497	565.3	471.771	0.260824	0.0062182	0.150869	LSS	21	46188141	46228824	-	7238	protein_coding	lanosterol synthase [Source:HGNC Symbol;Acc:HGNC:6708]	-	492	394	591	460	510	425	673	594	752	693	440	529	337	562	380	676
ENSG00000146666	1.94345	0	0.979968	1.13367	3.1212	1.24764	3.89713	13.609	1.52305	9.00247	0	2.77879	1.07123	0.916448	0	0.831695	0	0	0.804111	3.64576	0.711365	2.34471	0.00622014	1	LINC00525	7	47761476	47766772	+	1188	antisense	long intergenic non-protein coding RNA 525 [Source:HGNC Symbol;Acc:HGNC:40290]	-	2	0	1	1	3	1	4	14	2	9	0	3	1	1	0	1
ENSG00000179163	83.5685	71.8152	93.097	90.6934	87.3936	89.8297	95.4796	99.1513	111.183	105.029	120.887	113.004	114.622	92.5612	104.532	98.9717	114.318	139.445	124.637	92.724	113.664	-0.283832	0.00624904	0.150869	FUCA1	1	23845077	23868294	-	2047	protein_coding	alpha-L-fucosidase 1 [Source:HGNC Symbol;Acc:HGNC:4006]	-	86	55	95	80	84	72	98	102	146	105	122	122	107	101	94	119
ENSG00000157388	2.91518	2.61146	16.6595	3.401	3.1212	2.49527	2.92285	4.86036	1.52305	3.00082	1.98175	0	2.14247	0	1.11205	0	3.28973	2.2674	0	4.35107	1.19927	1.90043	0.00625293	1	CACNA1D	3	53328963	53813733	+	20588	protein_coding	calcium voltage-gated channel subunit alpha1 D [Source:HGNC Symbol;Acc:HGNC:1391]	-	3	2	17	3	3	2	3	5	2	3	2	0	2	0	1	0
ENSG00000112773	54.4167	48.312	43.1186	41.9457	39.5352	28.6956	40.9198	42.7712	41.8839	57.0156	108.005	38.9031	84.6274	40.3237	43.3699	49.07	129.122	45.3481	71.5658	43.8614	67.815	-0.629867	0.00625923	0.150869	TENT5A	6	81491439	81752774	-	6053	protein_coding	terminal nucleotidyltransferase 5A [Source:HGNC Symbol;Acc:HGNC:18345]	-	56	37	44	37	38	23	42	44	55	57	109	42	79	44	39	59
ENSG00000129152	344.963	268.98	241.072	236.937	274.666	328.128	383.867	166.224	384.571	251.069	202.138	556.685	514.192	213.532	439.259	453.274	578.17	352.581	455.931	288.048	418.418	-0.538462	0.00627021	0.150869	MYOD1	11	17719568	17722131	+	1801	protein_coding	myogenic differentiation 1 [Source:HGNC Symbol;Acc:HGNC:7611]	bHLH	355	206	246	209	264	263	394	171	505	251	204	601	480	233	395	545
ENSG00000013374	430.475	362.993	369.448	502.215	427.605	406.729	398.481	402.438	431.785	468.128	371.578	288.068	317.085	387.657	344.735	365.114	420.263	396.796	341.747	420.03	359.227	0.225693	0.00627046	0.150869	NUB1	7	151341699	151378449	+	5411	protein_coding	negative regulator of ubiquitin like proteins 1 [Source:HGNC Symbol;Acc:HGNC:17623]	-	443	278	377	443	411	326	409	414	567	468	375	311	296	423	310	439
ENSG00000118482	571.376	577.133	440.006	431.927	413.039	548.96	479.347	646.428	567.337	580.159	377.523	318.635	337.438	586.527	321.382	450.779	417.796	441.01	489.703	525.571	415.644	0.337582	0.00627098	0.150869	PHF3	6	63635820	63779336	+	10378	protein_coding	PHD finger protein 3 [Source:HGNC Symbol;Acc:HGNC:8921]	-	588	442	449	381	397	440	492	665	745	580	381	344	315	640	289	542
ENSG00000248126	2.91518	0	0	0	0	2.49527	0.974282	0	0.761526	1.00027	9.90875	2.77879	2.14247	2.74934	0	0	13.1589	1.1337	7.237	0.814653	4.34544	-2.43063	0.00627397	1	AC091849.1	5	1598127	1598247	+	121	unprocessed_pseudogene	coiled-coil domain containing 127 (CCDC127) pseudogene	-	3	0	0	0	0	2	1	0	1	1	10	3	2	3	0	0
ENSG00000167925	38.8691	53.5349	64.6779	55.5497	62.424	39.9243	49.6884	56.3802	63.9682	59.0162	68.3704	84.2901	64.274	74.2323	60.0506	67.3673	72.3741	65.7547	64.3288	54.4033	69.0047	-0.338688	0.0062811	0.150869	GHDC	17	42188799	42194532	-	4019	protein_coding	GH3 domain containing [Source:HGNC Symbol;Acc:HGNC:24438]	-	40	41	66	49	60	32	51	58	84	59	69	91	60	81	54	81
ENSG00000079215	150.618	202.388	108.776	138.307	220.565	172.174	191.934	105.956	121.844	103.028	48.5529	100.963	54.6329	99.8928	56.7144	133.903	132.412	115.638	152.781	151.559	99.4988	0.601406	0.00628199	0.150869	SLC1A3	5	36606355	36688334	+	6265	protein_coding	solute carrier family 1 member 3 [Source:HGNC Symbol;Acc:HGNC:10941]	-	155	155	111	122	212	138	197	109	160	103	49	109	51	109	51	161
ENSG00000156218	39.8408	48.312	92.117	45.3467	46.818	44.9149	44.817	70.9612	38.0763	35.0096	101.069	38.9031	64.274	44.9059	87.8518	108.952	57.5703	94.0973	94.0809	50.6214	76.8561	-0.601455	0.00632417	0.151601	ADAMTSL3	15	83654086	84039842	+	9754	protein_coding	ADAMTS like 3 [Source:HGNC Symbol;Acc:HGNC:14633]	-	41	37	94	40	45	36	46	73	50	35	102	42	60	49	79	131
ENSG00000110987	183.656	199.777	105.837	223.333	141.494	189.641	108.145	160.392	274.149	184.05	98.0966	111.152	109.266	182.373	137.894	106.457	134.057	138.312	139.915	177.047	128.614	0.461288	0.00633528	0.151601	BCL7A	12	122019422	122062044	+	6565	protein_coding	BCL tumor suppressor 7A [Source:HGNC Symbol;Acc:HGNC:1004]	-	189	153	108	197	136	152	111	165	360	184	99	120	102	199	124	128
ENSG00000175356	135.07	57.4521	37.2388	61.2181	42.6564	68.6199	13.6399	63.1847	54.0684	54.0148	407.25	87.9952	181.038	76.9816	117.877	110.615	55.9254	41.947	31.3603	58.7163	123.443	-1.07139	0.00634311	0.151601	SCUBE2	11	9019498	9138114	-	7992	protein_coding	signal peptide, CUB domain and EGF like domain containing 2 [Source:HGNC Symbol;Acc:HGNC:30425]	-	139	44	38	54	41	55	14	65	71	54	411	95	169	84	106	133
ENSG00000204711	0	5.22292	2.9399	0	3.1212	0	2.92285	0	0.761526	2.00055	36.6624	1.85253	2.14247	0	23.353	7.48526	1.64487	7.93592	0	1.69689	9.00849	-2.41961	0.00635844	1	C9orf135	9	69820793	69906232	+	1279	protein_coding	chromosome 9 open reading frame 135 [Source:HGNC Symbol;Acc:HGNC:31422]	-	0	4	3	0	3	0	3	0	1	2	37	2	2	0	21	9
ENSG00000204420	8.74555	2.61146	0.979968	4.53467	2.0808	1.24764	7.79425	1.94414	3.80763	2.00055	0.990875	0	1.07123	0	3.33614	0.831695	0	1.1337	1.60822	3.57467	0.996874	1.91417	0.00636125	1	MPIG6B	6	31718594	31726714	+	2937	protein_coding	megakaryocyte and platelet inhibitory receptor G6b [Source:HGNC Symbol;Acc:HGNC:13937]	-	9	2	1	4	2	1	8	2	5	2	1	0	1	0	3	1
ENSG00000063438	0.971727	0	3.91987	0	1.0404	0	37.0227	0	0.761526	2.00055	0.990875	10.1889	6.4274	1.8329	11.1205	3.32678	0.822433	2.2674	2.41233	4.57168	4.37661	-1.97581	0.00637538	1	AHRR	5	304176	438291	+	7678	protein_coding	aryl-hydrocarbon receptor repressor [Source:HGNC Symbol;Acc:HGNC:346]	-	1	0	4	0	1	0	38	0	1	2	1	11	6	2	10	4
ENSG00000049540	102.031	71.8152	141.115	47.614	82.1916	74.8581	110.094	122.481	95.9523	115.032	163.494	75.9537	197.107	287.765	30.0253	216.241	164.487	138.312	186.554	96.3184	162.215	-0.751307	0.00640438	0.15282	ELN	7	74027789	74069907	+	6542	protein_coding	elastin [Source:HGNC Symbol;Acc:HGNC:3327]	-	105	55	144	42	79	60	113	126	126	115	165	82	184	314	27	260
ENSG00000162407	235.158	278.121	268.511	210.862	234.09	371.795	282.542	189.554	210.943	258.071	292.308	289.921	362.077	296.929	322.494	300.242	354.468	253.949	357.025	253.965	314.379	-0.311669	0.00643675	0.153346	PLPP3	1	56494747	56645301	-	5286	protein_coding	phospholipid phosphatase 3 [Source:HGNC Symbol;Acc:HGNC:9229]	-	242	213	274	186	225	298	290	195	277	258	295	313	338	324	290	361
ENSG00000135046	217.667	157.993	441.966	223.333	171.666	178.412	218.239	226.493	188.858	137.038	372.569	379.769	230.315	135.634	235.754	414.184	415.328	277.757	515.435	216.166	330.75	-0.6139	0.00645658	0.153571	ANXA1	9	73151757	73170393	+	4561	protein_coding	annexin A1 [Source:HGNC Symbol;Acc:HGNC:533]	-	224	121	451	197	165	143	224	233	248	137	376	410	215	148	212	498
ENSG00000111913	338.161	357.77	258.712	340.1	287.151	286.956	281.567	251.767	214.75	412.113	173.403	251.944	133.904	359.248	134.558	117.269	240.973	277.757	221.935	302.905	212.332	0.51125	0.00646828	0.153603	RIPOR2	6	24804281	25042170	-	9536	protein_coding	RHO family interacting cell polarization regulator 2 [Source:HGNC Symbol;Acc:HGNC:13872]	-	348	274	264	300	276	230	289	259	282	412	175	272	125	392	121	141
ENSG00000186340	30.1235	23.5031	56.8382	54.416	24.9696	48.6578	60.4055	62.2126	41.1224	29.0079	96.1148	36.1243	66.4164	66.9007	47.818	105.625	30.43	80.4929	94.0809	43.1257	69.3337	-0.683552	0.00650814	0.154303	THBS2	6	169215780	169254044	-	6412	protein_coding	thrombospondin 2 [Source:HGNC Symbol;Acc:HGNC:11786]	-	31	18	58	48	24	39	62	64	54	29	97	39	62	73	43	127
ENSG00000139180	449.91	605.859	462.545	553.23	538.927	580.15	577.749	369.387	364.009	399.109	414.186	315.856	346.008	343.668	573.817	375.926	411.216	357.116	260.532	490.088	377.592	0.375872	0.00654997	0.154856	NDUFA9	12	4649095	4694317	+	10391	protein_coding	NADH:ubiquinone oxidoreductase subunit A9 [Source:HGNC Symbol;Acc:HGNC:7693]	-	463	464	472	488	518	465	593	380	478	399	418	341	323	375	516	452
ENSG00000097021	6.80209	11.7516	13.7196	10.203	12.4848	4.99054	12.6657	7.77657	14.469	12.0033	14.8631	20.3778	8.56986	15.5796	20.0169	20.7924	25.4954	14.7381	14.474	10.6866	17.2119	-0.682397	0.00655233	0.154856	ACOT7	1	6264269	6394391	-	4124	protein_coding	acyl-CoA thioesterase 7 [Source:HGNC Symbol;Acc:HGNC:24157]	-	7	9	14	9	12	4	13	8	19	12	15	22	8	17	18	25
ENSG00000188026	423.673	489.649	495.864	389.982	611.756	506.54	454.99	484.092	440.162	388.106	342.843	421.451	353.507	303.344	512.654	384.243	305.122	391.127	424.57	468.481	382.096	0.294521	0.00658334	0.155342	RILPL1	12	123470054	123533718	-	8670	protein_coding	Rab interacting lysosomal protein like 1 [Source:HGNC Symbol;Acc:HGNC:26814]	-	436	375	506	344	588	406	467	498	578	388	346	455	330	331	461	462
ENSG00000173068	30.1235	22.1974	62.718	39.6784	29.1312	23.7051	38.9713	45.6874	29.6995	33.009	41.6167	68.5436	43.9205	28.4099	73.3951	54.8919	72.3741	31.7437	71.5658	35.4921	54.0513	-0.605096	0.0066846	0.157456	BNC2	9	16409503	16870843	-	15323	protein_coding	basonuclin 2 [Source:HGNC Symbol;Acc:HGNC:30988]	zf-C2H2	31	17	64	35	28	19	40	47	39	33	42	74	41	31	66	66
ENSG00000146592	89.3989	134.49	132.296	82.7577	256.979	69.8676	381.918	103.04	226.173	107.029	101.069	87.0689	49.2767	85.2296	40.0337	148.873	74.8414	75.9581	142.328	158.395	89.4087	0.823911	0.00670823	0.157456	CREB5	7	28299321	28825894	+	11674	protein_coding	cAMP responsive element binding protein 5 [Source:HGNC Symbol;Acc:HGNC:16844]	TF_bZIP	92	103	135	73	247	56	392	106	297	107	102	94	46	93	36	179
ENSG00000137507	132.155	137.102	98.9768	129.238	164.383	229.565	211.419	168.168	211.704	162.044	171.421	249.165	304.23	139.3	226.858	200.439	456.45	183.66	218.718	164.476	238.916	-0.538948	0.00672019	0.157456	LRRC32	11	76657524	76670747	-	4459	protein_coding	leucine rich repeat containing 32 [Source:HGNC Symbol;Acc:HGNC:4161]	-	136	105	101	114	158	184	217	173	278	162	173	269	284	152	204	241
ENSG00000104365	355.652	231.114	482.144	326.496	556.614	243.289	307.873	341.197	376.955	339.093	498.41	574.284	683.447	623.184	702.814	475.73	351.179	217.671	484.879	356.043	512.4	-0.524175	0.00672686	0.157456	IKBKB	8	42271302	42332653	+	11241	protein_coding	inhibitor of nuclear factor kappa B kinase subunit beta [Source:HGNC Symbol;Acc:HGNC:5960]	-	366	177	492	288	535	195	316	351	495	339	503	620	638	680	632	572
ENSG00000162543	0.971727	0	7.83975	1.13367	1.0404	1.24764	0.974282	0.972072	0	1.00027	4.95437	0.926265	4.28493	22.9112	4.44819	11.6437	0.822433	2.2674	2.41233	1.51798	6.07454	-1.99625	0.00673407	1	UBXN10	1	20186085	20196048	+	5571	protein_coding	UBX domain protein 10 [Source:HGNC Symbol;Acc:HGNC:26354]	-	1	0	8	1	1	1	1	1	0	1	5	1	4	25	4	14
ENSG00000213918	53.445	52.2292	53.8983	53.2824	46.818	44.9149	38.9713	71.9333	41.1224	74.0203	44.5894	44.4607	47.1342	41.2401	31.1373	26.6142	42.7665	43.0807	33.7726	53.0635	39.4218	0.432128	0.00673957	0.157456	DNASE1	16	3611728	3680143	+	13801	protein_coding	deoxyribonuclease 1 [Source:HGNC Symbol;Acc:HGNC:2956]	-	55	40	55	47	45	36	40	74	54	74	45	48	44	45	28	32
ENSG00000116688	4376.66	4889.96	4134.49	4691.12	4785.84	5321.16	5075.03	3619.02	3407.07	4715.29	3054.87	2924.22	2696.29	3513.66	4449.3	3332.6	3782.37	4713.93	4174.14	4501.56	3626.82	0.311631	0.00675408	0.157456	MFN2	1	11980181	12013514	+	4973	protein_coding	mitofusin 2 [Source:HGNC Symbol;Acc:HGNC:16877]	-	4504	3745	4219	4138	4600	4265	5209	3723	4474	4714	3083	3157	2517	3834	4001	4007
ENSG00000159917	8.74555	9.14011	13.7196	22.6734	13.5252	17.4669	17.5371	14.5811	19.7997	13.0036	17.8357	12.9677	23.5671	13.7467	27.8012	27.4459	26.3178	31.7437	28.948	15.0192	23.3749	-0.630241	0.00676306	0.157456	ZNF235	19	44228729	44305046	-	5989	protein_coding	zinc finger protein 235 [Source:HGNC Symbol;Acc:HGNC:12866]	zf-C2H2	9	7	14	20	13	14	18	15	26	13	18	14	22	15	25	33
ENSG00000177133	3.88691	1.30573	6.85978	2.26734	4.1616	11.2287	2.92285	0	0	4.0011	8.91787	2.77879	8.56986	1.8329	3.33614	8.31695	17.2711	14.7381	29.7521	3.6634	10.6126	-1.56725	0.00676521	0.157456	LINC00982	1	3059615	3068437	-	5600	antisense	long intergenic non-protein coding RNA 982 [Source:HGNC Symbol;Acc:HGNC:48664]	-	4	1	7	2	4	9	3	0	0	4	9	3	8	2	3	10
ENSG00000145723	122.438	96.6241	87.2172	96.3618	89.4744	92.325	72.0968	100.123	79.1987	80.0219	82.2426	71.3224	62.1315	74.2323	64.4988	69.0307	75.6638	75.9581	86.8439	91.5881	73.5471	0.310015	0.00677899	0.157456	GIN1	5	103086000	103120151	-	4182	protein_coding	gypsy retrotransposon integrase 1 [Source:HGNC Symbol;Acc:HGNC:25959]	-	126	74	89	85	86	74	74	103	104	80	83	77	58	81	58	83
ENSG00000099864	85.512	75.7324	182.274	99.7628	109.242	77.3534	93.531	108.872	45.6916	81.0222	110.978	151.907	169.255	99.8928	105.645	161.349	124.187	123.574	204.244	95.8993	139.003	-0.537153	0.00677903	0.157456	PALM	19	708939	748329	+	4908	protein_coding	paralemmin [Source:HGNC Symbol;Acc:HGNC:8594]	-	88	58	186	88	105	62	96	112	60	81	112	164	158	109	95	194
ENSG00000158710	379.945	370.827	653.639	332.165	429.685	386.767	432.581	394.661	398.278	317.087	572.726	494.625	575.252	351.916	448.155	756.011	586.394	550.979	461.559	409.564	533.069	-0.379944	0.00679593	0.15746	TAGLN2	1	159918107	159925732	-	2487	protein_coding	transgelin 2 [Source:HGNC Symbol;Acc:HGNC:11554]	-	391	284	667	293	413	310	444	406	523	317	578	534	537	384	403	909
ENSG00000173918	93.2858	88.7897	177.374	153.045	146.696	159.697	96.4539	73.8775	104.329	109.03	148.631	148.202	227.101	125.553	177.928	162.181	149.683	128.108	222.739	120.258	165.57	-0.463146	0.00680562	0.15746	C1QTNF1	17	79022814	79049788	+	4854	protein_coding	C1q and TNF related 1 [Source:HGNC Symbol;Acc:HGNC:14324]	-	96	68	181	135	141	128	99	76	137	109	150	160	212	137	160	195
ENSG00000249915	89.3989	95.3183	109.756	100.896	105.08	98.5632	107.171	121.509	131.744	124.034	147.64	138.013	169.255	122.804	134.558	138.893	111.851	113.37	119.008	108.347	132.821	-0.2855	0.00681102	0.15746	PDCD6	5	271621	353856	+	9493	protein_coding	programmed cell death 6 [Source:HGNC Symbol;Acc:HGNC:8765]	-	92	73	112	89	101	79	110	125	173	124	149	149	158	134	121	167
ENSG00000188133	0.971727	0	0	0	1.0404	0	0	0	1.52305	0	0.990875	0.926265	2.14247	1.8329	5.56024	0	2.4673	3.40111	4.02055	0.353518	2.3713	-2.48956	0.0068546	1	TMEM215	9	32783499	32787399	+	3581	protein_coding	transmembrane protein 215 [Source:HGNC Symbol;Acc:HGNC:33816]	-	1	0	0	0	1	0	0	0	2	0	1	1	2	2	5	0
ENSG00000162733	98.1445	92.7069	266.551	145.109	112.363	197.126	164.654	189.554	77.6757	117.032	201.148	207.483	163.899	109.057	170.143	275.291	239.328	236.944	501.765	146.092	233.895	-0.680613	0.00685509	0.158048	DDR2	1	162631373	162787400	+	10730	protein_coding	discoidin domain receptor tyrosine kinase 2 [Source:HGNC Symbol;Acc:HGNC:2731]	-	101	71	272	128	108	158	169	195	102	117	203	224	153	119	153	331
ENSG00000146122	218.639	194.554	217.553	201.793	567.018	240.794	185.114	241.074	187.335	227.062	274.472	263.059	408.14	900.868	867.397	548.919	194.917	193.863	238.017	248.094	432.184	-0.800618	0.00685778	0.158048	DAAM2	6	39792298	39904877	+	12955	protein_coding	dishevelled associated activator of morphogenesis 2 [Source:HGNC Symbol;Acc:HGNC:18143]	-	225	149	222	178	545	193	190	248	246	227	277	284	381	983	780	660
ENSG00000084710	89.3989	141.019	69.5777	120.169	134.212	129.754	120.811	60.2684	130.982	119.033	77.2882	75.9537	65.3452	33.9086	108.981	105.625	75.6638	62.3536	90.0604	111.522	77.2422	0.527252	0.00690141	0.158807	EFR3B	2	25042130	25159137	+	10591	protein_coding	EFR3 homolog B [Source:HGNC Symbol;Acc:HGNC:29155]	-	92	108	71	106	129	104	124	62	172	119	78	82	61	37	98	127
ENSG00000100228	1.94345	0	2.9399	0	0	0	4.87141	1.94414	2.28458	0	1.98175	3.70506	3.2137	5.49869	2.2241	6.65356	7.40189	2.2674	8.04111	1.39835	4.55414	-1.64868	0.00690577	1	RAB36	22	23145326	23164350	+	4107	protein_coding	RAB36, member RAS oncogene family [Source:HGNC Symbol;Acc:HGNC:9775]	-	2	0	3	0	0	0	5	2	3	0	2	4	3	6	2	8
ENSG00000108551	34.9822	14.363	48.0184	44.213	32.2524	46.1625	27.2799	27.218	20.5612	26.0071	12.8814	44.4607	34.2794	485.717	23.353	44.0798	69.0843	20.4066	81.2152	32.1058	90.6086	-1.4983	0.00695969	0.159693	RASD1	17	17494437	17496395	-	1748	protein_coding	ras related dexamethasone induced 1 [Source:HGNC Symbol;Acc:HGNC:15828]	-	36	11	49	39	31	37	28	28	27	26	13	48	32	530	21	53
ENSG00000259494	85.512	67.898	65.6579	70.2874	92.5957	89.8297	99.3767	65.1288	57.1145	75.0206	41.6167	72.2487	56.7753	57.7362	88.9638	44.9115	59.2151	38.5459	53.8754	76.8421	57.0987	0.428184	0.0069614	0.159693	MRPL46	15	88459476	88467419	-	6432	protein_coding	mitochondrial ribosomal protein L46 [Source:HGNC Symbol;Acc:HGNC:1192]	-	88	52	67	62	89	72	102	67	75	75	42	78	53	63	80	54
ENSG00000213707	3.88691	5.22292	11.7596	6.80201	17.6868	12.4764	17.5371	10.6928	5.33068	10.0027	13.8722	0	31.0658	96.227	15.5687	69.0307	9.86919	9.06962	8.84522	10.1398	28.172	-1.47663	0.00699846	0.160295	HMGB1P10	22	26560526	26561088	+	563	processed_pseudogene	high mobility group box 1 pseudogene 10 [Source:HGNC Symbol;Acc:HGNC:4994]	-	4	4	12	6	17	10	18	11	7	10	14	0	29	105	14	83
ENSG00000262420	4.85864	10.4458	7.83975	20.406	18.7272	13.724	14.6142	10.6928	9.13831	18.0049	33.6897	24.0829	21.4247	21.9947	55.6024	15.8022	5.75703	15.8718	20.9069	12.8452	23.9036	-0.893473	0.00703023	0.160775	AC007613.1	16	11741910	11744506	+	2597	antisense	novel transcript, antisense to TXNDC11	-	5	8	8	18	18	11	15	11	12	18	34	26	20	24	50	19
ENSG00000100994	185.6	117.516	225.393	116.768	217.444	210.85	137.374	189.554	176.674	132.036	199.166	283.437	269.951	212.616	166.807	206.26	215.477	199.532	265.356	170.921	224.289	-0.391489	0.00707187	0.161068	PYGB	20	25248069	25298014	+	4474	protein_coding	glycogen phosphorylase B [Source:HGNC Symbol;Acc:HGNC:9723]	-	191	90	230	103	209	169	141	195	232	132	201	306	252	232	150	248
ENSG00000130021	231.271	289.872	189.134	252.808	202.878	310.661	248.442	199.275	315.272	259.071	251.682	140.792	185.323	206.201	197.944	131.408	217.945	248.281	143.132	249.868	191.412	0.386155	0.00707369	0.161068	PUDP	X	7048920	7148190	-	3168	protein_coding	pseudouridine 5'-phosphatase [Source:HGNC Symbol;Acc:HGNC:16818]	-	238	222	193	223	195	249	255	205	414	259	254	152	173	225	178	158
ENSG00000064651	460.599	271.592	353.769	362.774	346.453	306.918	120.811	391.745	193.428	479.131	162.503	271.396	170.326	128.303	245.763	172.161	275.515	115.638	361.046	328.722	211.405	0.635491	0.00708201	0.161068	SLC12A2	5	128083766	128189688	+	10664	protein_coding	solute carrier family 12 member 2 [Source:HGNC Symbol;Acc:HGNC:10911]	-	474	208	361	320	333	246	124	403	254	479	164	293	159	140	221	207
ENSG00000159214	0.971727	5.22292	4.89984	4.53467	5.202	8.73345	1.94856	0.972072	3.80763	2.00055	10.8996	19.4516	9.6411	7.33158	5.56024	4.15848	5.75703	3.40111	8.84522	3.82934	8.33844	-1.16254	0.00708647	0.161068	CCDC24	1	43991359	43996528	+	3554	protein_coding	coiled-coil domain containing 24 [Source:HGNC Symbol;Acc:HGNC:28688]	-	1	4	5	4	5	7	2	1	5	2	11	21	9	8	5	5
ENSG00000065268	259.451	242.866	195.994	185.921	172.706	160.945	200.702	192.47	232.265	210.058	129.805	203.778	121.049	185.122	160.135	177.151	135.701	134.911	211.481	205.338	162.126	0.338799	0.0071286	0.161372	WDR18	19	984271	998438	+	2357	protein_coding	WD repeat domain 18 [Source:HGNC Symbol;Acc:HGNC:17956]	-	267	186	200	164	166	129	206	198	305	210	131	220	113	202	144	213
ENSG00000148948	0	0	0.979968	0	0	1.24764	0	1.94414	2.28458	1.00027	0	1.85253	2.14247	4.58224	3.33614	5.82187	1.64487	2.2674	8.04111	0.74566	3.29874	-2.0832	0.00713079	1	LRRC4C	11	40114203	41459773	-	5356	protein_coding	leucine rich repeat containing 4C [Source:HGNC Symbol;Acc:HGNC:29317]	-	0	0	1	0	0	1	0	2	3	1	0	2	2	5	3	7
ENSG00000115963	40.8125	39.1719	45.0785	24.9407	74.9088	23.7051	40.9198	41.7991	38.8378	38.0104	68.3704	38.9031	79.2712	44.9059	63.3867	104.794	68.2619	29.4763	62.7206	40.8185	62.2322	-0.608013	0.00713402	0.161372	RND3	2	150468195	150539011	-	3594	protein_coding	Rho family GTPase 3 [Source:HGNC Symbol;Acc:HGNC:671]	-	42	30	46	22	72	19	42	43	51	38	69	42	74	49	57	126
ENSG00000106852	20.4063	26.1146	27.4391	20.406	17.6868	33.6862	29.2285	26.2459	13.7075	20.0055	61.4342	32.4193	34.2794	19.2454	20.0169	31.6044	34.5422	38.5459	45.8343	23.4926	35.3247	-0.600532	0.00713891	0.161372	LHX6	9	122202577	122229626	-	5748	protein_coding	LIM homeobox 6 [Source:HGNC Symbol;Acc:HGNC:21735]	Homeobox	21	20	28	18	17	27	30	27	18	20	62	35	32	21	18	38
ENSG00000266412	1820.05	1743.15	1549.33	1827.47	2025.66	1911.38	1901.8	1490.19	1658.6	1709.47	1381.28	1525.56	1424.74	1749.5	1566.88	1572.74	1564.27	1701.69	1519.77	1763.71	1556.27	0.180163	0.0071465	0.161372	NCOA4	10	46005088	46030714	-	4079	protein_coding	nuclear receptor coactivator 4 [Source:HGNC Symbol;Acc:HGNC:7671]	-	1873	1335	1581	1612	1947	1532	1952	1533	2178	1709	1394	1647	1330	1909	1409	1891
ENSG00000166189	91.3424	112.293	96.0369	92.9607	98.8381	114.782	78.9168	100.123	85.2909	82.0225	105.033	115.783	139.26	130.136	116.765	111.447	120.075	106.568	91.6686	95.2607	115.193	-0.27951	0.00715419	0.161372	HPS6	10	102065390	102068038	+	2649	protein_coding	HPS6, biogenesis of lysosomal organelles complex 2 subunit 3 [Source:HGNC Symbol;Acc:HGNC:18817]	-	94	86	98	82	95	92	81	103	112	82	106	125	130	142	105	134
ENSG00000218739	599.556	494.872	449.805	519.22	550.372	440.415	453.041	423.823	644.251	518.142	417.158	416.819	417.781	472.887	402.561	453.274	463.852	478.422	369.891	509.35	432.516	0.237576	0.0071741	0.161575	CEBPZOS	2	37196488	37216193	+	4698	protein_coding	CEBPZ opposite strand [Source:HGNC Symbol;Acc:HGNC:49288]	-	617	379	459	458	529	353	465	436	846	518	421	450	390	516	362	545
ENSG00000068001	137.985	127.962	135.236	96.3618	125.888	81.0963	105.222	120.537	105.091	118.032	77.2882	61.1335	72.8438	79.731	84.5156	93.9816	129.944	85.0277	112.575	115.341	88.5601	0.376878	0.00718577	0.161593	HYAL2	3	50317790	50322906	-	4545	protein_coding	hyaluronoglucosaminidase 2 [Source:HGNC Symbol;Acc:HGNC:5321]	-	142	98	138	85	121	65	108	124	138	118	78	66	68	87	76	113
ENSG00000261659	3.88691	1.30573	2.9399	1.13367	1.0404	1.24764	1.94856	1.94414	1.52305	1.00027	14.8631	3.70506	3.2137	3.66579	5.56024	5.82187	0.822433	7.93592	1.60822	1.79703	5.24404	-1.50636	0.00726804	1	Z92544.2	16	689001	692554	+	3554	processed_transcript	novel transcript, antisense to FBXL16	-	4	1	3	1	1	1	2	2	2	1	15	4	3	4	5	7
ENSG00000165125	0	0	0	0	0	0	0	0	0.761526	0	1.98175	3.70506	1.07123	0.916448	2.2241	0	1.64487	4.53481	0	0.0761526	1.78647	-2.92651	0.0072743	1	TRPV6	7	142871203	142885762	-	11925	protein_coding	transient receptor potential cation channel subfamily V member 6 [Source:HGNC Symbol;Acc:HGNC:14006]	-	0	0	0	0	0	0	0	0	1	0	2	4	1	1	2	0
ENSG00000169291	66.0775	73.1209	49.9784	75.9557	76.9896	87.3345	106.197	62.2126	58.6375	74.0203	115.932	81.5113	78.2	80.6474	103.42	101.467	94.5797	80.4929	106.143	73.0524	93.5993	-0.364186	0.00729761	0.16386	SHE	1	154469772	154502113	-	8441	protein_coding	Src homology 2 domain containing E [Source:HGNC Symbol;Acc:HGNC:27004]	-	68	56	51	67	74	70	109	64	77	74	117	88	73	88	93	122
ENSG00000077585	1.94345	3.91719	7.83975	4.53467	4.1616	1.24764	8.76854	4.86036	0.761526	3.00082	9.90875	4.63132	13.926	4.58224	1.11205	12.4754	9.86919	12.4707	14.474	4.10355	9.27219	-1.1836	0.00734243	0.164438	GPR137B	1	236142505	236221865	+	2309	protein_coding	G protein-coupled receptor 137B [Source:HGNC Symbol;Acc:HGNC:11862]	-	2	3	8	4	4	1	9	5	1	3	10	5	13	5	1	15
ENSG00000138134	5.83036	1.30573	10.7797	1.13367	1.0404	4.99054	4.87141	5.83243	7.61526	8.00219	10.8996	16.6728	17.1397	5.49869	4.44819	13.3071	8.22433	11.337	8.84522	5.14016	10.7081	-1.02225	0.00734929	0.164438	STAMBPL1	10	88879734	88975153	+	6323	protein_coding	STAM binding protein like 1 [Source:HGNC Symbol;Acc:HGNC:24105]	-	6	1	11	1	1	4	5	6	10	8	11	18	16	6	4	16
ENSG00000144655	206.978	120.127	95.0569	158.713	67.626	104.801	92.5568	132.202	173.628	85.0233	45.5802	50.0183	48.2055	138.384	57.8265	82.3378	117.608	40.8133	111.771	123.671	76.9494	0.68076	0.00736675	0.164438	CSRNP1	3	39141855	39154562	-	3214	protein_coding	cysteine and serine rich nuclear protein 1 [Source:HGNC Symbol;Acc:HGNC:14300]	-	213	92	97	140	65	84	95	136	228	85	46	54	45	151	52	99
ENSG00000132514	0	6.52865	7.83975	4.53467	9.36361	3.74291	4.87141	13.609	6.85373	2.00055	27.7445	12.0414	17.1397	7.33158	2.2241	30.7727	2.4673	31.7437	7.237	5.93443	15.4113	-1.36881	0.00736768	0.164438	CLEC10A	17	7074537	7080307	-	2469	protein_coding	C-type lectin domain containing 10A [Source:HGNC Symbol;Acc:HGNC:16916]	-	0	5	8	4	9	3	5	14	9	2	28	13	16	8	2	37
ENSG00000100033	18.4628	44.3948	15.6795	2.26734	0	74.8581	15.5885	2.91622	12.9459	27.0074	5.94525	6.48385	0	10.0809	4.44819	5.82187	0.822433	20.4066	3.21644	21.4121	6.3584	1.75498	0.00738618	0.164603	PRODH	22	18912777	18936553	-	8776	protein_coding	proline dehydrogenase 1 [Source:HGNC Symbol;Acc:HGNC:9453]	-	19	34	16	2	0	60	16	3	17	27	6	7	0	11	4	7
ENSG00000176058	52.4733	74.4266	79.3774	58.9507	63.4644	81.0963	88.6596	89.4306	100.521	81.0222	48.5529	69.4699	54.6329	43.073	76.7313	54.0602	79.776	45.3481	47.4425	76.9423	57.6763	0.41917	0.00741827	0.16473	TPRN	9	137191617	137204193	-	5281	protein_coding	taperin [Source:HGNC Symbol;Acc:HGNC:26894]	-	54	57	81	52	61	65	91	92	132	81	49	75	51	47	69	65
ENSG00000187957	2.91518	2.61146	20.5793	5.66834	1.0404	3.74291	7.79425	5.83243	7.61526	6.00164	2.97262	0	5.35616	3.66579	2.2241	1.66339	1.64487	0	3.21644	6.38012	2.30482	1.48504	0.00742042	1	DNER	2	229357629	229714558	-	3935	protein_coding	delta/notch like EGF repeat containing [Source:HGNC Symbol;Acc:HGNC:24456]	-	3	2	21	5	1	3	8	6	10	6	3	0	5	4	2	2
ENSG00000239857	55.3885	49.6178	62.718	32.8764	42.6564	31.1909	63.3283	65.1288	50.2607	77.0211	31.708	38.9031	35.3507	41.2401	38.9217	34.9312	34.5422	47.6155	47.4425	53.0187	38.9617	0.452787	0.00742273	0.16473	GET4	7	876552	896436	+	5392	protein_coding	golgi to ER traffic protein 4 [Source:HGNC Symbol;Acc:HGNC:21690]	-	57	38	64	29	41	25	65	67	66	77	32	42	33	45	35	42
ENSG00000164924	560.687	522.292	665.398	757.29	538.927	515.273	545.598	635.735	704.412	557.153	621.278	690.067	681.304	603.023	629.419	829.2	1112.75	699.494	875.676	600.277	749.135	-0.319949	0.00742517	0.16473	YWHAZ	8	100916525	100953388	-	8555	protein_coding	tyrosine 3-monooxygenase/tryptophan 5-monooxygenase activation protein zeta [Source:HGNC Symbol;Acc:HGNC:12855]	-	577	400	679	668	518	413	560	654	925	557	627	745	636	658	566	997
ENSG00000026025	496.553	485.732	1595.39	650.725	705.392	713.647	707.329	671.702	638.159	552.151	1256.43	1319	1316.55	537.038	673.901	1150.23	1100.41	806.062	1560.78	721.678	1080.05	-0.581667	0.00744929	0.16488	VIM	10	17228259	17237593	+	5158	protein_coding	vimentin [Source:HGNC Symbol;Acc:HGNC:12692]	-	511	372	1628	574	678	572	726	691	838	552	1268	1424	1229	586	606	1383
ENSG00000130508	61.2188	109.681	207.753	124.703	151.898	89.8297	100.351	108.872	79.9602	84.023	195.202	127.825	116.764	117.305	136.782	180.478	140.636	200.665	253.295	111.829	163.217	-0.546852	0.00745415	0.16488	PXDN	2	1631887	1744852	-	11257	protein_coding	peroxidasin [Source:HGNC Symbol;Acc:HGNC:14966]	-	63	84	212	110	146	72	103	112	105	84	197	138	109	128	123	217
ENSG00000245694	5.83036	33.949	32.339	22.6734	31.212	12.4764	18.5114	8.74865	47.9761	23.0063	32.6989	18.5253	58.9178	87.979	21.1289	89.8231	41.1216	56.6851	16.8863	23.6722	47.0851	-0.988918	0.00746697	0.164918	CRNDE	16	54845189	54929189	-	5846	lincRNA	colorectal neoplasia differentially expressed [Source:HGNC Symbol;Acc:HGNC:37078]	-	6	26	33	20	30	10	19	9	63	23	33	20	55	96	19	108
ENSG00000164440	5191.94	4512.6	3433.81	4580.02	4617.3	5454.66	3758.78	5975.33	5948.28	4531.24	3654.35	3411.43	3938.92	4722.46	3978.91	4521.1	3136.76	3571.16	4287.52	4800.4	3913.62	0.294661	0.00748858	0.165149	TXLNB	6	139240061	139292139	-	4937	protein_coding	taxilin beta [Source:HGNC Symbol;Acc:HGNC:21617]	-	5343	3456	3504	4040	4438	4372	3858	6147	7811	4530	3688	3683	3677	5153	3578	5436
ENSG00000151690	44.6995	63.9808	41.1587	39.6784	84.2724	66.1247	67.2254	68.045	63.9682	58.0159	102.06	54.6496	92.126	74.2323	92.3	103.962	70.7292	48.7492	102.122	59.7169	82.3256	-0.465417	0.0075197	0.16559	MFSD6	2	190408355	190509205	+	6031	protein_coding	major facilitator superfamily domain containing 6 [Source:HGNC Symbol;Acc:HGNC:24711]	-	46	49	42	35	81	53	69	70	84	58	103	59	86	81	83	125
ENSG00000164039	64.134	56.1464	72.5176	57.8171	55.1412	47.4101	48.7141	58.3243	47.2146	56.0153	60.4434	73.1749	71.7726	74.2323	78.9554	54.8919	82.2433	74.8244	65.9371	56.3435	70.7195	-0.325395	0.00755728	0.166078	BDH2	4	103079435	103099883	-	3383	protein_coding	3-hydroxybutyrate dehydrogenase 2 [Source:HGNC Symbol;Acc:HGNC:32389]	-	66	43	74	51	53	38	50	60	62	56	61	79	67	81	71	66
ENSG00000095951	45.6712	33.949	58.7981	51.015	60.3432	53.6483	53.5855	61.2405	39.5994	48.0132	69.3612	62.986	42.8493	58.6527	65.6108	86.4963	64.1497	64.621	75.5864	50.5863	65.5904	-0.379097	0.00756635	0.166078	HIVEP1	6	12008762	12164999	+	10979	protein_coding	human immunodeficiency virus type I enhancer binding protein 1 [Source:HGNC Symbol;Acc:HGNC:4920]	zf-C2H2	47	26	60	45	58	43	55	63	52	48	70	68	40	64	59	104
ENSG00000269427	8.74555	6.52865	8.81971	7.93567	10.404	6.23818	9.74282	14.5811	13.7075	12.0033	15.854	18.5253	19.2822	14.6632	12.2325	16.6339	8.22433	17.0055	21.711	9.87064	16.0147	-0.671098	0.00758082	0.166078	AC024075.3	19	16630743	16643942	+	533	antisense	novel transcript, antisense C19orf42	-	9	5	9	7	10	5	10	15	18	12	16	20	18	16	11	20
ENSG00000101246	254.593	325.127	324.369	295.887	270.504	316.899	316.642	250.795	277.957	310.085	277.445	246.386	261.381	241.942	291.356	209.587	240.15	260.752	258.924	294.286	254.214	0.211692	0.00759136	0.166078	ARFRP1	20	63698642	63708025	-	7627	protein_coding	ADP ribosylation factor related protein 1 [Source:HGNC Symbol;Acc:HGNC:662]	-	262	249	331	261	260	254	325	258	365	310	280	266	244	264	262	252
ENSG00000149591	234.186	176.274	611.5	261.877	333.969	239.546	331.256	222.604	207.135	368.101	437.967	365.875	895.551	286.848	115.653	540.602	863.554	312.902	826.626	298.645	516.175	-0.789561	0.00759781	0.166078	TAGLN	11	117199321	117204782	+	3917	protein_coding	transgelin [Source:HGNC Symbol;Acc:HGNC:11553]	-	241	135	624	231	321	192	340	229	272	368	442	395	836	313	104	650
ENSG00000163565	73.8513	80.9553	76.4375	51.015	68.6664	59.8865	106.197	72.9054	68.5373	75.0206	154.576	85.2164	92.126	48.5717	101.196	94.8133	115.963	89.5625	126.245	73.3472	100.919	-0.459809	0.00762642	0.166304	IFI16	1	158999968	159055155	+	5294	protein_coding	interferon gamma inducible protein 16 [Source:HGNC Symbol;Acc:HGNC:5395]	-	76	62	78	45	66	48	109	75	90	75	156	92	86	53	91	114
ENSG00000005981	579.149	383.885	311.63	580.438	407.837	749.829	189.011	590.048	396.755	371.102	401.304	203.778	400.641	341.835	386.993	278.618	140.636	248.281	320.036	455.968	302.458	0.592337	0.0076306	0.166304	ASB4	7	95478444	95540232	+	4605	protein_coding	ankyrin repeat and SOCS box containing 4 [Source:HGNC Symbol;Acc:HGNC:16009]	-	596	294	318	512	392	601	194	607	521	371	405	220	374	373	348	335
ENSG00000100503	257.508	241.56	290.071	372.977	152.939	144.726	210.445	229.409	155.351	179.049	360.678	175.99	476.699	438.062	250.211	378.421	243.44	269.821	300.737	223.403	321.562	-0.525923	0.00766098	0.166658	NIN	14	50719763	50831121	-	13683	protein_coding	ninein [Source:HGNC Symbol;Acc:HGNC:14906]	-	265	185	296	329	147	116	216	236	204	179	364	190	445	478	225	455
ENSG00000278445	176.854	172.356	227.353	150.778	158.141	145.973	65.2769	212.884	207.897	142.039	1364.43	354.759	397.427	146.632	515.99	122.259	81.4208	226.74	128.658	165.955	370.925	-1.15973	0.00767293	0.166658	AL137246.2	13	102903339	102904000	+	662	lincRNA	novel transcript	-	182	132	232	133	152	117	67	219	273	142	1377	383	371	160	464	147
ENSG00000049759	353.709	411.305	343.969	423.992	393.271	505.292	260.133	538.528	395.994	527.144	255.646	325.119	295.66	406.903	304.701	276.955	401.347	196.131	377.128	415.334	315.51	0.394576	0.00768349	0.166658	NEDD4L	18	58044367	58401540	+	17455	protein_coding	neural precursor cell expressed, developmentally down-regulated 4-like, E3 ubiquitin protein ligase [Source:HGNC Symbol;Acc:HGNC:7728]	-	364	315	351	374	378	405	267	554	520	527	258	351	276	444	274	333
ENSG00000065413	69.9644	39.1719	67.6178	65.7527	54.1008	44.9149	56.5083	73.8775	47.9761	52.0142	27.7445	61.1335	47.1342	28.4099	44.4819	41.5848	26.3178	28.3426	58.7001	57.1899	40.4277	0.50095	0.00769171	0.166658	ANKRD44	2	196967017	197311173	-	12813	protein_coding	ankyrin repeat domain 44 [Source:HGNC Symbol;Acc:HGNC:25259]	-	72	30	69	58	52	36	58	76	63	52	28	66	44	31	40	50
ENSG00000101353	43.7277	44.3948	43.1186	44.213	43.6968	36.1814	41.8941	56.3802	54.0684	49.0134	36.6624	35.1981	29.9945	31.1592	45.594	32.4361	45.2338	24.9415	33.7726	45.6689	34.9991	0.388154	0.00772811	0.166984	MROH8	20	37101226	37179588	-	3878	protein_coding	maestro heat like repeat family member 8 [Source:HGNC Symbol;Acc:HGNC:16125]	-	45	34	44	39	42	29	43	58	71	49	37	38	28	34	41	39
ENSG00000130255	1151.5	1320.09	967.229	1027.1	1010.23	1044.27	1362.05	812.652	1298.4	1088.3	926.468	1193.03	1010.17	848.631	912.991	920.687	810.096	852.544	741.39	1108.18	912.89	0.279985	0.0077317	0.166984	RPL36	19	5674947	5691876	+	2272	protein_coding	ribosomal protein L36 [Source:HGNC Symbol;Acc:HGNC:13631]	-	1185	1011	987	906	971	837	1398	836	1705	1088	935	1288	943	926	821	1107
ENSG00000198901	0	0	0	0	2.0808	0	0.974282	0	0	0	0	6.48385	3.2137	1.8329	1.11205	0.831695	2.4673	2.2674	0.804111	0.305508	2.11256	-2.61275	0.0077347	1	PRC1	15	90966038	90995629	-	5525	protein_coding	protein regulator of cytokinesis 1 [Source:HGNC Symbol;Acc:HGNC:9341]	-	0	0	0	0	2	0	1	0	0	0	0	7	3	2	1	1
ENSG00000139211	4.85864	6.52865	13.7196	9.06934	15.606	8.73345	8.76854	9.72072	12.9459	6.00164	30.7171	12.0414	27.8521	5.49869	5.56024	15.8022	19.7384	18.1392	24.1233	9.59525	17.7192	-0.876524	0.00774055	0.166984	AMIGO2	12	47075707	47079951	-	3956	protein_coding	adhesion molecule with Ig like domain 2 [Source:HGNC Symbol;Acc:HGNC:24073]	-	5	5	14	8	15	7	9	10	17	6	31	13	26	6	5	19
ENSG00000126456	116.607	125.35	128.376	117.901	127.969	114.782	105.222	132.202	113.467	114.031	82.2426	135.235	114.622	93.4777	88.9638	97.3083	109.384	74.8244	73.9782	119.591	96.6706	0.30477	0.00775228	0.166995	IRF3	19	49659569	49665875	-	3794	protein_coding	interferon regulatory factor 3 [Source:HGNC Symbol;Acc:HGNC:6118]	IRF	120	96	131	104	123	92	108	136	149	114	83	146	107	102	80	117
ENSG00000112234	303.179	219.363	157.775	250.541	192.474	258.26	152.962	353.834	236.835	258.071	164.485	125.046	154.258	210.783	286.908	175.488	149.683	156.451	148.76	238.329	174.651	0.450058	0.00777029	0.16714	FBXL4	6	98868538	98948006	-	8115	protein_coding	F-box and leucine rich repeat protein 4 [Source:HGNC Symbol;Acc:HGNC:13601]	-	312	168	161	221	185	207	157	364	311	258	166	135	144	230	258	211
ENSG00000183580	27.2084	45.7006	29.399	19.2724	39.5352	42.4196	29.2285	37.9108	29.6995	32.0088	62.4251	32.4193	47.1342	39.4073	31.1373	44.9115	50.9908	44.2144	55.4836	33.2383	45.3471	-0.461412	0.00779244	0.167374	FBXL7	5	15500196	15939795	+	4854	protein_coding	F-box and leucine rich repeat protein 7 [Source:HGNC Symbol;Acc:HGNC:13604]	-	28	35	30	17	38	34	30	39	39	32	63	35	44	43	28	54
ENSG00000110328	29.1518	58.7579	41.1587	13.604	59.3028	57.3912	58.4569	22.3577	38.0763	35.0096	79.27	46.3132	80.3425	78.8145	57.8265	81.5061	63.3273	51.0166	35.3809	41.3267	63.7553	-0.629672	0.00780374	0.167374	GALNT18	11	11270876	11622005	-	3627	protein_coding	polypeptide N-acetylgalactosaminyltransferase 18 [Source:HGNC Symbol;Acc:HGNC:30488]	-	30	45	42	12	57	46	60	23	50	35	80	50	75	86	52	98
ENSG00000187068	3.88691	5.22292	18.6194	6.80201	5.202	3.74291	7.79425	2.91622	8.37679	9.00247	24.7719	2.77879	11.7836	6.41513	14.4566	9.98034	19.7384	14.7381	31.3603	7.15659	15.1137	-1.07039	0.00784878	0.168098	C3orf70	3	185078050	185153014	-	5901	protein_coding	chromosome 3 open reading frame 70 [Source:HGNC Symbol;Acc:HGNC:33731]	-	4	4	19	6	5	3	8	3	11	9	25	3	11	7	13	12
ENSG00000044524	8.74555	20.8917	12.7396	20.406	10.404	14.9716	13.6399	34.0225	22.0843	23.0063	39.635	19.4516	17.1397	13.7467	16.6807	47.4066	60.86	18.1392	67.5453	18.0911	33.4005	-0.892723	0.00787843	0.168456	EPHA3	3	89107524	89482134	+	6674	protein_coding	EPH receptor A3 [Source:HGNC Symbol;Acc:HGNC:3387]	-	9	16	13	18	10	12	14	35	29	23	40	21	16	15	15	57
ENSG00000102024	242.932	250.7	378.268	292.486	317.322	375.538	371.201	296.482	232.265	343.094	484.538	335.308	377.074	266.686	345.847	334.342	722.918	369.587	547.599	310.029	420.433	-0.440746	0.00789032	0.168456	PLS3	X	115561174	115650861	+	4099	protein_coding	plastin 3 [Source:HGNC Symbol;Acc:HGNC:9091]	-	250	192	386	258	305	301	381	305	305	343	489	362	352	291	311	402
ENSG00000198157	20.4063	14.363	42.1386	28.3417	22.8888	19.9622	25.3313	21.3856	19.0382	25.0069	26.7536	28.7142	31.0658	39.4073	27.8012	29.1093	42.7665	36.2785	43.422	23.8863	33.9243	-0.506894	0.00791114	0.168456	HMGN5	X	81113701	81201942	-	2416	protein_coding	high mobility group nucleosome binding domain 5 [Source:HGNC Symbol;Acc:HGNC:8013]	-	21	11	43	25	22	16	26	22	25	25	27	31	29	43	25	35
ENSG00000166439	161.307	127.962	86.2372	160.981	139.414	138.488	101.325	124.425	110.421	98.0269	97.1057	87.9952	89.9836	102.642	77.8433	104.794	119.253	106.568	97.2974	124.859	98.1646	0.340961	0.00791483	0.168456	RNF169	11	74748868	74842413	+	7823	protein_coding	ring finger protein 169 [Source:HGNC Symbol;Acc:HGNC:26961]	-	166	98	88	142	134	111	104	128	145	98	98	95	84	112	70	126
ENSG00000198523	4678.87	5185.06	4313.82	4950.73	5596.31	4507.71	5153.95	4914.79	5438.82	5375.47	3078.65	2637.08	1773.96	4119.43	3370.62	5336.16	3154.85	4965.62	5181.69	5011.55	3735.34	0.423951	0.00794074	0.168456	PLN	6	118548298	118560730	+	2001	protein_coding	phospholamban [Source:HGNC Symbol;Acc:HGNC:9080]	-	4815	3971	4402	4367	5379	3613	5290	5056	7142	5374	3107	2847	1656	4495	3031	6416
ENSG00000163703	219.61	248.089	290.071	277.749	254.898	259.508	310.796	208.995	258.919	291.08	204.12	200.999	224.959	245.608	190.16	227.053	252.487	250.548	198.615	261.971	221.617	0.241184	0.00794193	0.168456	CRELD1	3	9933822	9945413	+	3778	protein_coding	cysteine rich with EGF like domains 1 [Source:HGNC Symbol;Acc:HGNC:14630]	-	226	190	296	245	245	208	319	215	340	291	206	217	210	268	171	273
ENSG00000141682	5.83036	5.22292	3.91987	3.401	8.3232	3.74291	1.94856	2.91622	7.61526	8.00219	5.94525	9.26265	5.35616	3.66579	15.5687	17.4656	20.5608	7.93592	8.04111	5.09225	10.4224	-1.03095	0.00795369	0.168456	PMAIP1	18	59899948	59904306	+	2235	protein_coding	phorbol-12-myristate-13-acetate-induced protein 1 [Source:HGNC Symbol;Acc:HGNC:9108]	-	6	4	4	3	8	3	2	3	10	8	6	10	5	4	14	21
ENSG00000164114	0.971727	7.83438	6.85978	5.66834	3.1212	3.74291	3.89713	2.91622	3.80763	5.00137	8.91787	1.85253	8.56986	1.8329	6.67229	15.8022	14.8038	7.93592	20.9069	4.38207	9.69936	-1.17939	0.00797498	0.168456	MAP9	4	155342658	155376970	-	8857	protein_coding	microtubule associated protein 9 [Source:HGNC Symbol;Acc:HGNC:26118]	-	1	6	7	5	3	3	4	3	5	5	9	2	8	2	6	19
ENSG00000187479	38.8691	45.7006	54.8782	57.8171	52.02	29.9432	44.817	28.1901	23.6073	37.0101	49.5437	36.1243	108.195	22.9112	33.3614	54.0602	220.412	48.7492	114.184	41.2853	76.3934	-0.892649	0.00797707	0.168456	C11orf96	11	43942505	43944338	+	1834	protein_coding	chromosome 11 open reading frame 96 [Source:HGNC Symbol;Acc:HGNC:38675]	-	40	35	56	51	50	24	46	29	31	37	50	39	101	25	30	65
ENSG00000198952	955.208	1083.76	1033.87	1001.03	1155.89	786.01	1246.11	835.01	945.815	1095.3	885.842	761.39	789.499	979.683	816.243	875.775	726.208	879.753	997.901	1013.8	856.921	0.24244	0.007979	0.168456	SMG5	1	156249224	156282825	-	5304	protein_coding	SMG5, nonsense mediated mRNA decay factor [Source:HGNC Symbol;Acc:HGNC:24644]	-	983	830	1055	883	1111	630	1279	859	1242	1095	894	822	737	1069	734	1053
ENSG00000163932	29.1518	9.14011	35.2789	32.8764	18.7272	12.4764	23.3828	28.1901	16.7536	12.0033	33.6897	41.6819	35.3507	28.4099	13.3446	27.4459	46.0562	31.7437	69.9576	21.798	36.4089	-0.740765	0.00800975	0.168865	PRKCD	3	53156009	53192717	+	3396	protein_coding	protein kinase C delta [Source:HGNC Symbol;Acc:HGNC:9399]	-	30	7	36	29	18	10	24	29	22	12	34	45	33	31	12	33
ENSG00000112062	507.242	483.12	486.064	549.829	468.18	567.674	440.375	494.785	469.1	445.122	431.031	358.465	368.504	538.871	338.062	373.431	459.74	476.155	398.839	491.149	415.9	0.2386	0.00811414	0.170823	MAPK14	6	36027677	36111236	+	6860	protein_coding	mitogen-activated protein kinase 14 [Source:HGNC Symbol;Acc:HGNC:6876]	-	522	370	496	485	450	455	452	509	616	445	435	387	344	588	304	449
ENSG00000196549	206.006	270.286	210.693	248.273	232.009	278.223	310.796	255.655	171.343	212.058	330.952	242.681	212.104	268.519	430.362	306.064	219.59	431.941	420.55	239.534	318.085	-0.409942	0.00813502	0.17102	MME	3	155024124	155183729	+	9620	protein_coding	membrane metalloendopeptidase [Source:HGNC Symbol;Acc:HGNC:7154]	-	212	207	215	219	223	223	319	263	225	212	334	262	198	293	387	368
ENSG00000132388	2704.32	2320.28	1669.87	2564.36	2119.3	2754.78	1790.73	2865.67	2501.61	2802.77	1781.59	1947.94	2136.04	1778.83	2240.78	1963.63	1866.92	1985.11	2237.84	2409.37	1993.19	0.273587	0.00816451	0.171397	UBE2G1	17	4269259	4366628	-	4539	protein_coding	ubiquitin conjugating enzyme E2 G1 [Source:HGNC Symbol;Acc:HGNC:12482]	-	2783	1777	1704	2262	2037	2208	1838	2948	3285	2802	1798	2103	1994	1941	2015	2361
ENSG00000188559	789.043	844.808	723.217	878.592	754.29	758.562	896.339	676.562	542.207	605.166	401.304	603.925	379.216	751.487	525.999	588.84	704.002	628.071	685.906	746.879	585.417	0.349951	0.00818822	0.171547	RALGAPA2	20	20389552	20712488	-	11471	protein_coding	Ral GTPase activating protein catalytic alpha subunit 2 [Source:HGNC Symbol;Acc:HGNC:16207]	-	812	647	738	775	725	608	920	696	712	605	405	652	354	820	473	708
ENSG00000112242	41.7843	70.5094	42.1386	62.3517	66.5856	36.1814	52.6112	68.045	64.7297	76.0208	87.197	57.4284	84.6274	87.979	92.3	117.269	60.0376	61.2199	66.7412	58.0958	79.4222	-0.450095	0.00819479	0.171547	E2F3	6	20401906	20493715	+	5164	protein_coding	E2F transcription factor 3 [Source:HGNC Symbol;Acc:HGNC:3115]	E2F	43	54	43	55	64	29	54	70	85	76	88	62	79	96	83	141
ENSG00000102317	315.811	539.267	506.644	198.392	766.775	696.18	404.327	550.193	856.717	459.126	946.285	1264.35	1294.05	398.655	1656.95	674.505	541.161	413.801	682.69	529.343	874.717	-0.724192	0.00823488	0.172144	RBM3	X	48574449	48579066	+	3731	protein_coding	RNA binding motif protein 3 [Source:HGNC Symbol;Acc:HGNC:9900]	-	325	413	517	175	737	558	415	566	1125	459	955	1365	1208	435	1490	811
ENSG00000273554	10.689	1.30573	5.87981	0	1.0404	0	7.79425	3.88829	4.56916	3.00082	0	0	0	0.916448	0	0	0	1.1337	4.02055	3.81675	0.674523	2.45697	0.00827439	1	AC136616.1	KI270728.1	1139577	1147868	-	3660	protein_coding	solute carrier family 6 member 8 pseudogene [Source:NCBI gene;Acc:653562]	-	11	1	6	0	1	0	8	4	6	3	0	0	0	1	0	0
ENSG00000235314	96.201	75.7324	82.3173	126.971	98.8381	117.278	57.4826	106.928	106.614	69.0189	66.3886	69.4699	73.9151	67.8171	66.7229	101.467	75.6638	53.284	60.3083	93.738	70.5596	0.405415	0.00828897	0.173031	LINC00957	7	44039171	44042306	+	2703	lincRNA	long intergenic non-protein coding RNA 957 [Source:HGNC Symbol;Acc:HGNC:22332]	-	99	58	84	112	95	94	59	110	140	69	67	75	69	74	60	122
ENSG00000139549	0	2.61146	0	0	3.1212	1.24764	0.974282	0	0	1.00027	4.95437	0	1.07123	1.8329	3.33614	5.82187	11.5141	2.2674	2.41233	0.895485	3.69003	-2.14167	0.0082898	1	DHH	12	49086656	49094819	-	4701	protein_coding	desert hedgehog [Source:HGNC Symbol;Acc:HGNC:2865]	-	0	2	0	0	3	1	1	0	0	1	5	0	1	2	3	7
ENSG00000102595	24.2932	20.8917	34.2989	19.2724	21.8484	34.9338	38.9713	19.4414	24.3688	17.0047	39.635	43.5345	28.9233	29.3263	31.1373	36.5946	28.7851	65.7547	32.9685	25.5325	37.4066	-0.544161	0.00831461	0.173322	UGGT2	13	95801580	96053482	-	8105	protein_coding	UDP-glucose glycoprotein glucosyltransferase 2 [Source:HGNC Symbol;Acc:HGNC:15664]	-	25	16	35	17	21	28	40	20	32	17	40	47	27	32	28	44
ENSG00000179772	4.85864	3.91719	7.83975	10.203	23.9292	3.74291	8.76854	5.83243	7.61526	3.00082	24.7719	12.0414	22.4959	2.74934	4.44819	23.2875	43.5889	22.674	8.04111	7.97078	18.2331	-1.19188	0.00832695	0.173336	FOXS1	20	31844301	31845619	-	1319	protein_coding	forkhead box S1 [Source:HGNC Symbol;Acc:HGNC:3735]	Fork	5	3	8	9	23	3	9	6	10	3	25	13	21	3	4	28
ENSG00000143924	40.8125	45.7006	28.4191	30.609	60.3432	36.1814	33.1256	42.7712	29.6995	48.0132	56.4799	52.7971	55.7041	29.3263	58.9385	64.0405	51.8133	53.284	60.3083	39.5675	53.6324	-0.443634	0.00835183	0.17361	EML4	2	42169350	42332548	+	8357	protein_coding	echinoderm microtubule associated protein like 4 [Source:HGNC Symbol;Acc:HGNC:1316]	-	42	35	29	27	58	29	34	44	39	48	57	57	52	32	53	77
ENSG00000196586	32.067	26.1146	69.5777	39.6784	52.02	52.4007	38.9713	52.4919	40.3609	45.0123	50.5346	57.4284	55.7041	50.4046	88.9638	65.7039	68.2619	53.284	57.896	44.8695	60.909	-0.436782	0.00838458	0.174022	MYO6	6	75749192	75919537	+	8785	protein_coding	myosin VI [Source:HGNC Symbol;Acc:HGNC:7605]	-	33	20	71	35	50	42	40	54	53	45	51	62	52	55	80	79
ENSG00000270039	26.2366	41.7834	34.2989	39.6784	36.414	44.9149	42.8684	39.8549	36.5533	31.0085	21.7992	14.8202	33.2082	24.7441	36.6976	19.129	26.3178	44.2144	17.6904	37.3611	26.5134	0.510424	0.00839509	0.174022	AC025165.5	12	57803838	57804415	+	578	lincRNA	novel transcript	-	27	32	35	35	35	36	44	41	48	31	22	16	31	27	33	23
ENSG00000260231	48.5864	52.2292	52.9183	57.8171	37.4544	48.6578	37.997	47.6315	57.1145	35.0096	61.4342	59.281	56.7753	72.3994	92.3	43.2482	44.4114	73.6907	69.9576	47.5416	63.722	-0.415848	0.00843214	0.174546	KDM7A-DT	7	140177184	140179640	+	2457	bidirectional_promoter_lncRNA	KDM7A divergent transcript [Source:HGNC Symbol;Acc:HGNC:48959]	-	50	40	54	51	36	39	39	49	75	35	62	64	53	79	83	52
ENSG00000175274	49.5581	54.8407	111.716	58.9507	72.828	74.8581	100.351	69.0171	49.4992	96.0263	101.069	104.668	126.405	74.2323	57.8265	112.279	151.328	86.1614	127.049	73.7646	104.558	-0.505876	0.00845029	0.174679	TP53I11	11	44885903	44951306	-	7345	protein_coding	tumor protein p53 inducible protein 11 [Source:HGNC Symbol;Acc:HGNC:16842]	-	51	42	114	52	70	60	103	71	65	96	102	113	118	81	52	135
ENSG00000243566	3.88691	3.91719	8.81971	4.53467	6.2424	4.99054	3.89713	8.74865	5.33068	4.0011	0.990875	6.48385	2.14247	1.8329	3.33614	2.49509	1.64487	2.2674	0	5.4369	2.35484	1.23635	0.00846972	1	UPK3B	7	76510428	76516521	+	2660	protein_coding	uroplakin 3B [Source:HGNC Symbol;Acc:HGNC:21444]	-	4	3	9	4	6	4	4	9	7	4	1	7	2	2	3	3
ENSG00000183161	5.83036	18.2802	10.7797	7.93567	9.36361	3.74291	16.5628	4.86036	7.61526	20.0055	23.781	13.894	10.7123	15.5796	13.3446	36.5946	14.8038	26.0752	14.474	10.4976	18.8066	-0.849215	0.00848824	0.175095	FANCF	11	22622890	22625841	-	2952	protein_coding	FA complementation group F [Source:HGNC Symbol;Acc:HGNC:3587]	-	6	14	11	7	9	3	17	5	10	20	24	15	10	17	12	44
ENSG00000088882	0	0	0	2.26734	1.0404	0	0	1.94414	0	0	0	0	8.56986	0	2.2241	0	20.5608	4.53481	6.43288	0.525188	4.7025	-3.17053	0.00849315	1	CPXM1	20	2794069	2800637	-	2391	protein_coding	carboxypeptidase X, M14 family member 1 [Source:HGNC Symbol;Acc:HGNC:15771]	-	0	0	0	2	1	0	0	2	0	0	0	0	8	0	2	0
ENSG00000131732	68.9926	62.6751	59.7781	85.0251	62.424	62.3818	72.0968	54.436	74.6296	88.0241	77.2882	71.3224	72.8438	83.3967	143.454	78.1794	153.795	86.1614	78.8028	69.0463	93.916	-0.442531	0.00849404	0.175095	ZCCHC9	5	81301590	81313297	+	5127	protein_coding	zinc finger CCHC-type containing 9 [Source:HGNC Symbol;Acc:HGNC:25424]	-	71	48	61	75	60	50	74	56	98	88	78	77	68	91	129	94
ENSG00000274818	2.91518	5.22292	2.9399	3.401	4.1616	2.49527	2.92285	0.972072	2.28458	5.00137	11.8905	2.77879	10.7123	5.49869	7.78433	4.15848	5.75703	7.93592	4.82466	3.23167	6.81564	-1.07711	0.00853395	1	AC004825.2	14	70906657	70907111	-	455	lincRNA	novel transcript	-	3	4	3	3	4	2	3	1	3	5	12	3	10	6	7	5
ENSG00000166794	37.8974	66.5923	81.3374	52.1487	37.4544	39.9243	51.6369	32.0784	47.9761	38.0104	92.1513	50.9446	87.8411	48.5717	58.9385	69.8624	64.9722	62.3536	69.9576	48.5056	67.2881	-0.473919	0.00854111	0.175268	PPIB	15	64155812	64163205	-	1911	protein_coding	peptidylprolyl isomerase B [Source:HGNC Symbol;Acc:HGNC:9255]	-	39	51	83	46	36	32	53	33	63	38	93	55	82	53	53	84
ENSG00000169641	38.8691	73.1209	51.9383	52.1487	63.4644	73.6105	75.0197	53.4639	43.407	61.0167	90.1696	49.092	68.5589	67.8171	78.9554	103.962	105.271	77.0918	65.133	58.6059	78.4501	-0.430276	0.00854683	0.175268	LUZP1	1	23084023	23177808	-	9658	protein_coding	leucine zipper protein 1 [Source:HGNC Symbol;Acc:HGNC:14985]	-	40	56	53	46	61	59	77	55	57	61	91	53	64	74	71	125
ENSG00000111341	179.77	197.165	531.143	238.07	181.03	177.164	264.03	165.252	299.28	231.063	518.227	185.253	419.923	253.856	170.143	564.721	595.441	316.303	495.332	246.397	391.022	-0.666124	0.00855013	0.175268	MGP	12	14881181	14885926	-	2639	protein_coding	matrix Gla protein [Source:HGNC Symbol;Acc:HGNC:7060]	-	185	151	542	210	174	142	271	170	393	231	523	200	392	277	153	679
ENSG00000107341	859.979	927.069	758.495	885.394	718.917	908.278	798.911	713.501	836.917	822.225	711.448	646.533	789.499	778.981	836.26	642.069	624.226	772.051	628.01	822.969	714.342	0.204966	0.00855803	0.175268	UBE2R2	9	33817567	33920404	+	4075	protein_coding	ubiquitin conjugating enzyme E2 R2 [Source:HGNC Symbol;Acc:HGNC:19907]	-	885	710	774	781	691	728	820	734	1099	822	718	698	737	850	752	772
ENSG00000088812	237.101	199.777	252.832	230.135	270.504	283.213	284.49	270.236	258.157	266.073	366.624	258.428	263.523	303.344	318.046	316.876	231.926	351.448	332.098	255.252	304.701	-0.252977	0.00856145	0.175268	ATRN	20	3471040	3651122	+	8753	protein_coding	attractin [Source:HGNC Symbol;Acc:HGNC:885]	-	244	153	258	203	260	227	292	278	339	266	370	279	246	331	286	381
ENSG00000233593	50.5298	61.3693	27.4391	36.2774	28.0908	22.4574	63.3283	34.0225	43.407	44.0121	22.7901	40.7557	37.4931	15.5796	23.353	27.4459	28.7851	31.7437	20.1028	41.0934	27.561	0.580732	0.00858204	0.175336	AL590094.1	1	90782983	90851657	-	4212	processed_transcript	uncharacterized LOC105378853 [Source:NCBI gene;Acc:105378853]	-	52	47	28	32	27	18	65	35	57	44	23	44	35	17	21	33
ENSG00000140374	1530.47	1474.17	1411.15	1829.74	1413.9	1781.62	1839.44	1277.3	1353.23	1475.4	1142.48	929.97	905.192	1303.19	1442.33	1267.5	1397.31	1735.7	976.19	1538.64	1233.32	0.319208	0.00859935	0.175336	ETFA	15	76215355	76311472	-	5031	protein_coding	electron transfer flavoprotein subunit alpha [Source:HGNC Symbol;Acc:HGNC:3481]	-	1575	1129	1440	1614	1359	1428	1888	1314	1777	1475	1153	1004	845	1422	1297	1524
ENSG00000255966	0	2.61146	2.9399	0	2.0808	0	0	0.972072	2.28458	3.00082	7.927	2.77879	7.49863	7.33158	6.67229	2.49509	0.822433	3.40111	1.60822	1.38896	4.5039	-1.65494	0.00861474	1	AC006064.3	12	6532290	6533498	-	477	antisense	novel transcript	-	0	2	3	0	2	0	0	1	3	3	8	3	7	8	6	3
ENSG00000182162	14.5759	14.363	21.5593	6.80201	29.1312	4.99054	23.3828	11.6649	1.52305	8.00219	19.8175	42.6082	27.8521	17.4125	32.2494	29.941	8.22433	31.7437	29.7521	13.5995	26.6223	-0.968055	0.00862799	0.175336	P2RY8	X	1462572	1537107	-	4459	protein_coding	P2Y receptor family member 8 [Source:HGNC Symbol;Acc:HGNC:15524]	-	15	11	22	6	28	4	24	12	2	8	20	46	26	19	29	36
ENSG00000091879	37.8974	45.7006	25.4792	35.1437	34.3332	47.4101	55.5341	20.4135	43.407	41.0112	130.795	79.6588	41.7781	29.3263	33.3614	33.2678	187.515	57.8188	34.5768	38.633	69.7887	-0.856112	0.00864415	0.175336	ANGPT2	8	6499651	6563409	-	6775	protein_coding	angiopoietin 2 [Source:HGNC Symbol;Acc:HGNC:485]	-	39	35	26	31	33	38	57	21	57	41	132	86	39	32	30	40
ENSG00000203950	73.8513	41.7834	72.5176	54.416	49.9392	64.877	56.5083	63.1847	61.6836	68.0186	67.3795	78.7325	63.2027	87.0625	58.9385	72.3575	116.785	73.6907	90.0604	60.678	78.69	-0.377106	0.00865461	0.175336	RTL8A	X	135050932	135052196	-	1265	protein_coding	retrotransposon Gag like 8A [Source:HGNC Symbol;Acc:HGNC:24514]	-	76	32	74	48	48	52	58	65	81	68	68	85	59	95	53	87
ENSG00000181585	25.2649	26.1146	13.7196	23.807	15.606	24.9527	11.6914	23.3297	12.1844	35.0096	16.8449	11.1152	9.6411	12.8303	16.6807	16.6339	10.6916	14.7381	12.0617	21.168	13.4708	0.643023	0.00865759	0.175336	TMIE	3	46694528	46710886	+	1936	protein_coding	transmembrane inner ear [Source:HGNC Symbol;Acc:HGNC:30800]	-	26	20	14	21	15	20	12	24	16	35	17	12	9	14	15	20
ENSG00000176102	83.5685	83.5667	105.837	89.5597	85.3128	84.8392	94.5053	93.3189	78.4372	128.035	63.416	62.0598	68.5589	65.9842	74.5072	60.7138	95.4022	79.3592	91.6686	92.698	73.5189	0.332398	0.00867023	0.175336	CSTF3	11	33077188	33162371	-	4513	protein_coding	cleavage stimulation factor subunit 3 [Source:HGNC Symbol;Acc:HGNC:2485]	-	86	64	108	79	82	68	97	96	103	128	64	67	64	72	67	73
ENSG00000135956	207.95	212.834	269.491	263.011	259.06	205.86	283.516	219.688	277.957	321.088	343.834	388.105	262.452	251.107	276.9	302.737	304.3	291.362	331.294	252.045	305.788	-0.277511	0.00867476	0.175336	TMEM127	2	96248516	96265994	-	6367	protein_coding	transmembrane protein 127 [Source:HGNC Symbol;Acc:HGNC:26038]	-	214	163	275	232	249	165	291	226	365	321	347	419	245	274	249	364
ENSG00000172954	13.6042	33.949	26.4591	37.411	49.9392	27.448	27.2799	25.2739	28.938	22.006	34.6806	32.4193	51.4192	38.4908	48.9301	59.8821	29.6076	49.8829	35.3809	29.2308	42.2993	-0.535012	0.00868482	0.175336	LCLAT1	2	30447226	30644225	+	7517	protein_coding	lysocardiolipin acyltransferase 1 [Source:HGNC Symbol;Acc:HGNC:26756]	-	14	26	27	33	48	22	28	26	38	22	35	35	48	42	44	72
ENSG00000008516	42.756	0	1.95994	3.401	0	3.74291	5.84569	26.2459	3.80763	4.0011	0	1.85253	3.2137	5.49869	2.2241	0	0.822433	4.53481	0	9.17602	2.01625	2.2177	0.00868797	0.175336	MMP25	16	3046681	3060726	+	4126	protein_coding	matrix metallopeptidase 25 [Source:HGNC Symbol;Acc:HGNC:14246]	-	44	0	2	3	0	3	6	27	5	4	0	2	3	6	2	0
ENSG00000159348	2154.32	3615.57	3067.3	3283.1	3613.31	2948.16	5022.42	2003.44	3325.58	2779.76	1916.35	1956.27	1740.75	2265.46	1966.1	3076.44	2255.11	3036.05	3163.37	3181.3	2375.1	0.421503	0.00870464	0.175336	CYB5R1	1	202961869	202967280	-	4504	protein_coding	cytochrome b5 reductase 1 [Source:HGNC Symbol;Acc:HGNC:13397]	-	2217	2769	3130	2896	3473	2363	5155	2061	4367	2779	1934	2112	1625	2472	1768	3699
ENSG00000103184	229.328	107.07	146.015	234.669	64.5048	203.365	82.8139	110.816	284.811	41.0112	57.4707	87.0689	16.0685	44.9059	74.5072	30.7727	135.701	58.9525	180.925	150.44	76.2636	0.978176	0.00870657	0.175336	SEC14L5	16	4958317	5019158	+	6477	protein_coding	SEC14 like lipid binding 5 [Source:HGNC Symbol;Acc:HGNC:29032]	-	236	82	149	207	62	163	85	114	374	41	58	94	15	49	67	37
ENSG00000179277	6.80209	1.30573	3.91987	2.26734	1.0404	7.48581	6.81997	4.86036	9.89984	1.00027	4.95437	1.85253	6.4274	8.24803	7.78433	10.812	18.9159	18.1392	18.4945	4.54017	10.6254	-1.20542	0.00873409	0.175374	MEIS3P1	17	15786618	15787575	+	958	processed_pseudogene	Meis homeobox 3 pseudogene 1 [Source:HGNC Symbol;Acc:HGNC:7002]	-	7	1	4	2	1	6	7	5	13	1	5	2	6	9	7	13
ENSG00000163701	4.85864	10.4458	20.5793	5.66834	8.3232	8.73345	0.974282	8.74865	6.85373	17.0047	25.7627	25.0092	10.7123	8.24803	10.0084	11.6437	27.9627	11.337	34.5768	9.21901	18.3623	-1.00533	0.0087388	0.175374	IL17RE	3	9902612	9916402	+	4676	protein_coding	interleukin 17 receptor E [Source:HGNC Symbol;Acc:HGNC:18439]	-	5	8	21	5	8	7	1	9	9	17	26	27	10	9	9	14
ENSG00000170190	67.0492	63.9808	95.0569	34.01	68.6664	42.4196	38.9713	48.6036	25.8919	82.0225	123.859	106.52	117.836	79.731	100.084	53.2285	69.0843	64.621	61.1124	56.6672	86.2308	-0.604513	0.00875133	0.175374	SLC16A5	17	75087727	75106162	+	3089	protein_coding	solute carrier family 16 member 5 [Source:HGNC Symbol;Acc:HGNC:10926]	-	69	49	97	30	66	34	40	50	34	82	125	115	110	87	90	64
ENSG00000157240	71.9078	57.4521	111.716	49.8814	78.03	52.4007	43.8427	54.436	75.3911	43.0118	96.1148	55.5759	100.696	52.2375	67.8349	161.349	148.038	87.2951	95.6892	63.807	96.0922	-0.590667	0.00877156	0.175374	FZD1	7	91264364	91271326	+	6963	protein_coding	frizzled class receptor 1 [Source:HGNC Symbol;Acc:HGNC:4038]	-	74	44	114	44	75	42	45	56	99	43	97	60	94	57	61	194
ENSG00000144843	72.8795	78.3438	69.5777	100.896	81.1512	62.3818	83.7882	76.7937	95.1908	54.0148	111.969	97.2578	113.551	145.715	72.2831	98.9717	106.094	81.6266	78.8028	77.5018	100.697	-0.37706	0.00878105	0.175374	ADPRH	3	119579268	119589945	+	4615	protein_coding	ADP-ribosylarginine hydrolase [Source:HGNC Symbol;Acc:HGNC:269]	-	75	60	71	89	78	50	86	79	125	54	113	105	106	159	65	119
ENSG00000148935	48.5864	40.4776	53.8983	39.6784	40.5756	44.9149	54.5598	52.4919	47.9761	82.0225	29.7262	32.4193	20.3534	48.5717	17.7928	30.7727	50.1684	47.6155	39.4014	50.5181	35.2024	0.517881	0.00878526	0.175374	GAS2	11	22625509	22813055	+	4252	protein_coding	growth arrest specific 2 [Source:HGNC Symbol;Acc:HGNC:4167]	-	50	31	55	35	39	36	56	54	63	82	30	35	19	53	16	37
ENSG00000117543	78.7099	125.35	114.656	97.4954	116.525	101.058	85.7368	97.2072	104.329	99.0271	70.3521	78.7325	78.2	98.0599	108.981	88.1597	70.7292	81.6266	65.133	102.01	82.2193	0.312511	0.00879116	0.175374	DPH5	1	100989623	101026088	-	2970	protein_coding	diphthamide biosynthesis 5 [Source:HGNC Symbol;Acc:HGNC:24270]	-	81	96	117	86	112	81	88	100	137	99	71	85	73	107	98	106
ENSG00000106991	302.207	305.541	372.388	598.577	348.534	304.423	587.492	356.75	260.442	332.091	475.62	401.073	530.26	460.973	459.276	594.662	676.862	467.085	439.044	376.844	500.54	-0.410139	0.00881127	0.175539	ENG	9	127815012	127854756	-	3935	protein_coding	endoglin [Source:HGNC Symbol;Acc:HGNC:3349]	-	311	234	380	528	335	244	603	367	342	332	480	433	495	503	413	715
ENSG00000153976	0	0	0	0	0	0	0	0	0	1.00027	2.97262	0	2.14247	2.74934	0	2.49509	0	4.53481	1.60822	0.100027	1.83362	-2.97848	0.00881968	1	HS3ST3A1	17	13495689	13601927	-	2628	protein_coding	heparan sulfate-glucosamine 3-sulfotransferase 3A1 [Source:HGNC Symbol;Acc:HGNC:5196]	-	0	0	0	0	0	0	0	0	0	1	3	0	2	3	0	3
ENSG00000140092	167.137	104.458	168.555	218.798	82.1916	247.032	228.956	167.196	175.913	97.0266	227.901	188.958	263.523	186.039	141.23	283.608	303.478	276.623	260.532	165.726	236.877	-0.516041	0.00884151	0.175906	FBLN5	14	91869412	91947987	-	4973	protein_coding	fibulin 5 [Source:HGNC Symbol;Acc:HGNC:3602]	-	172	80	172	193	79	198	235	172	231	97	230	204	246	203	127	341
ENSG00000108819	117.579	163.216	157.775	145.109	97.7977	118.525	151.988	189.554	94.4292	148.041	177.367	125.972	209.962	168.626	161.247	170.498	172.711	199.532	200.224	138.401	176.237	-0.35005	0.00891665	0.177163	PPP1R9B	17	50133735	50150630	-	4298	protein_coding	protein phosphatase 1 regulatory subunit 9B [Source:HGNC Symbol;Acc:HGNC:9298]	-	121	125	161	128	94	95	156	195	124	148	179	136	196	184	145	205
ENSG00000172590	193.374	182.802	194.034	188.189	178.949	217.089	232.853	150.671	169.82	158.043	173.403	166.728	154.258	139.3	164.583	162.181	156.262	155.317	154.389	186.582	158.491	0.233627	0.00894068	0.177403	MRPL52	14	22829879	22835037	+	3213	protein_coding	mitochondrial ribosomal protein L52 [Source:HGNC Symbol;Acc:HGNC:16655]	-	199	140	198	166	172	174	239	155	223	158	175	180	144	152	148	195
ENSG00000148357	213.78	176.274	748.696	522.621	493.15	310.661	534.881	902.083	426.455	418.115	1156.35	909.592	668.449	596.607	538.231	1042.11	286.207	776.586	985.84	474.671	773.331	-0.703729	0.00895546	0.177459	HMCN2	9	130265882	130434123	+	20363	protein_coding	hemicentin 2 [Source:HGNC Symbol;Acc:HGNC:21293]	-	220	135	764	461	474	249	549	928	560	418	1167	982	624	651	484	1253
ENSG00000165655	17.4911	22.1974	33.3189	27.208	21.8484	32.4385	33.1256	55.4081	44.1685	34.0093	31.708	38.9031	62.1315	31.1592	37.8096	45.7432	64.9722	61.2199	55.4836	32.1214	47.6812	-0.561228	0.00900251	0.178154	ZNF503	10	75397830	75401906	-	3347	protein_coding	zinc finger protein 503 [Source:HGNC Symbol;Acc:HGNC:23589]	-	18	17	34	24	21	26	34	57	58	34	32	42	58	34	34	55
ENSG00000115902	259.451	483.12	492.924	462.536	530.604	417.958	637.18	323.7	270.342	582.159	2020.39	358.465	999.46	379.409	947.465	894.072	259.889	275.49	894.975	445.998	781.069	-0.80851	0.00903462	0.178551	SLC1A4	2	64988477	65023865	+	6939	protein_coding	solute carrier family 1 member 4 [Source:HGNC Symbol;Acc:HGNC:10942]	-	267	370	503	408	510	335	654	333	355	582	2039	387	933	414	852	1075
ENSG00000099860	30.1235	28.7261	64.6779	30.609	41.616	17.4669	29.2285	47.6315	27.4149	33.009	31.708	49.092	59.989	85.2296	40.0337	37.4263	162.842	37.4122	37.7932	35.0503	60.1695	-0.780361	0.00908489	0.179245	GADD45B	19	2476122	2478259	+	2138	protein_coding	growth arrest and DNA damage inducible beta [Source:HGNC Symbol;Acc:HGNC:4096]	-	31	22	66	27	40	14	30	49	36	33	32	53	56	93	36	45
ENSG00000149925	453.797	305.541	304.77	396.784	302.757	334.366	238.699	319.812	243.688	406.111	271.5	287.142	262.452	312.509	289.132	232.875	239.328	274.356	229.976	330.632	266.585	0.310807	0.00909391	0.179245	ALDOA	16	30064164	30070457	+	3916	protein_coding	aldolase, fructose-bisphosphate A [Source:HGNC Symbol;Acc:HGNC:414]	-	467	234	311	350	291	268	245	329	320	406	274	310	245	341	260	280
ENSG00000180488	202.119	218.057	195.994	210.862	184.151	203.365	224.085	225.521	214.75	281.077	170.43	149.129	159.614	210.783	172.367	198.775	191.627	201.799	190.574	215.998	182.789	0.239974	0.00912963	0.179569	MIGA1	1	77779624	77879539	+	10128	protein_coding	mitoguardin 1 [Source:HGNC Symbol;Acc:HGNC:24741]	-	208	167	200	186	177	163	230	232	282	281	172	161	149	230	155	239
ENSG00000135597	151.589	163.216	130.336	131.505	130.05	127.259	122.759	154.559	118.037	140.038	120.887	127.825	123.192	95.3106	115.653	119.764	109.384	115.638	116.596	136.935	116.028	0.236367	0.00913451	0.179569	REPS1	6	138903493	138988261	-	9602	protein_coding	RALBP1 associated Eps domain containing 1 [Source:HGNC Symbol;Acc:HGNC:15578]	-	156	125	133	116	125	102	126	159	155	140	122	138	115	104	104	144
ENSG00000102054	758.919	767.769	611.5	845.716	590.948	722.381	746.3	762.104	721.927	708.194	589.57	627.081	592.392	565.448	582.713	552.246	745.946	722.168	652.134	723.576	625.522	0.209536	0.00915696	0.179772	RBBP7	X	16839283	16870414	-	7392	protein_coding	RB binding protein 7, chromatin remodeling factor [Source:HGNC Symbol;Acc:HGNC:9890]	-	781	588	624	746	568	579	766	784	948	708	595	677	553	617	524	664
ENSG00000144306	368.285	339.49	290.071	416.056	344.373	374.291	360.484	377.164	294.711	360.099	354.733	238.05	287.09	305.177	334.726	263.647	283.739	315.169	321.644	352.502	300.442	0.230307	0.00919288	0.180121	SCRN3	2	174395730	174429575	+	4144	protein_coding	secernin 3 [Source:HGNC Symbol;Acc:HGNC:30382]	-	379	260	296	367	331	300	370	388	387	360	358	257	268	333	301	317
ENSG00000250056	17.4911	15.6688	14.6995	21.5397	17.6868	9.98108	26.3056	7.77657	2.28458	31.0085	8.91787	1.85253	1.07123	18.329	6.67229	4.15848	7.40189	14.7381	1.60822	16.4442	7.1944	1.19899	0.00919903	0.180121	LINC01018	5	6582136	6588499	+	3518	lincRNA	long intergenic non-protein coding RNA 1018 [Source:HGNC Symbol;Acc:HGNC:27394]	-	18	12	15	19	17	8	27	8	3	31	9	2	1	20	6	5
ENSG00000143333	10.689	19.586	13.7196	5.66834	11.4444	12.4764	8.76854	10.6928	3.0461	10.0027	23.781	23.1566	6.4274	8.24803	13.3446	21.6241	53.4581	18.1392	12.8658	10.6094	20.1161	-0.948736	0.00925171	0.180541	RGS16	1	182598623	182604408	-	2427	protein_coding	regulator of G protein signaling 16 [Source:HGNC Symbol;Acc:HGNC:9997]	-	11	15	14	5	11	10	9	11	4	10	24	25	6	9	12	26
ENSG00000049239	1822.96	1799.3	1397.43	1570.13	1756.2	2046.12	764.811	2057.88	2730.07	1359.37	1041.41	1520.93	899.836	1549.71	1244.38	1355.66	1088.08	1130.3	1578.47	1730.43	1267.64	0.448888	0.00925215	0.180541	H6PD	1	9234775	9271337	+	9321	protein_coding	hexose-6-phosphate dehydrogenase/glucose 1-dehydrogenase [Source:HGNC Symbol;Acc:HGNC:4795]	-	1876	1378	1426	1385	1688	1640	785	2117	3585	1359	1051	1642	840	1691	1119	1630
ENSG00000166783	621.905	476.592	506.644	603.111	481.705	466.616	610.875	595.88	552.868	528.145	466.702	442.755	459.559	460.057	374.76	513.988	473.721	519.236	525.084	544.434	470.651	0.210426	0.00925696	0.180541	MARF1	16	15594386	15643166	-	10919	protein_coding	meiosis regulator and mRNA stability factor 1 [Source:HGNC Symbol;Acc:HGNC:29562]	-	640	365	517	532	463	374	627	613	726	528	471	478	429	502	337	618
ENSG00000229980	66.0775	49.6178	49.9784	70.2874	52.02	106.049	51.6369	69.9892	63.2067	66.0181	50.5346	47.2395	51.4192	29.3263	48.9301	40.7531	48.5235	51.0166	64.3288	64.4881	48.008	0.421963	0.00929646	0.180662	TOB1-AS1	17	50866679	50909737	+	2149	processed_transcript	TOB1 antisense RNA 1 [Source:HGNC Symbol;Acc:HGNC:44340]	-	68	38	51	62	50	85	53	72	83	66	51	51	48	32	44	49
ENSG00000108784	35.9539	49.6178	80.3574	47.614	39.5352	69.8676	78.9168	74.8495	60.9221	46.0126	81.2517	102.815	82.4849	87.979	65.6108	89.8231	78.9535	63.4873	58.7001	58.3647	79.0118	-0.436243	0.00930509	0.180662	NAGLU	17	42536172	42544449	+	3004	protein_coding	N-acetyl-alpha-glucosaminidase [Source:HGNC Symbol;Acc:HGNC:7632]	-	37	38	82	42	38	56	81	77	80	46	82	111	77	96	59	108
ENSG00000100234	1490.63	1214.33	2356.82	1822.94	1696.89	2230.77	2024.56	1864.43	1652.51	1333.37	2038.23	2126.7	2005.35	1788.91	2124.01	2579.92	2522.4	1917.09	2906.06	1768.73	2223.18	-0.330112	0.00932069	0.180662	TIMP3	22	32801701	32863043	+	4603	protein_coding	TIMP metallopeptidase inhibitor 3 [Source:HGNC Symbol;Acc:HGNC:11822]	-	1534	930	2405	1608	1631	1788	2078	1918	2170	1333	2057	2296	1872	1952	1910	3102
ENSG00000165915	190.459	214.14	253.812	222.199	268.423	198.374	173.422	195.386	159.159	180.049	267.536	274.174	286.019	207.117	259.107	223.726	266.468	214.27	238.017	205.542	248.493	-0.275704	0.00932494	0.180662	SLC39A13	11	47407132	47416501	+	4584	protein_coding	solute carrier family 39 member 13 [Source:HGNC Symbol;Acc:HGNC:20859]	-	196	164	259	196	258	159	178	201	209	180	270	296	267	226	233	269
ENSG00000280254	12.6325	5.22292	7.83975	4.53467	22.8888	6.23818	3.89713	9.72072	6.85373	13.0036	32.6989	19.4516	16.0685	8.24803	23.353	20.7924	13.9814	6.80221	14.474	9.28319	17.3189	-0.892337	0.009326	0.180662	AC233723.2	17	4787057	4789162	+	2106	TEC	TEC	-	13	4	8	4	22	5	4	10	9	13	33	21	15	9	21	25
ENSG00000140836	306.094	214.14	228.333	311.759	299.635	270.737	269.876	308.147	229.219	379.104	238.801	291.773	377.074	724.91	204.617	583.018	326.506	591.793	328.077	281.704	407.397	-0.532309	0.00933622	0.180662	ZFHX3	16	72782885	73891871	-	22594	protein_coding	zinc finger homeobox 3 [Source:HGNC Symbol;Acc:HGNC:777]	Homeobox	315	164	233	275	288	217	277	317	301	379	241	315	352	791	184	701
ENSG00000185896	623.849	509.235	646.779	666.597	451.534	567.674	583.595	511.31	627.498	542.149	684.694	664.132	824.849	700.166	452.603	683.654	780.489	677.954	714.05	573.022	686.955	-0.26167	0.00936237	0.180933	LAMP1	13	113297241	113323672	+	5739	protein_coding	lysosomal associated membrane protein 1 [Source:HGNC Symbol;Acc:HGNC:6499]	-	642	390	660	588	434	455	599	526	824	542	691	717	770	764	407	822
ENSG00000235121	0	0	0	1.13367	1.0404	0	0	0	0	0	4.95437	0.926265	2.14247	0.916448	4.44819	0	0	3.40111	0.804111	0.217407	1.95477	-2.75705	0.00947767	1	AL645504.1	1	201723294	201737506	-	1809	antisense	novel transcript	-	0	0	0	1	1	0	0	0	0	0	5	1	2	1	4	0
ENSG00000130764	1137.89	1091.59	957.429	1096.26	1187.1	1242.64	1018.12	998.318	1288.5	1101.3	852.152	951.274	987.677	1042.92	1017.52	1012.17	1027.22	1027.13	993.881	1111.92	990.217	0.167274	0.00947805	0.18293	LRRC47	1	3778558	3796504	-	4516	protein_coding	leucine rich repeat containing 47 [Source:HGNC Symbol;Acc:HGNC:29207]	-	1171	836	977	967	1141	996	1045	1027	1692	1101	860	1027	922	1138	915	1217
ENSG00000134851	87.4555	99.2355	93.097	85.0251	103	53.6483	99.3767	82.6261	89.8601	55.0151	138.722	128.751	133.904	118.222	152.351	112.279	71.5516	78.2255	90.0604	84.8339	113.785	-0.41964	0.00951575	0.183419	TMEM165	4	55395957	55453397	+	7045	protein_coding	transmembrane protein 165 [Source:HGNC Symbol;Acc:HGNC:30760]	-	90	76	95	75	99	43	102	85	118	55	140	139	125	129	137	135
ENSG00000123983	465.457	361.687	344.949	513.551	405.756	319.395	515.395	318.84	487.377	504.138	655.959	501.109	514.192	582.861	392.553	455.769	531.291	714.232	471.209	423.655	535.464	-0.336466	0.00954719	0.183603	ACSL3	2	222860934	222944639	+	7240	protein_coding	acyl-CoA synthetase long chain family member 3 [Source:HGNC Symbol;Acc:HGNC:3570]	-	479	277	352	453	390	256	529	328	640	504	662	541	480	636	353	548
ENSG00000259319	33.0387	24.8089	33.3189	38.5447	47.8584	41.172	37.0227	40.827	41.1224	52.0142	64.4069	53.7234	89.9836	67.8171	66.7229	47.4066	27.1403	41.947	41.8138	38.9728	55.6624	-0.504091	0.00956239	0.183603	AF111167.2	14	75423683	75427741	-	4059	antisense	uncharacterized LOC101928377 [Source:NCBI gene;Acc:101928377]	-	34	19	34	34	46	33	38	42	54	52	65	58	84	74	60	57
ENSG00000164125	101.06	107.07	176.394	138.307	99.8785	116.03	140.297	141.922	97.4753	113.031	175.385	132.456	106.052	84.3132	164.583	249.509	176.823	212.002	243.646	123.147	171.641	-0.480243	0.00956241	0.183603	FAM198B	4	158124474	158173318	-	7880	protein_coding	family with sequence similarity 198 member B [Source:HGNC Symbol;Acc:HGNC:25312]	-	104	82	180	122	96	93	144	146	128	113	177	143	99	92	148	300
ENSG00000213281	73.8513	66.5923	85.2572	68.0201	79.0704	44.9149	80.8654	97.2072	78.4372	83.0227	97.1057	121.341	89.9836	71.4829	90.0759	83.1695	109.384	104.301	96.4933	75.7239	95.9262	-0.333541	0.0095857	0.183813	NRAS	1	114704469	114716894	-	4449	protein_coding	NRAS proto-oncogene, GTPase [Source:HGNC Symbol;Acc:HGNC:7989]	-	76	51	87	60	76	36	83	100	103	83	98	131	84	78	81	100
ENSG00000228300	37.8974	36.5605	42.1386	27.208	40.5756	24.9527	37.0227	42.7712	32.7456	25.0069	35.6715	51.8708	69.6301	56.8198	36.6976	44.0798	40.2992	38.5459	47.4425	34.6879	46.7841	-0.427346	0.00966019	0.185002	C19orf24	19	1275438	1279249	+	2193	protein_coding	chromosome 19 open reading frame 24 [Source:HGNC Symbol;Acc:HGNC:26073]	-	39	28	43	24	39	20	38	44	43	25	36	56	65	62	33	53
ENSG00000204590	190.459	193.248	235.192	198.392	276.747	169.678	226.033	246.906	239.119	254.07	382.478	233.419	342.794	252.94	302.477	295.252	276.337	183.66	253.295	222.984	280.295	-0.327765	0.00971386	0.185086	GNL1	6	30541377	30557174	-	8646	protein_coding	G protein nucleolar 1 (putative) [Source:HGNC Symbol;Acc:HGNC:4413]	-	196	148	240	175	266	136	232	254	314	254	386	252	320	276	272	355
ENSG00000114626	469.344	332.961	384.148	301.556	343.332	430.434	335.153	382.024	367.817	267.073	352.751	343.644	356.721	254.772	269.116	277.786	203.963	306.1	261.336	361.384	291.799	0.310276	0.00972414	0.185086	ABTB1	3	127672935	127680920	+	6149	protein_coding	ankyrin repeat and BTB domain containing 1 [Source:HGNC Symbol;Acc:HGNC:18275]	-	483	255	392	266	330	345	344	393	483	267	356	371	333	278	242	334
ENSG00000163092	23190.3	57811.2	37524	20695.1	48583.6	18587.3	53606	35183.2	42753.6	47128.9	30387.2	11645	13853.2	15431.1	19242.9	55800.1	12989.5	21362.4	30981.6	38506.3	23521.4	0.711111	0.00972612	0.185086	XIRP2	2	166888487	167259753	+	13031	protein_coding	xin actin binding repeat containing 2 [Source:HGNC Symbol;Acc:HGNC:14303]	-	23865	44275	38291	18255	46697	14898	55021	36194	56142	47116	30667	12572	12932	16838	17304	67092
ENSG00000116251	1167.04	1142.51	1045.63	1059.98	1080.98	1187.75	1149.65	1228.7	1483.45	1254.34	991.866	1129.12	1102.3	1031.92	1114.27	928.172	1082.32	1016.93	1001.12	1180	1044.22	0.177674	0.00973768	0.185086	RPL22	1	6185020	6209389	-	4682	protein_coding	ribosomal protein L22 [Source:HGNC Symbol;Acc:HGNC:10315]	-	1201	875	1067	935	1039	952	1180	1264	1948	1254	1001	1219	1029	1126	1002	1116
ENSG00000086062	165.194	182.802	168.555	224.466	211.201	195.879	130.554	232.325	195.712	229.063	186.284	288.995	244.241	233.694	245.763	221.231	257.421	198.398	252.491	193.575	236.502	-0.290531	0.00975112	0.185086	B4GALT1	9	33104082	33167356	-	4901	protein_coding	beta-1,4-galactosyltransferase 1 [Source:HGNC Symbol;Acc:HGNC:924]	-	170	140	172	198	203	157	134	239	257	229	188	312	228	255	221	266
ENSG00000178882	23.3215	61.3693	63.6979	26.0744	47.8584	41.172	78.9168	42.7712	49.4992	96.0263	18.8266	11.1152	6.4274	21.9947	18.9048	44.0798	42.7665	39.6796	58.7001	53.0707	29.1661	0.856856	0.00976057	0.185086	RFLNA	12	123973241	124316024	+	3173	protein_coding	refilin A [Source:HGNC Symbol;Acc:HGNC:27051]	-	24	47	65	23	46	33	81	44	65	96	19	12	6	24	17	53
ENSG00000173320	15.5476	18.2802	26.4591	24.9407	39.5352	16.2193	44.817	23.3297	23.6073	22.006	41.6167	25.9354	32.137	48.5717	22.241	36.5946	28.7851	61.2199	53.0713	25.4742	38.9081	-0.605262	0.00976224	0.185086	STOX2	4	183797692	184023526	+	11316	protein_coding	storkhead box 2 [Source:HGNC Symbol;Acc:HGNC:25450]	-	16	14	27	22	38	13	46	24	31	22	42	28	30	53	20	44
ENSG00000153406	19.4345	5.22292	5.87981	3.401	16.6464	6.23818	8.76854	17.4973	19.0382	25.0069	16.8449	18.5253	16.0685	34.825	13.3446	17.4656	27.9627	28.3426	32.9685	12.7134	22.9275	-0.83355	0.00976927	0.185086	NMRAL1	16	4461680	4495763	-	3541	protein_coding	NmrA like redox sensor 1 [Source:HGNC Symbol;Acc:HGNC:24987]	-	20	4	6	3	16	5	9	18	25	25	17	20	15	38	12	21
ENSG00000076067	156.448	155.382	151.895	122.436	212.242	219.584	223.111	146.783	118.798	191.052	216.011	251.944	203.534	185.122	240.202	246.182	215.477	156.451	222.739	169.773	215.296	-0.345732	0.00977683	0.185086	RBMS2	12	56521929	56596196	+	8808	protein_coding	RNA binding motif single stranded interacting protein 2 [Source:HGNC Symbol;Acc:HGNC:9909]	-	161	119	155	108	204	176	229	151	156	191	218	272	190	202	216	296
ENSG00000006016	10.689	40.4776	170.514	29.4754	72.828	83.5916	37.997	74.8495	40.3609	29.0079	167.458	70.3961	107.123	99.8928	92.3	148.873	76.4862	66.8884	143.936	58.9791	108.15	-0.875565	0.00980395	0.185312	CRLF1	19	18572220	18607741	-	3018	protein_coding	cytokine receptor like factor 1 [Source:HGNC Symbol;Acc:HGNC:2364]	-	11	31	174	26	70	67	39	77	53	29	169	76	100	109	83	179
ENSG00000164347	300.264	389.108	251.852	294.754	311.08	325.633	336.127	292.594	233.027	363.099	252.673	188.032	189.608	248.357	334.726	320.203	160.374	272.089	209.873	309.754	241.771	0.35723	0.00981374	0.185312	GFM2	5	74721204	74767371	-	4197	protein_coding	G elongation factor mitochondrial 2 [Source:HGNC Symbol;Acc:HGNC:29682]	-	309	298	257	260	299	261	345	301	306	363	255	203	177	271	301	385
ENSG00000038210	9.71727	9.14011	24.4992	13.604	8.3232	8.73345	8.76854	33.0504	13.7075	11.003	22.7901	24.0829	28.9233	13.7467	16.6807	31.6044	26.3178	23.8077	20.9069	14.0547	23.2067	-0.71291	0.00984156	0.185545	PI4K2B	4	25233975	25279092	+	3540	protein_coding	phosphatidylinositol 4-kinase type 2 beta [Source:HGNC Symbol;Acc:HGNC:18215]	-	10	7	25	12	8	7	9	34	18	11	23	26	27	15	15	38
ENSG00000100284	1061.13	1147.74	875.112	955.682	906.189	1388.62	857.368	882.641	1184.17	1036.28	585.607	879.952	1235.13	906.367	806.235	828.368	648.899	719.901	756.668	1029.49	818.57	0.330747	0.00986064	0.185545	TOM1	22	35299275	35347994	+	5871	protein_coding	target of myb1 membrane trafficking protein [Source:HGNC Symbol;Acc:HGNC:11982]	-	1092	879	893	843	871	1113	880	908	1555	1036	591	950	1153	989	725	996
ENSG00000197766	840.544	446.56	2090.27	1514.58	599.271	1212.7	821.32	1496.02	864.332	736.202	2131.37	1622.82	2609.52	691.002	1348.91	1722.44	1300.27	1409.19	2278.05	1062.18	1679.29	-0.660742	0.00986354	0.185545	CFD	19	859643	863630	+	1222	protein_coding	complement factor D [Source:HGNC Symbol;Acc:HGNC:2771]	-	865	342	2133	1336	576	972	843	1539	1135	736	2151	1752	2436	754	1213	2071
ENSG00000163376	30.1235	36.5605	18.6194	10.203	34.3332	52.4007	86.7111	15.5531	79.1987	30.0082	15.854	5.55759	12.8548	17.4125	10.0084	69.0307	4.11216	11.337	11.2575	39.3711	17.4916	1.1661	0.00995308	0.186214	KBTBD8	3	66998307	67011210	+	4736	protein_coding	kelch repeat and BTB domain containing 8 [Source:HGNC Symbol;Acc:HGNC:30691]	-	31	28	19	9	33	42	89	16	104	30	16	6	12	19	9	83
ENSG00000143499	486.835	633.279	450.785	724.414	588.867	686.199	694.663	556.997	543.73	826.226	496.428	604.851	588.107	493.049	537.119	445.789	347.889	529.439	441.457	619.2	498.236	0.313951	0.00996657	0.186214	SMYD2	1	214281102	214337131	+	4889	protein_coding	SET and MYND domain containing 2 [Source:HGNC Symbol;Acc:HGNC:20982]	-	501	485	460	639	566	550	713	573	714	826	501	653	549	538	483	536
ENSG00000173598	1232.15	2022.58	979.968	1310.52	988.381	1251.38	1076.58	960.407	903.931	1343.37	951.24	656.722	1380.82	1074.99	824.027	943.974	639.853	862.747	854.77	1206.93	909.905	0.407192	0.00996855	0.186214	NUDT4	12	93377883	93408146	+	10078	protein_coding	nudix hydrolase 4 [Source:HGNC Symbol;Acc:HGNC:8051]	-	1268	1549	1000	1156	950	1003	1105	988	1187	1343	960	709	1289	1173	741	1135
ENSG00000134780	20.4063	35.2547	16.6595	29.4754	36.414	23.7051	52.6112	26.2459	18.2766	20.0055	61.4342	45.387	59.989	83.3967	52.2662	39.9214	10.6916	31.7437	33.7726	27.9054	46.5114	-0.738083	0.0099701	0.186214	DAGLA	11	61680433	61747001	+	5757	protein_coding	diacylglycerol lipase alpha [Source:HGNC Symbol;Acc:HGNC:1165]	-	21	27	17	26	35	19	54	27	24	20	62	49	56	91	47	48
ENSG00000270049	4.85864	6.52865	11.7596	4.53467	8.3232	6.23818	6.81997	6.8045	7.61526	6.00164	2.97262	3.70506	3.2137	6.41513	5.56024	2.49509	4.11216	1.1337	2.41233	6.94843	3.55778	0.973508	0.00997266	0.186214	AC009061.2	16	67481314	67505063	+	2770	antisense	uncharacterized LOC101927837 [Source:NCBI gene;Acc:101927837]	-	5	5	12	4	8	5	7	7	10	6	3	4	3	7	5	3
ENSG00000241839	34.0105	28.7261	46.0585	38.5447	34.3332	18.7145	35.0741	37.9108	34.2687	33.009	63.416	37.9769	46.063	20.1618	28.9132	63.2088	49.346	68.0221	77.9987	34.065	50.5674	-0.567261	0.00997439	0.186214	PLEKHO2	15	64841883	64868007	+	3726	protein_coding	pleckstrin homology domain containing O2 [Source:HGNC Symbol;Acc:HGNC:30026]	-	35	22	47	34	33	15	36	39	45	33	64	41	43	22	26	76
ENSG00000183631	2.91518	0	0	0	10.404	0	0	2.91622	7.61526	2.00055	2.97262	16.6728	14.9973	23.8276	1.11205	31.6044	3.28973	0	7.237	2.58512	11.3015	-2.10064	0.0100343	0.187097	PRR32	X	126819764	126821786	+	1228	protein_coding	proline rich 32 [Source:HGNC Symbol;Acc:HGNC:34498]	-	3	0	0	0	10	0	0	3	10	2	3	18	14	26	1	38
ENSG00000285967	51.5015	61.3693	51.9383	47.614	65.5452	87.3345	72.0968	48.6036	90.6216	98.0269	108.005	82.4376	65.3452	57.7362	125.661	99.8034	109.384	72.557	121.421	67.4652	93.5945	-0.472244	0.0100604	0.187348	NIPBL-DT	5	36864425	36876700	-	6939	bidirectional_promoter_lncRNA	NIPBL divergent transcript [Source:HGNC Symbol;Acc:HGNC:51293]	-	53	47	53	42	63	70	74	50	119	98	109	89	61	63	113	120
ENSG00000145832	0	3.91719	0.979968	1.13367	0	3.74291	1.94856	1.94414	3.0461	3.00082	2.97262	2.77879	7.49863	6.41513	7.78433	12.4754	1.64487	4.53481	1.60822	1.97134	5.30143	-1.44214	0.0100647	1	SLC25A48	5	135579202	135889770	+	8371	protein_coding	solute carrier family 25 member 48 [Source:HGNC Symbol;Acc:HGNC:30451]	-	0	3	1	1	0	3	2	2	4	3	3	3	7	7	7	15
ENSG00000008513	893.017	613.693	772.215	604.245	698.109	727.371	1039.56	783.49	897.078	967.265	870.979	851.237	944.827	1316.02	1058.67	1970.29	716.339	1123.5	822.605	799.604	1074.94	-0.426508	0.0100743	0.187372	ST3GAL1	8	133454848	133571940	-	8852	protein_coding	ST3 beta-galactoside alpha-2,3-sialyltransferase 1 [Source:HGNC Symbol;Acc:HGNC:10862]	-	919	470	788	533	671	583	1067	806	1178	967	879	919	882	1436	952	2369
ENSG00000049246	569.432	535.349	502.724	497.68	417.201	557.693	365.356	884.585	535.353	754.207	142.686	481.658	258.167	351.916	378.096	403.372	610.245	319.704	535.538	561.958	386.82	0.5379	0.0101622	0.188339	PER3	1	7784320	7845177	+	8099	protein_coding	period circadian regulator 3 [Source:HGNC Symbol;Acc:HGNC:8847]	-	586	410	513	439	401	447	375	910	703	754	144	520	241	384	340	485
ENSG00000113361	14.5759	19.586	28.4191	12.4703	35.3736	37.4291	19.4856	18.4694	20.5612	22.006	32.6989	28.7142	35.3507	16.4961	24.465	26.6142	76.4862	38.5459	49.8549	22.8376	36.5807	-0.689207	0.0101668	0.188339	CDH6	5	31193750	31329146	+	12379	protein_coding	cadherin 6 [Source:HGNC Symbol;Acc:HGNC:1765]	-	15	15	29	11	34	30	20	19	27	22	33	31	33	18	22	32
ENSG00000176842	6.80209	15.6688	21.5593	11.3367	22.8888	17.4669	17.5371	1.94414	27.4149	23.0063	19.8175	1.85253	43.9205	69.65	8.89638	130.576	33.7197	44.2144	11.2575	16.5625	40.4339	-1.2872	0.0101857	0.188339	IRX5	16	54930862	54934485	+	2845	protein_coding	iroquois homeobox 5 [Source:HGNC Symbol;Acc:HGNC:14361]	Homeobox	7	12	22	10	22	14	18	2	36	23	20	2	41	76	8	157
ENSG00000172260	20.4063	32.6433	115.636	69.1537	31.212	118.525	63.3283	90.4027	32.7456	36.0099	145.659	56.5022	115.693	83.3967	54.4903	135.566	92.9349	133.777	119.008	61.0063	104.114	-0.773413	0.0101954	0.188339	NEGR1	1	71395940	72282734	-	13406	protein_coding	neuronal growth regulator 1 [Source:HGNC Symbol;Acc:HGNC:17302]	-	21	25	118	61	30	95	65	93	43	36	147	61	108	91	49	163
ENSG00000161381	40.8125	49.6178	123.476	81.6241	104.04	84.8392	61.3797	141.922	58.6375	73.02	178.357	113.004	118.907	83.3967	81.1795	236.201	61.6824	140.579	140.719	81.9369	128.225	-0.646215	0.0101955	0.188339	PLXDC1	17	39063303	39154394	-	9277	protein_coding	plexin domain containing 1 [Source:HGNC Symbol;Acc:HGNC:20945]	-	42	38	126	72	100	68	63	146	77	73	180	122	111	91	73	284
ENSG00000118689	1763.68	1184.3	826.113	1256.1	896.825	1678.07	1424.4	1450.33	2635.64	923.253	357.706	866.984	502.408	1414.08	642.764	1428.02	1289.57	662.082	934.377	1403.87	899.777	0.641541	0.0102121	0.188339	FOXO3	6	108559835	108684774	+	7721	protein_coding	forkhead box O3 [Source:HGNC Symbol;Acc:HGNC:3821]	Fork	1815	907	843	1108	862	1345	1462	1492	3461	923	361	936	469	1543	578	1717
ENSG00000161921	8.74555	9.14011	14.6995	10.203	14.5656	6.23818	16.5628	15.5531	6.85373	10.0027	20.8084	25.0092	18.211	10.0809	5.56024	15.8022	32.8973	20.4066	20.1028	11.2564	18.7643	-0.741666	0.0102152	0.188339	CXCL16	17	4733526	4739922	-	2794	protein_coding	C-X-C motif chemokine ligand 16 [Source:HGNC Symbol;Acc:HGNC:16642]	-	9	7	15	9	14	5	17	16	9	10	21	27	17	11	5	19
ENSG00000101266	1090.28	1154.27	831.013	1177.88	1037.28	1074.21	1023	1039.14	1012.83	1045.29	937.367	823.45	895.551	880.706	909.655	887.419	982.807	1038.47	1018	1048.52	930.381	0.171619	0.0102459	0.188671	CSNK2A1	20	472498	543835	-	29523	protein_coding	casein kinase 2 alpha 1 [Source:HGNC Symbol;Acc:HGNC:2457]	-	1122	884	848	1039	997	861	1050	1069	1330	1045	946	889	836	961	818	1067
ENSG00000087448	29.1518	26.1146	53.8983	30.609	38.4948	37.4291	40.9198	42.7712	26.6534	28.0077	40.6259	63.9123	56.7753	28.4099	35.5855	52.3968	75.6638	38.5459	58.7001	35.405	50.0684	-0.50523	0.0102649	0.188788	KLHL42	12	27780020	27803040	+	7622	protein_coding	kelch like family member 42 [Source:HGNC Symbol;Acc:HGNC:29252]	-	30	20	55	27	37	30	42	44	35	28	41	69	53	31	32	63
ENSG00000124935	9.71727	3.91719	13.7196	3.401	10.404	33.6862	9.74282	3.88829	4.56916	12.0033	1.98175	3.70506	1.07123	10.9974	4.44819	7.48526	1.64487	0	5.62877	10.5049	4.10694	1.32126	0.0103135	0.189447	SCGB1D2	11	62242210	62244808	+	480	protein_coding	secretoglobin family 1D member 2 [Source:HGNC Symbol;Acc:HGNC:18396]	-	10	3	14	3	10	27	10	4	6	12	2	4	1	12	4	9
ENSG00000113389	0	6.52865	46.0585	17.005	3.1212	6.23818	21.4342	16.5252	24.3688	84.023	217.992	12.0414	259.238	50.4046	47.818	186.3	4.11216	6.80221	42.6179	22.5303	91.9252	-2.02636	0.0103385	0.1895	NPR3	5	32689070	32791724	+	9866	protein_coding	natriuretic peptide receptor 3 [Source:HGNC Symbol;Acc:HGNC:7945]	-	0	5	47	15	3	5	22	17	32	84	220	13	242	55	43	224
ENSG00000118620	7.77382	3.91719	11.7596	7.93567	11.4444	8.73345	14.6142	23.3297	15.992	13.0036	26.7536	12.9677	17.1397	8.24803	28.9132	22.4558	24.673	17.0055	20.9069	11.8504	19.8959	-0.722534	0.0103419	0.1895	ZNF430	19	21020620	21060050	+	6845	protein_coding	zinc finger protein 430 [Source:HGNC Symbol;Acc:HGNC:20808]	zf-C2H2	8	3	12	7	11	7	15	24	21	13	27	14	16	9	26	27
ENSG00000272375	5.83036	5.22292	4.89984	2.26734	5.202	6.23818	3.89713	5.83243	6.09221	3.00082	0.990875	2.77879	4.28493	2.74934	1.11205	0	1.64487	2.2674	3.21644	4.84832	2.11608	1.21219	0.010392	1	AC026979.3	8	30197404	30198048	+	645	lincRNA	novel transcript	-	6	4	5	2	5	5	4	6	8	3	1	3	4	3	1	0
ENSG00000136546	42.756	138.407	34.2989	71.4211	78.03	132.249	112.042	141.922	89.0986	62.017	146.649	73.1749	99.6246	81.5638	167.919	168.002	139.814	263.019	159.214	90.2243	144.331	-0.679302	0.0104216	0.190725	SCN7A	2	166403573	166494326	-	9088	protein_coding	sodium voltage-gated channel alpha subunit 7 [Source:HGNC Symbol;Acc:HGNC:10594]	-	44	106	35	63	75	106	115	146	117	62	148	79	93	89	151	202
ENSG00000160679	957.151	958.406	881.971	804.904	728.28	633.799	833.011	660.037	838.44	800.219	473.638	790.104	668.449	543.453	669.453	521.473	750.059	730.104	804.915	809.622	661.294	0.291941	0.0104484	0.190979	CHTOP	1	153633982	153646306	+	5625	protein_coding	chromatin target of PRMT1 [Source:HGNC Symbol;Acc:HGNC:24511]	-	985	734	900	710	700	508	855	679	1101	800	478	853	624	593	602	627
ENSG00000179094	2610.06	1653.05	1944.26	1454.5	1805.09	1726.73	1363.02	3066.89	2778.05	2117.58	121.878	913.297	592.392	2245.3	542.679	1245.05	1293.69	274.356	1959.62	2051.92	1020.92	1.00692	0.0104727	0.191189	PER1	17	8140472	8156506	-	7002	protein_coding	period circadian regulator 1 [Source:HGNC Symbol;Acc:HGNC:8845]	-	2686	1266	1984	1283	1735	1384	1399	3155	3648	2117	123	986	553	2450	488	1497
ENSG00000112343	51.5015	79.6496	76.4375	69.1537	72.828	54.896	110.094	64.1567	76.1526	60.0164	62.4251	113.004	87.8411	240.109	51.1542	102.299	99.5143	97.4984	102.122	71.4886	106.219	-0.572624	0.0105135	0.191415	TRIM38	6	25962802	25991226	+	9413	protein_coding	tripartite motif containing 38 [Source:HGNC Symbol;Acc:HGNC:10059]	-	53	61	78	61	70	44	113	66	100	60	63	122	82	262	46	123
ENSG00000189079	80.6534	70.5094	92.117	74.8221	96.7573	59.8865	92.5568	114.704	105.852	82.0225	116.923	111.152	87.8411	111.807	102.308	108.12	103.627	112.237	110.967	86.9881	107.22	-0.291876	0.01055	0.191415	ARID2	12	45729665	45908040	+	12127	protein_coding	AT-rich interaction domain 2 [Source:HGNC Symbol;Acc:HGNC:18037]	ARID	83	54	94	66	93	48	95	118	139	82	118	120	82	122	92	130
ENSG00000135929	312.896	248.089	250.872	278.882	185.191	240.794	162.705	204.135	192.666	210.058	462.738	370.506	538.83	398.655	407.009	256.162	186.692	155.317	199.419	228.629	330.592	-0.531846	0.0105519	0.191415	CYP27A1	2	218781749	218815293	+	2983	protein_coding	cytochrome P450 family 27 subfamily A member 1 [Source:HGNC Symbol;Acc:HGNC:2605]	-	322	190	256	246	178	193	167	210	253	210	467	400	503	435	366	308
ENSG00000091831	126.325	109.681	108.776	132.639	94.6765	61.1341	110.094	151.643	95.9523	150.041	115.932	67.6173	72.8438	38.4908	71.171	58.2187	125.01	53.284	108.555	114.096	79.0136	0.52821	0.0105758	0.191415	ESR1	6	151656691	152129619	+	13854	protein_coding	estrogen receptor 1 [Source:HGNC Symbol;Acc:HGNC:3467]	ESR-like	130	84	111	117	91	49	113	156	126	150	117	73	68	42	64	70
ENSG00000204186	229.328	229.809	146.015	231.268	183.111	220.831	206.548	384.94	196.474	304.083	166.467	113.004	117.836	139.3	132.334	136.398	240.15	260.752	200.224	233.241	167.385	0.47841	0.0105777	0.191415	ZDBF2	2	206274663	206314438	+	10912	protein_coding	zinc finger DBF-type containing 2 [Source:HGNC Symbol;Acc:HGNC:29313]	-	236	176	149	204	176	177	212	396	258	304	168	122	110	152	119	164
ENSG00000242477	0	1.30573	0	0	3.1212	0	2.92285	2.91622	3.0461	4.0011	0	0	0	0	0	0	0	1.1337	0	1.73132	0.125967	3.00935	0.0105781	1	AC091429.1	5	86884231	86884881	-	651	processed_pseudogene	ribosomal protein L10a (RPL10A) pseudogene	-	0	1	0	0	3	0	3	3	4	4	0	0	0	0	0	0
ENSG00000106236	3.88691	9.14011	19.5994	12.4703	9.36361	7.48581	15.5885	21.3856	12.1844	10.0027	2.97262	30.5667	5.35616	24.7441	34.4735	55.7236	28.7851	9.06962	32.9685	12.1107	24.9622	-1.04504	0.0105905	0.191415	NPTX2	7	98617297	98629868	+	3016	protein_coding	neuronal pentraxin 2 [Source:HGNC Symbol;Acc:HGNC:7953]	-	4	7	20	11	9	6	16	22	16	10	3	33	5	27	31	67
ENSG00000171914	937.717	994.967	702.637	967.019	518.119	954.441	534.881	793.211	564.291	681.187	451.839	541.865	536.688	699.25	405.897	537.275	624.226	741.441	711.638	764.847	583.347	0.389673	0.0106014	0.191415	TLN2	15	62390526	62844631	+	16209	protein_coding	talin 2 [Source:HGNC Symbol;Acc:HGNC:15447]	-	965	762	717	853	498	765	549	816	741	681	456	585	501	763	365	646
ENSG00000170145	240.017	258.535	266.551	301.556	274.666	285.708	684.92	302.314	347.256	263.072	570.744	412.188	339.581	570.947	323.606	611.296	383.254	529.439	328.881	322.459	452.215	-0.487251	0.0106108	0.191415	SIK2	11	111602391	111730853	+	9796	protein_coding	salt inducible kinase 2 [Source:HGNC Symbol;Acc:HGNC:21680]	-	247	198	272	266	264	229	703	311	456	263	576	445	317	623	291	735
ENSG00000181915	183.656	137.102	116.616	147.377	131.09	144.726	105.222	111.788	111.944	115.032	189.257	138.013	131.762	164.961	164.583	172.993	177.645	155.317	139.111	130.455	159.294	-0.292099	0.0106115	0.191415	ADO	10	62804857	62808483	+	3627	protein_coding	2-aminoethanethiol dioxygenase [Source:HGNC Symbol;Acc:HGNC:23506]	-	189	105	119	130	126	116	108	115	147	115	191	149	123	180	148	208
ENSG00000132300	1097.08	928.374	818.273	981.756	780.3	897.05	951.873	804.875	690.704	982.269	640.105	588.178	591.32	846.798	671.677	613.791	977.872	947.775	632.835	893.256	723.372	0.304029	0.0106257	0.191415	PTCD3	2	86106182	86142157	+	10164	protein_coding	pentatricopeptide repeat domain 3 [Source:HGNC Symbol;Acc:HGNC:24717]	-	1129	711	835	866	750	719	977	828	907	982	646	635	552	924	604	738
ENSG00000167311	114.664	53.5349	82.3173	64.6191	56.1816	83.5916	85.7368	97.2072	124.129	105.029	58.4616	62.0598	66.4164	74.2323	48.9301	83.1695	67.4395	72.557	32.1644	86.701	62.8256	0.471493	0.010632	0.191415	ART5	11	3638503	3642316	-	1691	protein_coding	ADP-ribosyltransferase 5 [Source:HGNC Symbol;Acc:HGNC:24049]	-	118	41	84	57	54	67	88	100	163	105	59	67	62	81	44	100
ENSG00000075240	206.006	144.936	133.276	131.505	187.272	207.107	134.451	238.158	173.628	130.036	175.385	274.174	301.016	285.015	189.048	161.349	209.72	221.072	179.317	168.637	221.789	-0.393986	0.0106399	0.191415	GRAMD4	22	46576012	46679790	+	4885	protein_coding	GRAM domain containing 4 [Source:HGNC Symbol;Acc:HGNC:29113]	-	212	111	136	116	180	166	138	245	228	130	177	296	281	311	170	194
ENSG00000002586	518.902	403.471	943.709	625.785	709.553	496.559	485.192	572.55	464.531	438.12	965.112	742.864	851.63	616.769	954.137	899.894	554.32	448.946	816.976	565.837	761.183	-0.427626	0.0107406	0.192937	CD99	X	2691133	2741309	+	4912	protein_coding	CD99 molecule (Xg blood group) [Source:HGNC Symbol;Acc:HGNC:7082]	-	534	309	963	552	682	398	498	589	610	438	974	802	795	673	858	1082
ENSG00000103404	120.494	118.821	76.4375	102.03	118.606	88.5821	90.6082	122.481	91.3831	92.0252	120.887	141.719	125.334	158.545	191.272	169.666	96.2246	92.9636	100.514	102.147	133.014	-0.381299	0.0107505	0.192937	USP31	16	23061406	23149270	-	12017	protein_coding	ubiquitin specific peptidase 31 [Source:HGNC Symbol;Acc:HGNC:20060]	-	124	91	78	90	114	71	93	126	120	92	122	153	117	173	172	204
ENSG00000224269	2.91518	2.61146	4.89984	7.93567	4.1616	3.74291	3.89713	4.86036	3.80763	6.00164	3.9635	2.77879	0	0	5.56024	0	0	2.2674	0.804111	4.48334	1.70823	1.46883	0.0107619	1	AP000697.1	21	36698773	36701564	-	339	antisense	novel transcript	-	3	2	5	7	4	3	4	5	5	6	4	3	0	0	5	0
ENSG00000144821	0	3.91719	169.534	0	0	3.74291	9.74282	200.247	23.6073	3.00082	5.94525	3.70506	1.07123	12.8303	1.11205	10.812	9.04676	1.1337	8.84522	41.3792	6.05573	2.76739	0.0107837	0.1933	MYH15	3	108380369	108529322	-	7694	protein_coding	myosin heavy chain 15 [Source:HGNC Symbol;Acc:HGNC:31073]	-	0	3	173	0	0	3	10	206	31	3	6	4	1	14	1	13
ENSG00000273820	14.5759	11.7516	8.81971	11.3367	12.4848	12.4764	8.76854	14.5811	10.6614	19.0052	22.7901	20.3778	21.4247	10.0809	13.3446	21.6241	26.3178	21.5403	12.8658	12.4461	18.9296	-0.606776	0.0108269	0.193313	USP27X	X	49879948	49882565	+	2618	protein_coding	ubiquitin specific peptidase 27 X-linked [Source:HGNC Symbol;Acc:HGNC:13486]	-	15	9	9	10	12	10	9	15	14	19	23	22	20	11	12	26
ENSG00000090006	578.178	481.815	2179.45	1067.91	981.098	1080.45	1178.88	1434.78	967.9	859.235	2287.93	1253.24	1728.97	877.957	1415.64	2275.52	1413.76	1240.27	2124.46	1080.97	1624.19	-0.587289	0.0108278	0.193313	LTBP4	19	40592883	40629818	+	8108	protein_coding	latent transforming growth factor beta binding protein 4 [Source:HGNC Symbol;Acc:HGNC:6717]	-	595	369	2224	942	943	866	1210	1476	1271	859	2309	1353	1614	958	1273	2736
ENSG00000285976	235.158	275.509	140.135	276.615	219.525	265.746	197.779	257.599	166.013	262.072	182.321	141.719	95.3397	246.524	155.687	214.577	156.262	167.788	192.987	229.615	172.578	0.40796	0.0108294	0.193313	AL135905.2	6	63572012	63583587	+	5088	protein_coding	Protein tyrosine phosphatase type IVA 1 [Source:UniProtKB/Swiss-Prot;Acc:Q93096]	-	242	211	143	244	211	213	203	265	218	262	184	153	89	269	140	258
ENSG00000134817	105.918	201.082	139.155	192.724	182.07	155.954	127.631	113.732	121.844	226.062	396.35	220.451	207.819	48.5717	279.124	156.359	340.487	402.464	189.77	156.617	249.044	-0.6695	0.0108473	0.193313	APLNR	11	57233577	57237314	-	3738	protein_coding	apelin receptor [Source:HGNC Symbol;Acc:HGNC:339]	-	109	154	142	170	175	125	131	117	160	226	400	238	194	53	251	188
ENSG00000226823	9.71727	6.52865	14.6995	9.06934	13.5252	8.73345	13.6399	8.74865	15.2305	8.00219	4.95437	2.77879	4.28493	13.7467	7.78433	9.98034	2.4673	1.1337	4.82466	10.7895	5.7728	0.905079	0.0108496	0.193313	SUGT1P1	9	33503655	33510711	-	476	unprocessed_pseudogene	SUGT1 pseudogene 1 [Source:HGNC Symbol;Acc:HGNC:19384]	-	10	5	15	8	13	7	14	9	20	8	5	3	4	15	7	12
ENSG00000158715	42.756	66.5923	100.937	34.01	78.03	73.6105	48.7141	66.1009	54.0684	67.0184	32.6989	29.6405	16.0685	9.16448	58.9385	19.129	55.103	22.674	83.6275	63.1837	36.3383	0.793465	0.010875	0.193533	SLC45A3	1	205657851	205680459	-	3702	protein_coding	solute carrier family 45 member 3 [Source:HGNC Symbol;Acc:HGNC:8642]	-	44	51	103	30	75	59	50	68	71	67	33	32	15	10	53	23
ENSG00000285517	1.94345	0	1.95994	0	0	1.24764	0	0	2.28458	6.00164	1.98175	6.48385	1.07123	0.916448	1.11205	0.831695	41.1216	5.66851	1.60822	1.34372	6.75504	-2.31061	0.0109248	1	LINC00941	12	30795458	30879268	+	18914	lincRNA	long intergenic non-protein coding RNA 941 [Source:NCBI gene;Acc:100287314]	-	2	0	2	0	0	1	0	0	3	6	2	7	1	1	1	1
ENSG00000124784	101.06	92.7069	100.937	96.3618	106.121	103.554	81.8397	79.7099	101.283	80.0219	69.3612	57.4284	91.0548	81.5638	81.1795	85.6646	75.6638	92.9636	61.9165	94.3594	77.4218	0.290577	0.0109527	0.194547	RIOK1	6	7389496	7418037	+	3237	protein_coding	RIO kinase 1 [Source:HGNC Symbol;Acc:HGNC:18656]	-	104	71	103	85	102	83	84	82	133	80	70	62	85	89	73	103
ENSG00000117228	42.756	54.8407	53.8983	41.9457	39.5352	99.8108	62.354	129.286	45.6916	93.0255	52.5164	29.6405	54.6329	30.2428	30.0253	23.2875	55.103	41.947	63.5247	66.3143	42.3244	0.645571	0.0109582	0.194547	GBP1	1	89052319	89065360	-	4992	protein_coding	guanylate binding protein 1 [Source:HGNC Symbol;Acc:HGNC:4182]	-	44	42	55	37	38	80	64	133	60	93	53	32	51	33	27	28
ENSG00000231827	0	3.91719	1.95994	0	1.0404	2.49527	0	3.88829	0.761526	2.00055	0	0	0	0.916448	0	0	0	0	0	1.60632	0.101828	2.85812	0.0109637	1	AL513523.2	1	153793947	153802091	+	2303	transcribed_unprocessed_pseudogene	immunoglobulin superfamily DCC subclass member 3 pseudogene [Source:NCBI gene;Acc:343052]	-	0	3	2	0	1	2	0	4	1	2	0	0	0	1	0	0
ENSG00000134248	653.972	609.776	584.061	684.735	565.978	627.561	665.434	486.036	555.153	561.154	588.58	517.782	456.345	505.879	623.859	538.107	497.572	487.492	487.291	599.386	522.545	0.197523	0.010997	0.194725	LAMTOR5	1	110401249	110407942	-	2388	protein_coding	late endosomal/lysosomal adaptor, MAPK and MTOR activator 5 [Source:HGNC Symbol;Acc:HGNC:17955]	-	673	467	596	604	544	503	683	500	729	561	594	559	426	552	561	647
ENSG00000164985	409.097	318.598	310.65	395.65	328.767	420.453	332.23	364.527	371.625	445.122	280.418	299.184	290.304	317.091	249.099	263.647	386.543	385.459	311.995	369.672	309.304	0.256926	0.0110127	0.194725	PSIP1	9	15464066	15511019	-	6768	protein_coding	PC4 and SFRS1 interacting protein 1 [Source:HGNC Symbol;Acc:HGNC:9527]	-	421	244	317	349	316	337	341	375	488	445	283	323	271	346	224	317
ENSG00000121005	5.83036	0	5.87981	5.66834	4.1616	0	3.89713	4.86036	0	4.0011	14.8631	1.85253	4.28493	0.916448	4.44819	28.2776	31.2524	2.2674	9.64933	3.42987	10.868	-1.66642	0.0110149	0.194725	CRISPLD1	8	74984515	75034558	+	4543	protein_coding	cysteine rich secretory protein LCCL domain containing 1 [Source:HGNC Symbol;Acc:HGNC:18206]	-	6	0	6	5	4	0	4	5	0	4	15	2	4	1	4	34
ENSG00000096401	518.902	442.643	441.966	562.299	470.261	535.236	519.292	459.79	517.076	479.131	374.551	327.898	350.293	524.208	401.449	426.66	455.628	490.893	446.281	494.66	421.985	0.228785	0.0110315	0.194725	CDC5L	6	44387525	44450426	+	6423	protein_coding	cell division cycle 5 like [Source:HGNC Symbol;Acc:HGNC:1743]	MYB	534	339	451	496	452	429	533	473	679	479	378	354	327	572	361	513
ENSG00000108175	245.847	267.675	348.869	227.867	302.757	232.06	310.796	274.124	336.595	310.085	409.231	244.534	298.874	541.621	286.908	378.421	288.674	433.074	408.488	285.667	365.536	-0.354372	0.0110338	0.194725	ZMIZ1	10	79069035	79316528	+	11048	protein_coding	zinc finger MIZ-type containing 1 [Source:HGNC Symbol;Acc:HGNC:16493]	zf-MIZ	253	205	356	201	291	186	319	282	442	310	413	264	279	591	258	455
ENSG00000028137	144.787	118.821	56.8382	46.4804	123.808	134.745	158.808	76.7937	57.876	98.0269	139.713	142.645	148.901	171.376	103.42	188.795	143.103	137.178	136.699	101.698	145.759	-0.522613	0.0110957	0.195502	TNFRSF1B	1	12167003	12209228	+	3766	protein_coding	TNF receptor superfamily member 1B [Source:HGNC Symbol;Acc:HGNC:11917]	-	149	91	58	41	119	108	163	79	76	98	141	154	139	187	93	227
ENSG00000116489	147.703	108.376	153.855	123.57	131.09	113.535	92.5568	133.174	108.898	149.041	143.677	211.188	219.603	146.632	128.998	111.447	247.552	148.515	133.482	126.18	165.677	-0.39248	0.0111042	0.195502	CAPZA1	1	112619173	112671619	+	4130	protein_coding	capping actin protein of muscle Z-line subunit alpha 1 [Source:HGNC Symbol;Acc:HGNC:1488]	-	152	83	157	109	126	91	95	137	143	149	145	228	205	160	116	134
ENSG00000260409	4.85864	5.22292	2.9399	1.13367	1.0404	1.24764	1.94856	1.94414	1.52305	0	0	0	1.07123	0	0	0.831695	0	2.2674	0	2.18589	0.46337	2.34686	0.0111141	1	AC012414.5	15	20729747	20756183	-	1602	lincRNA	novel transcript	-	5	4	3	1	1	1	2	2	2	0	0	0	1	0	0	1
ENSG00000152402	67.0492	109.681	58.7981	106.565	92.5957	135.992	115.94	116.649	76.9141	97.0266	92.1513	92.6265	95.3397	138.384	163.471	132.24	149.683	138.312	174.492	97.721	130.744	-0.425687	0.0111388	0.19554	GUCY1A2	11	106674012	107018524	-	16361	protein_coding	guanylate cyclase 1 soluble subunit alpha 2 [Source:HGNC Symbol;Acc:HGNC:4684]	-	69	84	60	94	89	109	119	120	101	97	93	100	89	151	147	159
ENSG00000141965	1077.65	937.514	1050.53	1158.61	956.128	1067.98	777.477	964.295	926.016	1098.3	861.07	636.344	837.704	806.474	1174.32	801.754	576.525	910.363	800.894	1001.45	822.828	0.284214	0.0111415	0.19554	FEM1A	19	4791681	4801273	+	9593	protein_coding	fem-1 homolog A [Source:HGNC Symbol;Acc:HGNC:16934]	-	1109	718	1072	1022	919	856	798	992	1216	1098	869	687	782	880	1056	964
ENSG00000162745	43.7277	54.8407	100.937	35.1437	67.626	41.172	56.5083	81.654	35.0302	73.02	162.503	31.493	109.266	17.4125	75.6192	96.4767	178.468	95.231	173.688	58.9659	104.462	-0.825501	0.0111459	0.19554	OLFML2B	1	161983192	162023854	-	3415	protein_coding	olfactomedin like 2B [Source:HGNC Symbol;Acc:HGNC:24558]	-	45	42	103	31	65	33	58	84	46	73	164	34	102	19	68	116
ENSG00000114942	2505.11	3383.15	2048.13	2692.46	2975.55	2965.63	2785.47	2880.25	3085.7	2971.81	2625.82	2098.92	2766.99	2067.51	2667.8	2473.46	2347.22	2529.29	2287.69	2829.33	2429.41	0.219931	0.0111721	0.195768	EEF1B2	2	206159585	206162928	+	1915	protein_coding	eukaryotic translation elongation factor 1 beta 2 [Source:HGNC Symbol;Acc:HGNC:3208]	-	2578	2591	2090	2375	2860	2377	2859	2963	4052	2971	2650	2266	2583	2256	2399	2974
ENSG00000189241	2190.27	1441.53	1661.05	2014.53	1563.72	1588.24	1689.4	1471.72	1254.23	1743.48	1629	1139.31	1491.16	1269.28	1188.78	886.587	1334.81	1730.03	1397.54	1661.82	1340.72	0.310024	0.0112159	0.196305	TSPYL1	6	116276578	116279903	-	3326	protein_coding	TSPY like 1 [Source:HGNC Symbol;Acc:HGNC:12382]	-	2254	1104	1695	1777	1503	1273	1734	1514	1647	1743	1644	1230	1392	1385	1069	1066
ENSG00000173674	1023.23	1340.99	814.354	1480.57	926.997	1307.52	1288.97	1294.8	1475.84	1505.41	1162.3	681.731	840.918	909.116	719.495	826.705	1247.63	1372.91	881.305	1245.87	960.234	0.375757	0.0112443	0.196505	EIF1AX	X	20124518	20141844	-	4427	protein_coding	eukaryotic translation initiation factor 1A X-linked [Source:HGNC Symbol;Acc:HGNC:3250]	-	1053	1027	831	1306	891	1048	1323	1332	1938	1505	1173	736	785	992	647	994
ENSG00000235703	10.689	6.52865	20.5793	17.005	15.606	7.48581	14.6142	20.4135	17.5151	23.0063	3.9635	14.8202	11.7836	11.9138	1.11205	6.65356	11.5141	6.80221	10.4534	15.3443	8.7796	0.803261	0.011259	0.196505	LINC00894	X	149938628	150224580	+	6323	antisense	long intergenic non-protein coding RNA 894 [Source:HGNC Symbol;Acc:HGNC:48579]	-	11	5	21	15	15	6	15	21	23	23	4	16	11	13	1	8
ENSG00000253304	12.6325	10.4458	18.6194	23.807	9.36361	8.73345	17.5371	4.86036	11.4229	18.0049	17.8357	27.7879	18.211	20.1618	18.9048	19.129	27.1403	11.337	29.7521	13.5427	21.14	-0.653484	0.0112818	0.196505	TMEM200B	1	29119428	29123935	-	2639	protein_coding	transmembrane protein 200B [Source:HGNC Symbol;Acc:HGNC:33785]	-	13	8	19	21	9	7	18	5	15	18	18	30	17	22	17	23
ENSG00000166831	17.4911	13.0573	37.2388	19.2724	22.8888	11.2287	4.87141	7.77657	9.89984	15.0041	18.8266	27.7879	37.4931	19.2454	11.1205	29.1093	50.1684	10.2033	67.5453	15.8729	30.1667	-0.935195	0.0112909	0.196505	RBPMS2	15	64739892	64775587	-	2101	protein_coding	RNA binding protein, mRNA processing factor 2 [Source:HGNC Symbol;Acc:HGNC:19098]	-	18	10	38	17	22	9	5	8	13	15	19	30	35	21	10	35
ENSG00000170185	875.526	1073.31	859.432	861.587	612.796	803.477	663.486	938.049	563.529	954.261	823.417	435.345	699.515	784.479	657.22	692.802	396.413	599.729	623.99	820.546	634.768	0.370088	0.0112981	0.196505	USP38	4	143184917	143223830	+	7787	protein_coding	ubiquitin specific peptidase 38 [Source:HGNC Symbol;Acc:HGNC:20067]	-	901	822	877	760	589	644	681	965	740	954	831	470	653	856	591	833
ENSG00000274750	32.067	63.9808	49.9784	145.109	5.202	13.724	28.2542	12.6369	9.13831	9.00247	12.8814	0.926265	4.28493	40.3237	11.1205	12.4754	13.9814	15.8718	15.2781	36.9094	14.1271	1.37955	0.0113068	0.196505	HIST1H3E	6	26224199	26227473	+	2679	protein_coding	histone cluster 1 H3 family member e [Source:HGNC Symbol;Acc:HGNC:4769]	-	33	49	51	128	5	11	29	13	12	9	13	1	4	44	10	15
ENSG00000174165	32.067	37.8662	48.9984	49.8814	62.424	43.6672	38.9713	46.6594	38.0763	33.009	96.1148	71.3224	59.989	38.4908	115.653	42.4165	44.4114	44.2144	53.0713	43.162	62.8537	-0.53813	0.0113343	0.196753	ZDHHC24	11	66520637	66546238	-	6266	protein_coding	zinc finger DHHC-type containing 24 [Source:HGNC Symbol;Acc:HGNC:27387]	-	33	29	50	44	60	35	40	48	50	33	97	77	56	42	104	51
ENSG00000125746	31.0953	47.0063	61.738	71.4211	44.7372	54.896	103.274	37.9108	54.8299	74.0203	28.7354	21.3041	37.4931	43.073	16.6807	51.5651	18.9159	55.5514	58.7001	58.0929	36.891	0.653648	0.0113766	0.197256	EML2	19	45606994	45645629	-	8224	protein_coding	echinoderm microtubule associated protein like 2 [Source:HGNC Symbol;Acc:HGNC:18035]	-	32	36	63	63	43	44	106	39	72	74	29	23	35	47	15	62
ENSG00000119812	411.041	514.458	408.647	485.21	495.231	402.986	506.627	383.968	432.547	425.116	423.104	295.479	334.225	431.647	431.474	430.818	302.655	377.523	373.107	446.583	377.781	0.241101	0.011417	0.197552	FAM98A	2	33583658	33599382	-	4921	protein_coding	family with sequence similarity 98 member A [Source:HGNC Symbol;Acc:HGNC:24520]	-	423	394	417	428	476	323	520	395	568	425	427	319	312	471	388	518
ENSG00000180900	898.848	961.018	715.377	904.667	744.927	893.307	933.362	768.909	810.264	738.202	627.224	677.1	703.8	907.283	728.391	797.596	662.058	751.645	630.423	836.888	720.613	0.215158	0.0114203	0.197552	SCRIB	8	143790920	143815379	-	6192	protein_coding	scribbled planar cell polarity protein [Source:HGNC Symbol;Acc:HGNC:30377]	-	925	736	730	798	716	716	958	791	1064	738	633	731	657	990	655	959
ENSG00000146904	4.85864	1.30573	2.9399	1.13367	2.0808	2.49527	3.89713	7.77657	3.0461	3.00082	0	1.85253	2.14247	2.74934	1.11205	0	0.822433	0	0.804111	3.25346	1.05366	1.65558	0.0115121	1	EPHA1	7	143390289	143408892	-	4733	protein_coding	EPH receptor A1 [Source:HGNC Symbol;Acc:HGNC:3385]	-	5	1	3	1	2	2	4	8	4	3	0	2	2	3	1	0
ENSG00000204370	1259.36	1273.09	986.828	1205.09	1262.01	1323.74	1104.84	972.072	956.477	1033.28	1029.52	890.141	855.915	837.633	1283.3	880.765	893.984	1101.96	856.378	1137.68	958.844	0.246813	0.0115386	0.199105	SDHD	11	112086773	112120013	+	2838	protein_coding	succinate dehydrogenase complex subunit D [Source:HGNC Symbol;Acc:HGNC:10683]	-	1296	975	1007	1063	1213	1061	1134	1000	1256	1033	1039	961	799	914	1154	1059
ENSG00000060762	629.679	578.439	503.704	620.116	657.533	823.439	686.869	440.349	548.299	562.154	423.104	546.496	465.986	422.482	710.598	444.957	472.899	505.631	427.787	605.058	491.105	0.30125	0.0115513	0.199105	MPC1	6	166364919	166383013	-	1546	protein_coding	mitochondrial pyruvate carrier 1 [Source:HGNC Symbol;Acc:HGNC:21606]	-	648	443	514	547	632	660	705	453	720	562	427	590	435	461	639	535
ENSG00000067167	216.695	238.949	308.69	243.739	260.1	243.289	312.744	291.622	233.027	238.065	400.313	250.092	291.375	266.686	284.684	375.095	307.59	317.437	296.717	258.692	309.999	-0.260673	0.0115535	0.199105	TRAM1	8	70573442	70608387	-	3878	protein_coding	translocation associated membrane protein 1 [Source:HGNC Symbol;Acc:HGNC:20568]	-	223	183	315	215	250	195	321	300	306	238	404	270	272	291	256	451
ENSG00000166582	113.692	188.025	134.256	174.585	140.454	149.716	174.396	124.425	109.66	143.039	154.576	87.0689	128.548	77.8981	102.308	129.744	70.7292	137.178	110.967	145.225	111.002	0.387001	0.0115678	0.199105	CENPV	17	16342534	16353656	-	2880	protein_coding	centromere protein V [Source:HGNC Symbol;Acc:HGNC:29920]	-	117	144	137	154	135	120	179	128	144	143	156	94	120	85	92	156
ENSG00000173611	125.353	77.0381	68.5978	71.4211	104.04	103.554	82.8139	150.671	119.56	154.042	71.343	84.2901	57.8466	75.1487	76.7313	48.2383	108.561	78.2255	93.2768	105.709	77.0735	0.456915	0.0115771	0.199105	SCAI	9	124942608	125143506	-	13014	protein_coding	suppressor of cancer cell invasion [Source:HGNC Symbol;Acc:HGNC:26709]	-	129	59	70	63	100	83	85	155	157	154	72	91	54	82	69	58
ENSG00000177283	48.5864	70.5094	128.376	58.9507	39.5352	53.6483	53.5855	41.7991	38.0763	46.0126	71.343	58.3547	91.0548	76.9816	73.3951	54.8919	103.627	116.771	122.225	57.9079	85.4049	-0.562817	0.0115969	0.199215	FZD8	10	35638249	35642278	-	4030	protein_coding	frizzled class receptor 8 [Source:HGNC Symbol;Acc:HGNC:4046]	-	50	54	131	52	38	43	55	43	50	46	72	63	85	84	66	66
ENSG00000115956	17.4911	7.83438	2.9399	2.26734	4.1616	0	3.89713	17.4973	3.0461	0	15.854	20.3778	18.211	8.24803	3.33614	14.1388	7.40189	21.5403	23.3192	5.91348	14.7141	-1.3081	0.011616	0.199312	PLEK	2	68365173	68397453	+	3314	protein_coding	pleckstrin [Source:HGNC Symbol;Acc:HGNC:9070]	-	18	6	3	2	4	0	4	18	4	0	16	22	17	9	3	17
ENSG00000162704	107.862	107.07	149.935	88.4261	84.2724	88.5821	97.4282	112.76	109.66	72.0197	140.704	100.963	121.049	96.227	111.205	165.507	156.262	133.777	143.132	101.802	129.87	-0.351419	0.0116463	0.199496	ARPC5	1	183620846	183635757	-	10624	protein_coding	actin related protein 2/3 complex subunit 5 [Source:HGNC Symbol;Acc:HGNC:708]	-	111	82	153	78	81	71	100	116	144	72	142	109	113	105	100	199
ENSG00000168300	1757.85	1135.99	1015.25	1740.18	1020.63	1659.35	1142.83	1521.29	1202.45	1508.41	1038.44	909.592	1039.1	1352.68	1004.18	998.866	1371.82	1135.97	1046.95	1370.42	1099.73	0.317175	0.0116536	0.199496	PCMTD1	8	51817575	51899186	-	7323	protein_coding	protein-L-isoaspartate (D-aspartate) O-methyltransferase domain containing 1 [Source:HGNC Symbol;Acc:HGNC:30483]	-	1809	870	1036	1535	981	1330	1173	1565	1579	1508	1048	982	970	1476	903	1201
ENSG00000213937	6.80209	6.52865	0.979968	6.80201	5.202	6.23818	7.79425	5.83243	3.0461	6.00164	3.9635	0	1.07123	3.66579	1.11205	3.32678	3.28973	4.53481	0	5.52273	2.32932	1.2421	0.011659	1	CLDN9	16	3012456	3014505	+	2050	protein_coding	claudin 9 [Source:HGNC Symbol;Acc:HGNC:2051]	-	7	5	1	6	5	5	8	6	4	6	4	0	1	4	1	4
ENSG00000234141	2.91518	2.61146	0.979968	9.06934	3.1212	3.74291	1.94856	7.77657	1.52305	5.00137	0.990875	1.85253	0	2.74934	0	2.49509	0	2.2674	0.804111	3.86896	1.23993	1.61553	0.0116798	1	AC006042.4	7	7949853	7950709	-	692	antisense	novel transcript	-	3	2	1	8	3	3	2	8	2	5	1	2	0	3	0	3
ENSG00000197779	13.6042	15.6688	7.83975	10.203	26.01	14.9716	16.5628	17.4973	8.37679	27.0074	13.8722	37.9769	27.8521	23.8276	14.4566	29.1093	27.1403	23.8077	22.5151	15.7742	24.5064	-0.646484	0.0117457	0.20084	ZNF81	X	47836902	48002561	+	8443	protein_coding	zinc finger protein 81 [Source:HGNC Symbol;Acc:HGNC:13156]	zf-C2H2	14	12	8	9	25	12	17	18	11	27	14	41	26	26	13	35
ENSG00000101444	507.242	608.47	519.383	486.343	471.301	535.236	537.804	466.594	570.383	471.129	410.222	460.354	486.34	524.208	432.587	475.73	419.441	482.957	431.807	517.389	458.183	0.175136	0.0117843	0.201269	AHCY	20	34280268	34311802	-	3894	protein_coding	adenosylhomocysteinase [Source:HGNC Symbol;Acc:HGNC:343]	-	522	466	530	429	453	429	552	480	749	471	414	497	454	572	389	572
ENSG00000147408	41.7843	35.2547	49.9784	39.6784	73.8684	53.6483	43.8427	34.0225	34.2687	55.0151	126.832	67.6173	43.9205	44.9059	47.818	54.8919	75.6638	61.2199	69.9576	46.1361	65.8697	-0.516824	0.0118032	0.201333	CSGALNACT1	8	19404161	19758029	-	6580	protein_coding	chondroitin sulfate N-acetylgalactosaminyltransferase 1 [Source:HGNC Symbol;Acc:HGNC:24290]	-	43	27	51	35	71	43	45	35	45	55	128	73	41	49	43	66
ENSG00000256139	6.80209	11.7516	3.91987	11.3367	7.2828	13.724	12.6657	11.6649	5.33068	7.00192	2.97262	5.55759	2.14247	3.66579	8.89638	1.66339	9.04676	2.2674	5.62877	9.14801	4.64902	0.94737	0.0118177	0.201333	AC007637.1	12	109111218	109125594	+	910	sense_overlapping	novel transcript	-	7	9	4	10	7	11	13	12	7	7	3	6	2	4	8	2
ENSG00000116260	198.232	201.082	246.952	395.65	210.161	247.032	300.079	137.062	293.188	193.053	357.706	244.534	389.929	543.453	332.502	295.252	277.16	324.239	227.563	242.249	332.482	-0.456168	0.0118301	0.201333	QSOX1	1	180154834	180204030	+	9311	protein_coding	quiescin sulfhydryl oxidase 1 [Source:HGNC Symbol;Acc:HGNC:9756]	-	204	154	252	349	202	198	308	141	385	193	361	264	364	593	299	355
ENSG00000178055	41.7843	47.0063	160.715	35.1437	101.959	58.6389	113.017	46.6594	60.1606	132.036	12.8814	25.0092	10.7123	70.5665	12.2325	43.2482	57.5703	77.0918	63.5247	79.712	41.4263	0.942747	0.0118423	0.201333	PRSS42	3	46829542	46834095	-	1857	protein_coding	serine protease 42 [Source:HGNC Symbol;Acc:HGNC:30716]	-	43	36	164	31	98	47	116	48	79	132	13	27	10	77	11	52
ENSG00000165175	2383.65	1394.52	1395.47	2270.74	889.542	1497.16	920.696	1227.73	1197.88	1524.42	769.91	1030.93	1535.08	1068.58	956.361	901.558	957.312	1145.04	1338.84	1470.18	1078.18	0.447344	0.0118843	0.201815	MID1IP1	X	38801432	38806537	+	3790	protein_coding	MID1 interacting protein 1 [Source:HGNC Symbol;Acc:HGNC:20715]	-	2453	1068	1424	2003	855	1200	945	1263	1573	1524	777	1113	1433	1166	860	1084
ENSG00000129245	1109.71	1219.55	923.13	970.42	1091.38	1117.88	1098.99	981.792	1302.21	1055.29	869.988	848.459	876.268	1074.99	961.921	1024.65	871.779	1095.16	937.593	1087.04	951.201	0.192943	0.0119041	0.201921	FXR2	17	7591230	7614871	-	4331	protein_coding	FMR1 autosomal homolog 2 [Source:HGNC Symbol;Acc:HGNC:4024]	-	1142	934	942	856	1049	896	1128	1010	1710	1055	878	916	818	1173	865	1232
ENSG00000183054	7.77382	3.91719	33.3189	7.93567	11.4444	2.49527	5.84569	15.5531	17.5151	34.0093	9.90875	6.48385	4.28493	6.41513	7.78433	2.49509	1.64487	4.53481	12.8658	13.9809	6.26861	1.16875	0.011952	0.202299	RGPD6	2	110513812	110577185	-	13309	protein_coding	RANBP2-like and GRIP domain containing 6 [Source:HGNC Symbol;Acc:HGNC:32419]	-	8	3	34	7	11	2	6	16	23	34	10	7	4	7	7	3
ENSG00000113739	10.689	16.9745	4.89984	4.53467	16.6464	19.9622	17.5371	1.94414	6.85373	10.0027	27.7445	11.1152	12.8548	24.7441	18.9048	14.1388	13.1589	19.2729	34.5768	11.0044	19.6123	-0.854972	0.0119663	0.202299	STC2	5	173314713	173329503	-	6128	protein_coding	stanniocalcin 2 [Source:HGNC Symbol;Acc:HGNC:11374]	-	11	13	5	4	16	16	18	2	9	10	28	12	12	27	17	17
ENSG00000065534	117.579	65.2865	165.615	117.901	196.636	102.306	140.297	89.4306	92.9062	137.038	220.965	110.226	263.523	96.227	86.7397	143.052	346.244	149.649	307.974	122.499	191.622	-0.645866	0.0119673	0.202299	MYLK	3	123610049	123884331	-	22167	protein_coding	myosin light chain kinase [Source:HGNC Symbol;Acc:HGNC:7590]	-	121	50	169	104	189	82	144	92	122	137	223	119	246	105	78	172
ENSG00000171522	54.4167	49.6178	55.8582	21.5397	31.212	38.6767	48.7141	58.3243	38.8378	33.009	65.3977	64.8385	55.7041	17.4125	86.7397	60.7138	78.9535	79.3592	66.7412	43.0206	63.9845	-0.56932	0.0120727	0.203848	PTGER4	5	40679498	40693735	+	3961	protein_coding	prostaglandin E receptor 4 [Source:HGNC Symbol;Acc:HGNC:9596]	-	56	38	57	19	30	31	50	60	51	33	66	70	52	19	78	73
ENSG00000261167	54.4167	63.9808	36.2588	56.6834	53.0604	43.6672	64.3026	42.7712	51.0222	74.0203	42.6076	20.3778	35.3507	33.9086	46.706	42.4165	30.43	55.5514	50.659	54.0184	39.7786	0.444643	0.0120973	0.204	AC107027.3	3	131455126	131458598	-	3473	sense_overlapping	novel transcript, overlapping to MRPL3	-	56	49	37	50	51	35	66	44	67	74	43	22	33	37	42	51
ENSG00000250159	41.7843	7.83438	21.5593	30.609	36.414	16.2193	20.4599	34.0225	25.8919	37.0101	6.93612	32.4193	11.7836	24.7441	11.1205	14.1388	13.9814	9.06962	20.9069	27.1805	16.1222	0.750235	0.0121092	0.204	AC106791.1	5	137814333	137889336	-	1675	antisense	novel transcript	-	43	6	22	27	35	13	21	35	34	37	7	35	11	27	10	17
ENSG00000227267	1.94345	5.22292	0	4.53467	2.0808	0	0	3.88829	0.761526	0	0	0	0	0.916448	0	0	0	0	0	1.84317	0.101828	3.05977	0.0121501	1	AC072039.1	3	136055184	136055764	+	581	processed_pseudogene	downstream neighbor of SON (DONSON) pseudogene	-	2	4	0	4	2	0	0	4	1	0	0	0	0	1	0	0
ENSG00000160993	64.134	47.0063	41.1587	68.0201	45.7776	47.4101	37.997	40.827	46.4531	50.0137	70.3521	58.3547	65.3452	56.8198	78.9554	44.9115	69.0843	62.3536	57.0919	48.8798	62.5854	-0.354215	0.0121631	0.204616	ALKBH4	7	102456238	102464876	-	2312	protein_coding	alkB homolog 4, lysine demethylase [Source:HGNC Symbol;Acc:HGNC:21900]	-	66	36	42	60	44	38	39	42	61	50	71	63	61	62	71	54
ENSG00000065308	42.756	80.9553	101.917	55.5497	39.5352	67.3723	57.4826	67.073	55.5914	60.0164	100.078	52.7971	88.9123	60.4855	74.5072	95.645	125.832	102.033	77.1946	62.8249	86.3873	-0.462681	0.0121733	0.204616	TRAM2	6	52497402	52576915	-	6908	protein_coding	translocation associated membrane protein 2 [Source:HGNC Symbol;Acc:HGNC:16855]	-	44	62	104	49	38	54	59	69	73	60	101	57	83	66	67	115
ENSG00000121210	266.253	322.515	271.451	241.471	384.948	330.623	211.419	314.951	213.989	494.135	167.458	227.861	147.83	231.861	201.281	191.29	195.739	182.526	426.179	305.176	219.114	0.475524	0.0121978	0.204796	TMEM131L	4	153466346	153636711	+	6393	protein_coding	transmembrane 131 like [Source:HGNC Symbol;Acc:HGNC:29146]	-	274	247	277	213	370	265	217	324	281	494	169	246	138	253	181	230
ENSG00000113749	12.6325	1.30573	4.89984	4.53467	2.0808	2.49527	2.92285	2.91622	3.0461	3.00082	11.8905	3.70506	16.0685	2.74934	2.2241	6.65356	7.40189	11.337	20.9069	3.98348	9.2152	-1.19713	0.0122384	0.205246	HRH2	5	175658030	175710756	+	5679	protein_coding	histamine receptor H2 [Source:HGNC Symbol;Acc:HGNC:5183]	-	13	1	5	4	2	2	3	3	4	3	12	4	15	3	2	8
ENSG00000115414	339.133	315.987	1847.24	618.983	538.927	447.901	586.518	829.177	473.669	533.146	1560.63	441.828	870.912	489.383	868.509	2718.81	1647.33	1019.2	1424.08	653.068	1226.74	-0.909493	0.0122528	0.205255	FN1	2	215360440	215436172	-	17315	protein_coding	fibronectin 1 [Source:HGNC Symbol;Acc:HGNC:3778]	-	349	242	1885	546	518	359	602	853	622	533	1575	477	813	534	781	3269
ENSG00000112964	1113.6	910.094	869.232	1065.65	730.361	875.84	613.797	784.462	887.178	800.219	667.85	814.187	803.425	618.602	840.708	628.762	632.451	626.937	811.348	865.043	716.03	0.272746	0.0122902	0.205504	GHR	5	42423777	42721878	+	6610	protein_coding	growth hormone receptor [Source:HGNC Symbol;Acc:HGNC:4263]	-	1146	697	887	940	702	702	630	807	1165	800	674	879	750	675	756	756
ENSG00000169105	29.1518	26.1146	55.8582	21.5397	29.1312	36.1814	18.5114	32.0784	21.3227	40.011	41.6167	38.9031	32.137	27.4934	56.7144	53.2285	56.7478	41.947	49.0507	30.99	44.2043	-0.516193	0.0122954	0.205504	CHST14	15	40470998	40474571	+	3574	protein_coding	carbohydrate sulfotransferase 14 [Source:HGNC Symbol;Acc:HGNC:24464]	-	30	20	57	19	28	29	19	33	28	40	42	42	30	30	51	64
ENSG00000197580	83.5685	121.433	69.5777	54.416	167.504	128.506	214.342	70.9612	249.781	164.045	38.6441	84.2901	53.5616	132.885	42.2578	105.625	41.9441	109.969	103.73	132.413	79.2119	0.741759	0.0123532	0.206238	BCO2	11	112175467	112224699	+	6789	protein_coding	beta-carotene oxygenase 2 [Source:HGNC Symbol;Acc:HGNC:18503]	-	86	93	71	48	161	103	220	73	328	164	39	91	50	145	38	127
ENSG00000185453	130.211	109.681	142.095	91.8271	124.848	119.773	94.5053	120.537	88.337	84.023	109.987	65.7648	86.7699	90.7283	95.6361	101.467	63.3273	89.5625	87.6481	110.584	87.8768	0.332388	0.0123778	0.206417	ZSWIM9	19	48170692	48197620	+	3751	protein_coding	zinc finger SWIM-type containing 9 [Source:HGNC Symbol;Acc:HGNC:34495]	-	134	84	145	81	120	96	97	124	116	84	111	71	81	99	86	122
ENSG00000229821	0	3.91719	0.979968	0	1.0404	0	0.974282	2.91622	0	5.00137	1.98175	0.926265	18.211	9.16448	15.5687	6.65356	4.9346	0	0	1.48294	6.38225	-2.11701	0.0123995	1	AC103925.1	1	201222113	201223123	-	771	antisense	novel transcript	-	0	3	1	0	1	0	1	3	0	5	2	1	17	10	14	8
ENSG00000143374	362.454	368.216	324.369	337.833	278.827	406.729	389.713	253.711	319.079	308.084	217.992	297.331	279.592	317.091	332.502	269.469	296.076	283.426	219.522	334.902	279.222	0.261843	0.0124424	0.207261	TARS2	1	150487364	150507609	+	4077	protein_coding	threonyl-tRNA synthetase 2, mitochondrial [Source:HGNC Symbol;Acc:HGNC:30740]	-	373	282	331	298	268	326	400	261	419	308	220	321	261	346	299	324
ENSG00000174574	194.345	185.414	170.514	238.07	193.515	153.459	202.651	150.671	188.097	157.043	253.664	193.589	274.236	319.84	236.866	268.638	149.683	215.403	173.688	183.378	231.734	-0.336451	0.0125525	0.208862	AKIRIN1	1	38991223	39006059	+	2741	protein_coding	akirin 1 [Source:HGNC Symbol;Acc:HGNC:25744]	-	200	142	174	210	186	123	208	155	247	157	256	209	256	349	213	323
ENSG00000104067	204.063	340.796	239.112	224.466	300.676	336.862	352.69	292.594	261.203	301.082	307.171	339.939	294.589	335.42	322.494	393.392	348.711	380.924	354.613	285.354	341.917	-0.263518	0.0125848	0.209165	TJP1	15	29699367	29968865	-	11265	protein_coding	tight junction protein 1 [Source:HGNC Symbol;Acc:HGNC:11827]	-	210	261	244	198	289	270	362	301	343	301	310	367	275	366	290	473
ENSG00000169282	22.3497	33.949	43.1186	44.213	40.5756	52.4007	25.3313	40.827	31.2226	41.0112	59.4525	32.4193	68.5589	47.6553	32.2494	57.387	42.7665	46.4818	93.2768	37.4999	53.3608	-0.518683	0.0126345	0.209755	KCNAB1	3	156037701	156539138	+	6852	protein_coding	potassium voltage-gated channel subfamily A member regulatory beta subunit 1 [Source:HGNC Symbol;Acc:HGNC:6228]	-	23	26	44	39	39	42	26	42	41	41	60	35	64	52	29	69
ENSG00000275441	0	0	0	0	0	0	0	0	0	0	1.98175	0.926265	2.14247	0.916448	3.33614	0.831695	0.822433	0	0.804111	0	1.30681	-2.76992	0.0126505	1	AC020765.2	16	28553709	28554140	-	432	antisense	novel transcript, antisense to CCDC101	-	0	0	0	0	0	0	0	0	0	0	2	1	2	1	3	1
ENSG00000133065	598.584	761.241	782.995	832.112	820.876	719.886	1571.52	556.025	632.067	1396.38	484.538	416.819	483.126	607.605	651.66	726.07	633.273	781.121	819.389	867.168	622.622	0.477871	0.0126686	0.210086	SLC41A1	1	205789093	205813748	-	6357	protein_coding	solute carrier family 41 member 1 [Source:HGNC Symbol;Acc:HGNC:19429]	-	616	583	799	734	789	577	1613	572	830	1396	489	450	451	663	586	873
ENSG00000177842	18.4628	11.7516	18.6194	14.7377	11.4444	24.9527	26.3056	10.6928	20.5612	15.0041	20.8084	29.6405	31.0658	21.9947	25.5771	29.941	21.3832	24.9415	18.4945	17.2532	24.8719	-0.51724	0.0126856	0.210134	ZNF620	3	40477131	40518736	+	3783	protein_coding	zinc finger protein 620 [Source:HGNC Symbol;Acc:HGNC:28742]	zf-C2H2	19	9	19	13	11	20	27	11	27	15	21	32	29	24	23	36
ENSG00000011465	1189.39	1297.9	6032.68	2278.67	1858.16	2451.6	2417.19	3778.44	1883.25	1592.44	5187.23	2359.2	4199.23	2733.76	3071.48	5561.55	2916.35	3808.11	4898.64	2477.97	3859.5	-0.639215	0.0127188	0.21044	DCN	12	91140484	91183123	-	12847	protein_coding	decorin [Source:HGNC Symbol;Acc:HGNC:2705]	-	1224	994	6156	2010	1786	1965	2481	3887	2473	1592	5235	2547	3920	2983	2762	6687
ENSG00000204314	0	2.61146	0.979968	1.13367	3.1212	1.24764	1.94856	2.91622	0.761526	1.00027	3.9635	6.48385	1.07123	1.8329	2.2241	4.99017	8.22433	3.40111	4.02055	1.57205	4.02353	-1.41009	0.0127314	1	PRRT1	6	32148359	32153083	-	3139	protein_coding	proline rich transmembrane protein 1 [Source:HGNC Symbol;Acc:HGNC:13943]	-	0	2	1	1	3	1	2	3	1	1	4	7	1	2	2	6
ENSG00000118200	100.088	161.911	114.656	102.03	131.09	113.535	158.808	182.749	143.928	168.046	220.965	124.12	137.118	224.53	213.513	193.785	160.374	150.782	170.471	137.684	177.295	-0.364074	0.0127393	0.21044	CAMSAP2	1	200739558	200860704	+	7777	protein_coding	calmodulin regulated spectrin associated protein family member 2 [Source:HGNC Symbol;Acc:HGNC:29188]	-	103	124	117	90	126	91	163	188	189	168	223	134	128	245	192	233
ENSG00000095587	34.9822	19.586	20.5793	37.411	24.9696	21.2098	14.6142	35.9667	15.992	25.0069	11.8905	32.4193	40.7068	25.6605	55.6024	48.2383	49.346	60.0862	28.948	25.0318	39.2109	-0.645568	0.0127466	0.21044	TLL2	10	96364606	96513918	-	8151	protein_coding	tolloid like 2 [Source:HGNC Symbol;Acc:HGNC:11844]	-	36	15	21	33	24	17	15	37	21	25	12	35	38	28	50	58
ENSG00000113384	224.469	186.719	252.832	229.001	227.848	163.44	242.596	205.107	236.073	155.042	243.755	230.64	230.315	338.169	335.838	314.381	261.534	202.933	215.502	212.313	263.674	-0.310729	0.0128663	0.211991	GOLPH3	5	32124704	32174350	-	2785	protein_coding	golgi phosphoprotein 3 [Source:HGNC Symbol;Acc:HGNC:15452]	-	231	143	258	202	219	131	249	211	310	155	246	249	215	369	302	378
ENSG00000142864	3491.42	4084.32	3037.9	3883.95	3559.21	3104.12	3639.92	3196.17	3541.1	3734.02	3012.26	2138.75	2765.92	3564.07	3593.03	2898.46	2490.33	3096.14	3381.29	3527.21	2993.36	0.236786	0.0128692	0.211991	SERBP1	1	67407810	67430415	-	7676	protein_coding	SERPINE1 mRNA binding protein 1 [Source:HGNC Symbol;Acc:HGNC:17860]	-	3593	3128	3100	3426	3421	2488	3736	3288	4650	3733	3040	2309	2582	3889	3231	3485
ENSG00000111276	1083.48	927.069	814.354	951.147	815.674	928.241	854.445	940.965	1040.24	946.259	774.864	653.017	837.704	981.516	739.512	786.784	859.442	922.834	694.752	930.187	805.603	0.208122	0.0129375	0.212881	CDKN1B	12	12715058	12722371	+	2811	protein_coding	cyclin dependent kinase inhibitor 1B [Source:HGNC Symbol;Acc:HGNC:1785]	-	1115	710	831	839	784	744	877	968	1366	946	782	705	782	1071	665	946
ENSG00000139263	34.9822	63.9808	67.6178	36.2774	63.4644	67.3723	67.2254	48.6036	57.1145	72.0197	89.1787	63.9123	67.4877	65.9842	56.7144	62.3771	106.094	87.2951	88.4522	57.8658	76.3884	-0.404463	0.0129558	0.212946	LRIG3	12	58872149	58920522	-	5893	protein_coding	leucine rich repeats and immunoglobulin like domains 3 [Source:HGNC Symbol;Acc:HGNC:30991]	-	36	49	69	32	61	54	69	50	75	72	90	69	63	72	51	75
ENSG00000256294	18.4628	18.2802	21.5593	13.604	15.606	29.9432	21.4342	19.4414	23.6073	17.0047	23.781	22.2304	31.0658	30.2428	23.353	25.7826	32.8973	29.4763	25.7315	19.8943	27.1734	-0.449463	0.0129779	0.213072	ZNF225	19	44112181	44134816	+	7226	protein_coding	zinc finger protein 225 [Source:HGNC Symbol;Acc:HGNC:13018]	zf-C2H2	19	14	22	12	15	24	22	20	31	17	24	24	29	33	21	31
ENSG00000104324	52.4733	48.312	77.4175	86.1587	74.9088	76.1057	87.6854	94.291	65.4912	59.0162	106.024	71.3224	104.981	57.7362	77.8433	148.873	82.2433	96.3647	137.503	72.186	98.099	-0.443851	0.0129974	0.213157	CPQ	8	96645227	97149654	+	3457	protein_coding	carboxypeptidase Q [Source:HGNC Symbol;Acc:HGNC:16910]	-	54	37	79	76	72	61	90	97	86	59	107	77	98	63	70	179
ENSG00000125414	216140	170592	125271	220638	191078	228445	141416	211017	229299	293097	159038	175043	101404	145289	253398	104700	44227.1	148651	119628	202699	139042	0.543823	0.0130828	0.214101	MYH2	17	10521148	10549957	-	6623	protein_coding	myosin heavy chain 2 [Source:HGNC Symbol;Acc:HGNC:7572]	-	222429	130649	127832	194623	183658	183102	145149	217080	301104	293017	160503	188977	94661	158535	227866	125888
ENSG00000188868	9.71727	19.586	6.85978	9.06934	7.2828	7.48581	5.84569	6.8045	9.89984	9.00247	22.7901	13.894	14.9973	11.9138	10.0084	15.8022	13.1589	12.4707	12.8658	9.15535	14.2112	-0.657605	0.0131031	0.214101	ZNF563	19	12317477	12333720	-	2847	protein_coding	zinc finger protein 563 [Source:HGNC Symbol;Acc:HGNC:30498]	zf-C2H2	10	15	7	8	7	6	6	7	13	9	23	15	14	13	9	19
ENSG00000154917	18.4628	44.3948	38.2188	21.5397	21.8484	27.448	25.3313	17.4973	24.3688	26.0071	25.7627	28.7142	35.3507	20.1618	60.0506	48.2383	41.9441	52.1503	36.185	26.5117	38.7286	-0.551425	0.0131086	0.214101	RAB6B	3	133824239	133895836	-	6005	protein_coding	RAB6B, member RAS oncogene family [Source:HGNC Symbol;Acc:HGNC:14902]	-	19	34	39	19	21	22	26	18	32	26	26	31	33	22	54	58
ENSG00000161328	20.4063	10.4458	14.6995	27.208	40.5756	33.6862	7.79425	27.218	34.2687	37.0101	149.622	66.6911	36.4219	10.9974	84.5156	23.2875	24.673	11.337	58.7001	25.3313	51.8051	-1.02943	0.0131126	0.214101	LRRC56	11	537527	554916	+	2769	protein_coding	leucine rich repeat containing 56 [Source:HGNC Symbol;Acc:HGNC:25430]	-	21	8	15	24	39	27	8	28	45	37	151	72	34	12	76	28
ENSG00000254231	4.85864	2.61146	4.89984	0	0	6.23818	2.92285	2.91622	9.13831	3.00082	11.8905	12.0414	5.35616	7.33158	16.6807	4.15848	9.04676	3.40111	4.82466	3.65863	8.30349	-1.14185	0.0131584	0.214612	AC103760.1	8	86333274	86343314	-	3844	processed_transcript	uncharacterized LOC105375624 [Source:NCBI gene;Acc:105375624]	-	5	2	5	0	0	5	3	3	12	3	12	13	5	8	15	5
ENSG00000151414	1222.43	1043.28	892.751	1031.64	957.169	973.155	916.799	1147.04	1037.2	1028.28	953.221	692.846	810.923	1113.48	780.657	887.419	885.76	974.984	855.574	1024.97	883.874	0.213734	0.0131825	0.214769	NEK7	1	198156963	198322420	+	5485	protein_coding	NIMA related kinase 7 [Source:HGNC Symbol;Acc:HGNC:13386]	-	1258	799	911	910	920	780	941	1180	1362	1028	962	748	757	1215	702	1067
ENSG00000129167	2.91518	0	0.979968	0	4.1616	1.24764	0	1.94414	0	2.00055	2.97262	13.894	0	4.58224	5.56024	3.32678	1.64487	2.2674	5.62877	1.32491	4.43077	-1.74364	0.0131989	1	TPH1	11	18017564	18042426	-	5626	protein_coding	tryptophan hydroxylase 1 [Source:HGNC Symbol;Acc:HGNC:12008]	-	3	0	1	0	4	1	0	2	0	2	3	15	0	5	5	4
ENSG00000121068	62.1905	99.2355	80.3574	99.7628	106.121	98.5632	90.6082	69.9892	80.7218	146.04	86.2061	142.645	115.693	87.0625	117.877	107.289	192.449	119.039	153.585	93.3589	124.649	-0.421712	0.0132195	0.215135	TBX2	17	61399896	61409466	+	6029	protein_coding	T-box 2 [Source:HGNC Symbol;Acc:HGNC:11597]	T-box	64	76	82	88	102	79	93	72	106	146	87	154	108	95	106	129
ENSG00000204599	56.3602	56.1464	77.4175	49.8814	58.2624	58.6389	61.3797	40.827	56.3529	57.0156	62.4251	85.2164	77.1288	58.6527	86.7397	77.3477	57.5703	90.6962	58.7001	57.2282	72.7196	-0.337978	0.0132368	0.215137	TRIM39	6	30326479	30343729	+	4226	protein_coding	tripartite motif containing 39 [Source:HGNC Symbol;Acc:HGNC:10065]	-	58	43	79	44	56	47	63	42	74	57	63	92	72	64	78	93
ENSG00000146054	1646.11	1213.02	1940.34	1367.2	1426.39	1189	985.973	1550.45	1493.35	1449.4	1630.98	2809.36	1629.35	2107.83	1870.46	1287.46	1730.4	1591.72	1586.51	1426.12	1804.9	-0.339546	0.0132486	0.215137	TRIM7	5	181193924	181205293	-	7338	protein_coding	tripartite motif containing 7 [Source:HGNC Symbol;Acc:HGNC:16278]	-	1694	929	1980	1206	1371	953	1012	1595	1961	1449	1646	3033	1521	2300	1682	1548
ENSG00000167600	0	0	0	0	0	0	0	1.94414	0.761526	0	0.990875	0.926265	2.14247	0.916448	0	0.831695	4.11216	4.53481	2.41233	0.270567	1.87412	-2.44415	0.0133223	1	CYP2S1	19	41193049	41207539	+	2874	protein_coding	cytochrome P450 family 2 subfamily S member 1 [Source:HGNC Symbol;Acc:HGNC:15654]	-	0	0	0	0	0	0	0	2	1	0	1	1	2	1	0	1
ENSG00000197045	65.1057	77.0381	96.0369	72.5547	71.7876	51.153	66.2512	80.682	57.1145	64.0175	86.2061	80.585	73.9151	70.5665	92.3	112.279	98.6919	102.033	73.9782	70.1741	87.8394	-0.324533	0.0133923	0.217035	GMFB	14	54474484	54489196	-	7966	protein_coding	glia maturation factor beta [Source:HGNC Symbol;Acc:HGNC:4373]	-	67	59	98	64	69	41	68	83	75	64	87	87	69	77	83	135
ENSG00000169371	110.777	154.076	102.897	133.773	96.7573	117.278	92.5568	98.1792	95.1908	130.036	87.197	120.414	71.7726	93.4777	94.524	89.8231	91.29	80.4929	93.2768	113.152	91.3632	0.298688	0.0133959	0.217035	SNUPN	15	75598083	75626469	-	3516	protein_coding	snurportin 1 [Source:HGNC Symbol;Acc:HGNC:14245]	-	114	118	105	118	93	94	95	101	125	130	88	130	67	102	85	108
ENSG00000267023	66.0775	74.4266	63.6979	78.2231	68.6664	78.601	62.354	68.045	46.4531	78.0214	72.3339	34.2718	37.4931	47.6553	53.3783	63.2088	64.1497	43.0807	56.2877	68.4566	52.4288	0.371889	0.0134093	0.217035	LRRC37A16P	17	68125777	68152468	-	3815	transcribed_unprocessed_pseudogene	leucine rich repeat containing 37 member A16, pseudogene [Source:HGNC Symbol;Acc:HGNC:43820]	-	68	57	65	69	66	63	64	70	61	78	73	37	35	52	48	76
ENSG00000124313	100.088	78.3438	114.656	132.639	152.939	134.745	89.6339	97.2072	83.0063	68.0186	120.887	175.064	192.822	348.25	192.384	166.339	64.1497	74.8244	114.184	105.128	160.989	-0.615642	0.0135041	0.218331	IQSEC2	X	53225828	53321350	-	13115	protein_coding	IQ motif and Sec7 domain 2 [Source:HGNC Symbol;Acc:HGNC:29059]	-	103	60	117	117	147	108	92	100	109	68	122	189	180	380	173	200
ENSG00000244198	0	0	0.979968	0	0	0	0	0	2.28458	0	0.990875	7.41012	3.2137	2.74934	0	1.66339	2.4673	1.1337	0.804111	0.326455	2.27028	-2.46079	0.0135395	1	AC004889.1	7	144194858	144280547	+	4969	antisense	novel transcript, antisense to ARHGEF35, OR2A42, OR2A7 and CTAGE8	-	0	0	1	0	0	0	0	0	3	0	1	8	3	3	0	2
ENSG00000137513	174.911	274.203	164.635	227.867	181.03	193.383	208.496	164.28	188.097	173.047	165.476	133.382	129.619	148.465	215.737	163.012	193.272	140.579	127.854	194.995	157.488	0.305432	0.0135547	0.21891	NARS2	11	78435961	78574874	-	3153	protein_coding	asparaginyl-tRNA synthetase 2, mitochondrial [Source:HGNC Symbol;Acc:HGNC:26274]	-	180	210	168	201	174	155	214	169	247	173	167	144	121	162	194	196
ENSG00000129170	4901.39	20493.4	4916.5	5908.68	17991.6	3771.6	9976.65	5227.8	17025.4	8931.45	5412.16	4458.11	5220.12	3520.08	3980.02	9512.93	3908.2	6276.18	7228.15	9914.46	5501.77	0.849625	0.0135907	0.219154	CSRP3	11	19182037	19210571	-	1638	protein_coding	cysteine and glycine rich protein 3 [Source:HGNC Symbol;Acc:HGNC:2472]	-	5044	15695	5017	5212	17293	3023	10240	5378	22357	8929	5462	4813	4873	3841	3579	11438
ENSG00000136897	151.589	134.49	137.196	162.114	157.1	137.24	132.502	133.174	129.459	128.035	134.759	118.562	107.123	144.799	117.877	112.279	125.832	111.103	110.163	140.29	120.277	0.219167	0.0135993	0.219154	MRPL50	9	101387633	101398614	-	3332	protein_coding	mitochondrial ribosomal protein L50 [Source:HGNC Symbol;Acc:HGNC:16654]	-	156	103	140	143	151	110	136	137	170	128	136	128	100	158	106	135
ENSG00000032742	45.6712	52.2292	44.0986	43.0794	42.6564	46.1625	48.7141	52.4919	94.4292	66.0181	27.7445	43.5345	40.7068	44.9059	48.9301	44.9115	37.0095	35.1448	38.5973	53.5551	40.165	0.425571	0.013641	0.21949	IFT88	13	20567069	20691437	+	6111	protein_coding	intraflagellar transport 88 [Source:HGNC Symbol;Acc:HGNC:20606]	-	47	40	45	38	41	37	50	54	124	66	28	47	38	49	44	54
ENSG00000173281	1491.6	1850.22	1197.52	2506.54	1408.7	1963.78	899.262	902.083	604.652	1647.45	3080.63	1538.53	2682.37	1338.93	3750.94	954.786	1760.83	2033.86	2992.1	1447.18	2237	-0.628512	0.013663	0.21949	PPP1R3B	8	9136255	9151574	-	5776	protein_coding	protein phosphatase 1 regulatory subunit 3B [Source:HGNC Symbol;Acc:HGNC:14942]	-	1535	1417	1222	2211	1354	1574	923	928	794	1647	3109	1661	2504	1461	3373	1148
ENSG00000198838	248.762	1492.45	374.348	775.429	397.433	971.908	1101.91	693.087	421.885	1222.33	416.167	402.925	189.608	380.326	279.124	520.641	633.273	604.263	745.411	769.955	463.527	0.731299	0.0136645	0.21949	RYR3	15	33310945	33866121	+	20370	protein_coding	ryanodine receptor 3 [Source:HGNC Symbol;Acc:HGNC:10485]	-	256	1143	382	684	382	779	1131	713	554	1222	420	435	177	415	251	626
ENSG00000101546	60.2471	65.2865	48.9984	64.6191	62.424	64.877	66.2512	73.8775	51.0222	50.0137	36.6624	58.3547	58.9178	36.6579	21.1289	64.0405	42.7665	53.284	36.9891	60.7617	45.4224	0.414421	0.0137456	0.220335	RBFA	18	80034358	80046397	+	3722	protein_coding	ribosome binding factor A [Source:HGNC Symbol;Acc:HGNC:26120]	-	62	50	50	57	60	52	68	76	67	50	37	63	55	40	19	77
ENSG00000107819	46.6429	48.312	102.897	36.2774	37.4544	51.153	51.6369	46.6594	46.4531	33.009	101.069	80.585	85.6986	34.825	60.0506	62.3771	84.7106	60.0862	75.5864	50.0495	71.6654	-0.516869	0.0137477	0.220335	SFXN3	10	101031234	101041244	+	4631	protein_coding	sideroflexin 3 [Source:HGNC Symbol;Acc:HGNC:16087]	-	48	37	105	32	36	41	53	48	61	33	102	87	80	38	54	75
ENSG00000144935	9.71727	20.8917	11.7596	15.8713	12.4848	18.7145	11.6914	10.6928	11.4229	16.0044	10.8996	29.6405	14.9973	13.7467	16.6807	27.4459	36.187	11.337	34.5768	13.9251	21.7235	-0.676362	0.013785	0.220335	TRPC1	3	142724074	142807888	+	4768	protein_coding	transient receptor potential cation channel subfamily C member 1 [Source:HGNC Symbol;Acc:HGNC:12333]	-	10	16	12	14	12	15	12	11	15	16	11	32	14	15	15	33
ENSG00000105516	290.546	403.471	318.49	193.857	212.242	334.366	174.396	470.483	223.889	555.152	67.3795	188.958	98.5534	137.467	204.617	137.23	419.441	148.515	343.355	317.689	193.946	0.710254	0.0137914	0.220335	DBP	19	48630030	48637438	-	6544	protein_coding	D-box binding PAR bZIP transcription factor [Source:HGNC Symbol;Acc:HGNC:2697]	TF_bZIP	299	309	325	171	204	268	179	484	294	555	68	204	92	150	184	165
ENSG00000185414	369.256	329.044	275.371	340.1	293.393	334.366	338.076	266.348	343.448	297.081	298.253	247.313	260.31	313.425	289.132	256.162	298.543	292.495	206.656	318.648	273.588	0.2213	0.0138055	0.220335	MRPL30	2	99181079	99197626	+	2898	protein_coding	mitochondrial ribosomal protein L30 [Source:HGNC Symbol;Acc:HGNC:14036]	-	380	252	281	300	282	268	347	274	451	297	301	267	243	342	260	308
ENSG00000221818	50.5298	45.7006	84.2773	52.1487	57.222	87.3345	60.4055	78.7378	54.8299	53.0145	71.343	74.1012	86.7699	65.0678	56.7144	107.289	139.814	54.4177	123.029	62.4201	86.505	-0.477548	0.0138066	0.220335	EBF2	8	25841730	26045397	-	7077	protein_coding	early B cell factor 2 [Source:HGNC Symbol;Acc:HGNC:19090]	COE	52	35	86	46	55	70	62	81	72	53	72	80	81	71	51	129
ENSG00000123684	242.932	327.738	221.473	233.536	295.474	217.089	225.059	231.353	234.55	222.061	295.281	319.561	243.17	263.02	318.046	275.291	268.113	281.158	304.758	245.126	285.378	-0.222107	0.013821	0.220335	LPGAT1	1	211743457	211830772	-	8799	protein_coding	lysophosphatidylglycerol acyltransferase 1 [Source:HGNC Symbol;Acc:HGNC:28985]	-	250	251	226	206	284	174	231	238	308	222	298	345	227	287	286	331
ENSG00000205726	440.192	519.681	375.328	411.521	394.312	393.005	406.275	420.907	312.226	405.111	365.633	339.939	269.951	301.511	359.191	324.361	265.646	391.127	443.065	407.856	340.047	0.260653	0.0138592	0.220706	ITSN1	21	33642400	33899861	+	21748	protein_coding	intersectin 1 [Source:HGNC Symbol;Acc:HGNC:6183]	-	453	398	383	363	379	315	417	433	410	405	369	367	252	329	323	390
ENSG00000106113	4.85864	16.9745	13.7196	12.4703	9.36361	22.4574	9.74282	9.72072	10.6614	15.0041	27.7445	40.7557	14.9973	7.33158	35.5855	9.14865	19.7384	21.5403	16.0822	12.4973	21.436	-0.787383	0.013882	0.220832	CRHR2	7	30651943	30700129	-	3984	protein_coding	corticotropin releasing hormone receptor 2 [Source:HGNC Symbol;Acc:HGNC:2358]	-	5	13	14	11	9	18	10	10	14	15	28	44	14	8	32	11
ENSG00000150867	25.2649	15.6688	38.2188	37.411	33.2928	34.9338	34.0999	33.0504	35.7917	38.0104	41.6167	33.3455	71.7726	32.9921	58.9385	49.07	30.43	41.947	46.6384	32.5743	45.1945	-0.458556	0.0139776	0.221953	PIP4K2A	10	22534849	22714555	-	5088	protein_coding	phosphatidylinositol-5-phosphate 4-kinase type 2 alpha [Source:HGNC Symbol;Acc:HGNC:8997]	-	26	12	39	33	32	28	35	34	47	38	42	36	67	36	53	59
ENSG00000151779	386.747	329.044	302.81	380.912	311.08	397.996	345.87	320.784	357.917	344.094	275.463	265.838	311.729	388.574	220.185	259.489	369.272	276.623	248.47	347.725	290.627	0.257301	0.0139824	0.221953	NBAS	2	15166909	15561330	-	8948	protein_coding	neuroblastoma amplified sequence [Source:HGNC Symbol;Acc:HGNC:15625]	-	398	252	309	336	299	319	355	330	470	344	278	287	291	424	198	312
ENSG00000203780	0	1.30573	0	2.26734	2.0808	4.99054	4.87141	0.972072	2.28458	0	0	0	0	0	0	1.66339	0	0	0	1.87725	0.184821	2.77454	0.0139982	1	FANK1	10	125896539	126009592	+	3384	protein_coding	fibronectin type III and ankyrin repeat domains 1 [Source:HGNC Symbol;Acc:HGNC:23527]	-	0	1	0	2	2	4	5	1	3	0	0	0	0	0	0	2
ENSG00000162194	1.94345	2.61146	1.95994	2.26734	1.0404	4.99054	0.974282	2.91622	3.80763	3.00082	5.94525	4.63132	10.7123	2.74934	3.33614	4.15848	4.9346	4.53481	8.04111	2.55121	5.44926	-1.09906	0.0141626	1	LBHD1	11	62662817	62672255	-	3362	protein_coding	LBH domain containing 1 [Source:HGNC Symbol;Acc:HGNC:28351]	-	2	2	2	2	1	4	1	3	5	3	6	5	10	3	3	5
ENSG00000179314	257.508	305.541	311.63	211.996	190.393	229.565	371.201	198.303	210.181	259.071	68.3704	98.1841	216.389	173.209	130.11	158.854	318.281	215.403	209.069	254.539	176.43	0.527679	0.0141632	0.22445	WSCD1	17	6057807	6124427	+	7136	protein_coding	WSC domain containing 1 [Source:HGNC Symbol;Acc:HGNC:29060]	-	265	234	318	187	183	184	381	204	276	259	69	106	202	189	117	191
ENSG00000154945	1306.97	1331.85	994.668	1286.71	1026.88	1227.67	1116.53	1213.15	1110.31	1215.33	1079.06	803.998	942.685	1173.05	1112.05	1224.26	902.209	896.759	1037.3	1183.01	1019.04	0.214524	0.0141767	0.22445	ANKRD40	17	50693190	50707924	-	4849	protein_coding	ankyrin repeat domain 40 [Source:HGNC Symbol;Acc:HGNC:28233]	-	1345	1020	1015	1135	987	984	1146	1248	1458	1215	1089	868	880	1280	1000	1472
ENSG00000171174	24.2932	30.0318	29.399	35.1437	33.2928	14.9716	33.1256	22.3577	33.5071	28.0077	44.5894	38.9031	26.7808	32.9921	38.9217	34.0995	41.1216	39.6796	41.0096	28.413	37.5664	-0.397051	0.0142058	0.22445	RBKS	2	27781364	27891098	-	3585	protein_coding	ribokinase [Source:HGNC Symbol;Acc:HGNC:30325]	-	25	23	30	31	32	12	34	23	44	28	45	42	25	36	35	41
ENSG00000181322	16.5194	20.8917	13.7196	20.406	26.01	8.73345	5.84569	19.4414	9.13831	20.0055	48.5529	56.5022	35.3507	23.8276	24.465	7.48526	23.8505	14.7381	18.4945	16.0711	28.1408	-0.811424	0.0142216	0.22445	NME9	3	138261437	138329886	-	3738	protein_coding	NME/NM23 family member 9 [Source:HGNC Symbol;Acc:HGNC:21343]	-	17	16	14	18	25	7	6	20	12	20	49	61	33	26	22	9
ENSG00000134308	358.567	314.681	406.687	353.704	270.504	273.232	362.433	307.175	319.079	305.084	367.615	341.792	354.578	381.242	309.149	403.372	563.366	376.389	451.91	327.115	394.379	-0.270967	0.0142377	0.22445	YWHAQ	2	9583972	9631014	-	2713	protein_coding	tyrosine 3-monooxygenase/tryptophan 5-monooxygenase activation protein theta [Source:HGNC Symbol;Acc:HGNC:12854]	-	369	241	415	312	260	219	372	316	419	305	371	369	331	416	278	485
ENSG00000260001	15.5476	14.363	31.359	30.609	1.0404	11.2287	32.1513	10.6928	15.992	24.0066	5.94525	0.926265	5.35616	11.9138	0	4.15848	4.9346	30.61	5.62877	18.6991	7.71926	1.29262	0.0142492	0.22445	TGFBR3L	19	7916145	7919097	+	1516	protein_coding	transforming growth factor beta receptor 3 like [Source:HGNC Symbol;Acc:HGNC:44152]	-	16	11	32	27	1	9	33	11	21	24	6	1	5	13	0	5
ENSG00000015479	36.9256	27.4203	41.1587	49.8814	31.212	19.9622	36.0484	65.1288	35.7917	61.0167	16.8449	41.6819	33.2082	26.577	13.3446	12.4754	42.7665	29.4763	16.8863	40.4546	25.9179	0.645851	0.0142738	0.22445	MATR3	5	139293648	139331677	+	12090	protein_coding	matrin 3 [Source:HGNC Symbol;Acc:HGNC:6912]	-	38	21	42	44	30	16	37	67	47	61	17	45	31	29	12	15
ENSG00000177469	1683.03	2021.27	2559.68	1939.71	1779.08	1946.31	1855.03	1586.42	1568.74	1776.49	2518.8	2223.96	2413.49	1675.27	1770.38	1859.67	2980.5	2290.08	2925.35	1871.58	2295.28	-0.294747	0.0142745	0.22445	CAVIN1	17	42402452	42423517	-	3828	protein_coding	caveolae associated protein 1 [Source:HGNC Symbol;Acc:HGNC:9688]	-	1732	1548	2612	1711	1710	1560	1904	1632	2060	1776	2542	2401	2253	1828	1592	2236
ENSG00000277778	19.4345	10.4458	22.5393	11.3367	21.8484	9.98108	11.6914	34.9946	32.7456	20.0055	10.8996	13.894	6.4274	13.7467	13.3446	9.98034	15.6262	10.2033	16.0822	19.5023	12.2449	0.683198	0.0142924	0.22445	PGM5P2	9	41006999	41074617	-	1980	transcribed_unprocessed_pseudogene	phosphoglucomutase 5 pseudogene 2 [Source:HGNC Symbol;Acc:HGNC:18965]	-	20	8	23	10	21	8	12	36	43	20	11	15	6	15	12	12
ENSG00000126216	134.098	97.9298	128.376	96.3618	84.2724	91.0774	102.3	147.755	108.898	103.028	135.75	171.359	140.331	138.384	141.23	93.1499	155.44	119.039	131.07	109.41	136.195	-0.311874	0.0143043	0.22445	TUBGCP3	13	112485005	112588205	-	7254	protein_coding	tubulin gamma complex associated protein 3 [Source:HGNC Symbol;Acc:HGNC:18598]	-	138	75	131	85	81	73	105	152	143	103	137	185	131	151	127	112
ENSG00000111261	30.1235	36.5605	23.5192	18.1387	30.1716	18.7145	19.4856	28.1901	15.992	23.0063	33.6897	29.6405	37.4931	15.5796	31.1373	47.4066	37.0095	31.7437	45.0302	24.3902	34.3034	-0.505758	0.0143184	0.22445	MANSC1	12	12326056	12350541	-	6015	protein_coding	MANSC domain containing 1 [Source:HGNC Symbol;Acc:HGNC:25505]	-	31	28	24	16	29	15	20	29	21	23	34	32	35	17	28	57
ENSG00000278133	63.1623	41.7834	92.117	65.7527	80.1108	84.8392	57.4826	81.654	111.944	85.0233	70.3521	138.94	95.3397	112.723	135.67	88.9914	86.3554	87.2951	101.318	76.387	101.887	-0.408045	0.0143211	0.22445	AC135050.6	16	31122235	31124064	+	756	sense_intronic	novel transcript, sense intronic to KAT8	-	65	32	94	58	77	68	59	84	147	85	71	150	89	123	122	107
ENSG00000126226	236.13	210.223	204.813	256.209	175.828	182.155	205.573	231.353	219.32	208.057	132.777	213.041	167.112	224.53	153.463	184.636	191.627	187.061	141.523	212.966	177.308	0.264221	0.0143441	0.224533	PCID2	13	113177539	113208715	-	6243	protein_coding	PCI domain containing 2 [Source:HGNC Symbol;Acc:HGNC:25653]	-	243	161	209	226	169	146	211	238	288	208	134	230	156	245	138	222
ENSG00000189077	285.688	420.445	336.129	280.016	221.605	385.519	653.743	219.688	385.332	460.126	158.54	192.663	231.386	319.84	206.841	347.649	279.627	371.854	229.976	364.829	259.82	0.489596	0.0143567	0.224533	TMEM120A	7	75986837	75994659	-	1997	protein_coding	transmembrane protein 120A [Source:HGNC Symbol;Acc:HGNC:21697]	-	294	322	343	247	213	309	671	226	506	460	160	208	216	349	186	418
ENSG00000203965	35.9539	11.7516	28.4191	15.8713	19.7676	19.9622	26.3056	34.0225	44.1685	28.0077	27.7445	105.594	23.5671	31.1592	22.241	29.1093	143.103	24.9415	33.7726	26.423	49.0259	-0.888237	0.0144102	0.224924	EFCAB7	1	63523372	63572693	+	5704	protein_coding	EF-hand calcium binding domain 7 [Source:HGNC Symbol;Acc:HGNC:29379]	-	37	9	29	14	19	16	27	35	58	28	28	114	22	34	20	35
ENSG00000068383	672.435	682.897	643.839	755.023	673.139	719.886	624.515	578.383	555.153	578.158	603.443	466.838	531.331	692.834	596.058	538.107	425.198	549.846	598.258	648.343	555.768	0.221424	0.014412	0.224924	INPP5A	10	132537820	132783480	+	3706	protein_coding	inositol polyphosphate-5-phosphatase A [Source:HGNC Symbol;Acc:HGNC:6076]	-	692	523	657	666	647	577	641	595	729	578	609	504	496	756	536	647
ENSG00000184302	3.88691	1.30573	0	1.13367	1.0404	0	3.89713	0	3.80763	0	5.94525	1.85253	1.07123	2.74934	6.67229	4.99017	2.4673	9.06962	6.43288	1.50715	4.5834	-1.53354	0.0145069	1	SIX6	14	60508951	60512850	+	2787	protein_coding	SIX homeobox 6 [Source:HGNC Symbol;Acc:HGNC:10892]	Homeobox	4	1	0	1	1	0	4	0	5	0	6	2	1	3	6	6
ENSG00000198521	11.6607	32.6433	42.1386	9.06934	24.9696	24.9527	26.3056	24.3018	25.1304	13.0036	36.6624	40.7557	22.4959	14.6632	41.1458	29.941	49.346	54.4177	42.6179	23.4176	36.8939	-0.655903	0.0145074	0.225625	ZNF43	19	21804949	21852125	-	8649	protein_coding	zinc finger protein 43 [Source:HGNC Symbol;Acc:HGNC:13109]	zf-C2H2	12	25	43	8	24	20	27	25	33	13	37	44	21	16	37	36
ENSG00000136193	18.4628	19.586	60.758	31.7427	28.0908	34.9338	47.7398	51.5198	16.7536	44.0121	62.4251	34.2718	72.8438	40.3237	25.5771	65.7039	46.8787	56.6851	94.8851	35.3599	55.5105	-0.651886	0.014521	0.225625	SCRN1	7	29920103	29990289	-	6046	protein_coding	secernin 1 [Source:HGNC Symbol;Acc:HGNC:22192]	-	19	15	62	28	27	28	49	53	22	44	63	37	68	44	23	79
ENSG00000132773	27.2084	15.6688	22.5393	30.609	27.0504	26.2003	16.5628	23.3297	26.6534	14.0038	38.6441	49.092	27.8521	19.2454	36.6976	35.7629	19.7384	40.8133	28.948	22.9826	32.9771	-0.512279	0.0145256	0.225625	TOE1	1	45339670	45343975	+	2742	protein_coding	target of EGR1, exonuclease [Source:HGNC Symbol;Acc:HGNC:15954]	-	28	12	23	27	26	21	17	24	35	14	39	53	26	21	33	43
ENSG00000189308	65.1057	69.2037	66.6378	63.4854	79.0704	58.6389	76.9683	82.6261	61.6836	84.023	86.2061	86.1426	79.2712	97.1435	104.532	82.3378	66.617	100.9	76.3905	70.7443	86.6156	-0.284138	0.0145435	0.225625	LIN54	4	82909973	83012926	-	6768	protein_coding	lin-54 DREAM MuvB core complex component [Source:HGNC Symbol;Acc:HGNC:25397]	-	67	53	68	56	76	47	79	85	81	84	87	93	74	106	94	99
ENSG00000171533	4.85864	3.91719	9.79968	13.604	7.2828	7.48581	4.87141	4.86036	3.0461	2.00055	16.8449	4.63132	5.35616	10.9974	3.33614	19.9607	23.0281	10.2033	12.8658	6.17266	11.9138	-0.979065	0.0145447	0.225625	MAP6	11	75586918	75669120	-	6433	protein_coding	microtubule associated protein 6 [Source:HGNC Symbol;Acc:HGNC:6868]	-	5	3	10	12	7	6	5	5	4	2	17	5	5	12	3	24
ENSG00000164116	65.1057	61.3693	58.7981	57.8171	90.5148	108.544	59.4312	50.5477	54.0684	110.03	98.0966	62.0598	85.6986	61.402	74.5072	93.9816	131.589	123.574	221.13	71.6227	105.782	-0.567463	0.0145619	0.225625	GUCY1A1	4	155666711	155732349	+	5766	protein_coding	guanylate cyclase 1 soluble subunit alpha 1 [Source:HGNC Symbol;Acc:HGNC:4685]	-	67	47	60	51	87	87	61	52	71	110	99	67	80	67	67	113
ENSG00000091127	51.5015	57.4521	44.0986	57.8171	50.9796	43.6672	48.7141	65.1288	97.4753	69.0189	82.2426	67.6173	61.0603	93.4777	95.6361	81.5061	71.5516	69.1558	68.3494	58.5853	76.733	-0.378744	0.0145633	0.225625	PUS7	7	105439661	105522267	-	4421	protein_coding	pseudouridylate synthase 7 [Source:HGNC Symbol;Acc:HGNC:26033]	-	53	44	45	51	49	35	50	67	128	69	83	73	57	102	86	98
ENSG00000148180	2868.54	2355.54	9362.62	3804.59	3433.32	4979.31	4321.91	3951.47	3678.93	3018.83	9157.66	4626.69	5952.84	3774.85	4768.46	6997.88	6015.27	5046.11	7775.75	4177.51	6012.84	-0.525396	0.0146084	0.226022	GSN	9	121207794	121332843	+	11018	protein_coding	gelsolin [Source:HGNC Symbol;Acc:HGNC:4620]	-	2952	1804	9554	3356	3300	3991	4436	4065	4831	3018	9242	4995	5557	4119	4288	8414
ENSG00000109472	267.225	344.713	333.189	328.764	486.907	405.481	291.31	481.176	233.027	483.132	705.503	431.639	468.129	233.694	640.539	423.333	574.058	479.556	495.332	365.492	494.643	-0.436786	0.0146228	0.226022	CPE	4	165361194	165498320	+	2958	protein_coding	carboxypeptidase E [Source:HGNC Symbol;Acc:HGNC:2303]	-	275	264	340	290	468	325	299	495	306	483	712	466	437	255	576	509
[truncated: 30,105 more rows]
[truncated: 22 more columns]
