# Supplementary material for: Transcriptomic suppression of immune and ECM stability in skeletal muscle of patients with chronic kidney disease
Source: PLoS One. 2026 Feb 24;21(2):e0328947. doi: 10.1371/journal.pone.0328947 (PMC12931797; doi:10.1371/journal.pone.0328947)
Supplement: S1 Data — S1 File. Complete list of differentially expressed genes (DEGs) between CKD and control skeletal muscle identified by DESeq2. Columns include Ensembl gene ID, gene symbol, log₂ fold change (CKD vs control), nominal p-value, adjusted p-value (Benjamini–Hochberg FDR), and gene description. Genes are ranked by adjusted p-value. A threshold of adjusted p-value (FDR) < 0.05 and |log₂ fold change| ≥ 1 was applied to define significance. S2 File. Significant differentially expressed genes (DEGs) between CKD and control skeletal muscle. Genes were identified using DESeq2 with adjusted p-value (FDR) < 0.05 and |log₂ fold change| ≥ 1. The table includes Ensembl gene ID, gene symbol, log₂ fold change (CKD vs control), nominal p-value, adjusted p-value (Benjamini–Hochberg FDR), and gene description. These 76 genes represent the subset of the full DESeq2 output (see Supplementary Table 1 in S1 File) that met statistical significance criteria and are highlighted in the manuscript Results. S3 File. Differentially expressed genes identified using a stricter threshold (|log₂FC| ≥ 1.5, adjusted p < 0.05). This table lists the 35 DEGs that remain significant when applying a more stringent fold-change cut-off. Columns include gene symbol, log₂ fold change (negative values indicate downregulation in CKD, positive values upregulation), and adjusted p-value (Benjamini–Hochberg). S4 File. Complete Gene Ontology (GO) enrichment analysis results using the 9,765-gene background. Enrichment was performed using clusterProfiler (v4.8.1) on the set of differentially expressed genes (DEGs) with adjusted p-value (FDR) < 0.05 and |log₂ fold change| ≥ 1, against a background of all expressed genes (n = 9,765). The table includes GO term ID, term description, gene set size, number of DEGs in the set, enrichment score, nominal p-value, adjusted p-value (Benjamini–Hochberg FDR), and the list of contributing genes. Both significant and non-significant GO terms are reported for transparency; terms with FD [file pone.0328947.s001.zip › S10 File.csv]

ID	Description	GeneRatio	BgRatio	pvalue	p.adjust	qvalue	Count	geneID
hsa04610	Complement and coagulation cascades	5/36	88/9446	1.879053244492094e-5	0.001697591985450257	0.0013116892160813856	5	714, 2162, 712, 713, 11326
hsa05144	Malaria	4/36	50/9446	3.611897841383526e-5	0.001697591985450257	0.0013116892160813856	4	3043, 3039, 3040, 6347
hsa05171	Coronavirus disease - COVID-19	6/36	238/9446	2.48174253858139e-4	0.006794056588411347	0.0052496069944051845	6	714, 2162, 712, 713, 6850, 6347
hsa04148	Efferocytosis	5/36	157/9446	2.9588225714059405e-4	0.006794056588411347	0.0052496069944051845	5	714, 84466, 712, 713, 6446
hsa05143	African trypanosomiasis	3/36	37/9446	3.613859887452844e-4	0.006794056588411347	0.0052496069944051845	3	3043, 3039, 3040
hsa05142	Chagas disease	4/36	103/9446	6.006579128741782e-4	0.009410307301695457	0.007271122103213737	4	714, 712, 713, 6347
hsa04664	Fc epsilon RI signaling pathway	3/36	69/9446	0.0022414554781681733	0.030099544992544042	0.023257207217083305	3	6850, 2207, 2205
hsa05133	Pertussis	3/36	78/9446	0.003179123638706611	0.037354702754802675	0.028863096193520548	3	714, 712, 713
hsa05152	Tuberculosis	4/36	182/9446	0.004853040287135275	0.050687309665635095	0.03916488652775836	4	4360, 6850, 2207, 30835
hsa04061	Viral protein interaction with cytokine and cytokine receptor	3/36	100/9446	0.006381225022519837	0.052801223466274985	0.04079825777349355	3	9547, 1436, 6347
hsa05310	Asthma	2/36	32/9446	0.006519221409393949	0.052801223466274985	0.04079825777349355	2	2207, 2205
hsa05150	Staphylococcus aureus infection	3/36	102/9446	0.006740726427550407	0.052801223466274985	0.04079825777349355	3	714, 712, 713
hsa04625	C-type lectin receptor signaling pathway	3/36	105/9446	0.0073022968623571785	0.052801223466274985	0.04079825777349355	3	6850, 2207, 30835
hsa00260	Glycine, serine and threonine metabolism	2/36	41/9446	0.010548908376325827	0.06896026938955936	0.05328397074893165	2	2628, 212
hsa04071	Sphingolipid signaling pathway	3/36	122/9446	0.011004298306844578	0.06896026938955936	0.05328397074893165	3	4985, 2207, 2205
hsa00860	Porphyrin metabolism	2/36	46/9446	0.013157229511430998	0.07729872337965711	0.05972689712425914	2	212, 3162
hsa04936	Alcoholic liver disease	3/36	144/9446	0.017158401051273076	0.0889003334184679	0.06869118707585986	3	714, 712, 713
hsa05322	Systemic lupus erythematosus	3/36	144/9446	0.017158401051273076	0.0889003334184679	0.06869118707585986	3	714, 712, 713
hsa04072	Phospholipase D signaling pathway	3/36	149/9446	0.0187775915911501	0.0889003334184679	0.06869118707585986	3	6850, 2207, 2205
hsa03260	Virion - Human immunodeficiency virus	1/36	5/9446	0.018914964557120828	0.0889003334184679	0.06869118707585986	1	30835
hsa00750	Vitamin B6 metabolism	1/36	6/9446	0.022655994244224043	0.09458317813323894	0.07308218691146122	1	316
hsa03264	Virion - Flavivirus and Alphavirus	1/36	6/9446	0.022655994244224043	0.09458317813323894	0.07308218691146122	1	30835
hsa04330	Notch signaling pathway	2/36	62/9446	0.023142692521962716	0.09458317813323894	0.07308218691146122	2	1840, 23220
hsa03265	Virion - Ebolavirus, Lyssavirus and Morbillivirus	1/36	12/9446	0.04481263773081545	0.17551616444569385	0.135617193132731	1	30835
hsa04151	PI3K-Akt signaling pathway	4/36	362/9446	0.047621895163702084	0.17905832581551984	0.13835413752822923	4	5228, 1436, 6850, 6446
hsa00430	Taurine and hypotaurine metabolism	1/36	17/9446	0.06290278379918823	0.21899487693050718	0.16921216694518473	1	2686
hsa03273	Virion - Lassa virus and SFTS virus	1/36	17/9446	0.06290278379918823	0.21899487693050718	0.16921216694518473	1	30835
hsa04928	Parathyroid hormone synthesis, secretion and action	2/36	115/9446	0.07080913790378665	0.2377163915341409	0.18367783892335637	2	27347, 6446
hsa04611	Platelet activation	2/36	126/9446	0.08291004106888086	0.2637376045818745	0.20378381541040697	2	6850, 2207
hsa04614	Renin-angiotensin system	1/36	23/9446	0.08417157593038549	0.2637376045818745	0.20378381541040697	1	1359
hsa05020	Prion disease	3/36	278/9446	0.08843781246994539	0.268166270070157	0.2072057405917227	3	714, 712, 713
hsa04650	Natural killer cell mediated cytotoxicity	2/36	134/9446	0.09208450322296051	0.2704982282174465	0.20900758955211435	2	6850, 2207
hsa05418	Fluid shear stress and atherosclerosis	2/36	142/9446	0.10154488077017622	0.2782772974901697	0.21501829257359145	2	3162, 6347
hsa04380	Osteoclast differentiation	2/36	143/9446	0.1027463052840686	0.2782772974901697	0.21501829257359145	2	1436, 6850
hsa04060	Cytokine-cytokine receptor interaction	3/36	298/9446	0.10361388736336108	0.2782772974901697	0.21501829257359145	3	9547, 1436, 6347
hsa01523	Antifolate resistance	1/36	30/9446	0.1083923377550361	0.28302443747148315	0.21868629547068688	1	2350
hsa04981	Folate transport and metabolism	1/36	31/9446	0.11180120307372954	0.28403548889001556	0.2194675110124421	1	2350
hsa05206	MicroRNAs in cancer	3/36	320/9446	0.12143399132271922	0.29522682299308195	0.22811479044258298	3	6659, 90427, 3162
hsa04145	Phagosome	2/36	159/9446	0.12248772443329997	0.29522682299308195	0.22811479044258298	2	4360, 30835
hsa00350	Tyrosine metabolism	1/36	37/9446	0.13198987166540066	0.3028388733918931	0.23399644192654676	1	316
hsa00760	Nicotinate and nicotinamide metabolism	1/36	38/9446	0.1353109859836118	0.3028388733918931	0.23399644192654676	1	316
hsa04960	Aldosterone-regulated sodium reabsorption	1/36	38/9446	0.1353109859836118	0.3028388733918931	0.23399644192654676	1	6446
hsa00380	Tryptophan metabolism	1/36	42/9446	0.14847233567616125	0.3171908989445263	0.2450859129582566	1	316
hsa04216	Ferroptosis	1/36	42/9446	0.14847233567616125	0.3171908989445263	0.2450859129582566	1	3162
hsa05168	Herpes simplex virus 1 infection	2/36	183/9446	0.15365116237406853	0.3209602058480543	0.24799836734060188	2	6850, 6347
hsa04062	Chemokine signaling pathway	2/36	193/9446	0.16707378579378082	0.33569980502361907	0.25938730735307636	2	9547, 6347
hsa00280	Valine, leucine and isoleucine degradation	1/36	48/9446	0.16784990251180953	0.33569980502361907	0.25938730735307636	1	316
hsa00330	Arginine and proline metabolism	1/36	50/9446	0.17421330194627227	0.3411677163114499	0.2636122332081752	1	2628
hsa04015	Rap1 signaling pathway	2/36	212/9446	0.19311423790544732	0.3704640482267765	0.2862488166589875	2	5228, 1436
hsa00480	Glutathione metabolism	1/36	59/9446	0.2022679425391919	0.38026373197368074	0.2938208007411419	1	2686
hsa04978	Mineral absorption	1/36	61/9446	0.20837528445890885	0.3840642497870084	0.2967573710560312	1	3162
hsa00830	Retinol metabolism	1/36	68/9446	0.22939507378107205	0.39959639903096633	0.30875869577980597	1	316
hsa05221	Acute myeloid leukemia	1/36	68/9446	0.22939507378107205	0.39959639903096633	0.30875869577980597	1	1436
hsa04014	Ras signaling pathway	2/36	238/9446	0.22955537816672533	0.39959639903096633	0.30875869577980597	2	5228, 1436
hsa00982	Drug metabolism - cytochrome P450	1/36	73/9446	0.2440759399472966	0.41206933828425585	0.31839624122747656	1	316
hsa04144	Endocytosis	2/36	252/9446	0.2494103163231419	0.41206933828425585	0.31839624122747656	2	2350, 11031
hsa04115	p53 signaling pathway	1/36	75/9446	0.24987183278938918	0.41206933828425585	0.31839624122747656	1	25946
hsa04662	B cell receptor signaling pathway	1/36	91/9446	0.29470930661871386	0.46221901789417885	0.35714571371442716	1	6850
hsa04657	IL-17 signaling pathway	1/36	95/9446	0.3055049471096105	0.46221901789417885	0.35714571371442716	1	6347
hsa05323	Rheumatoid arthritis	1/36	95/9446	0.3055049471096105	0.46221901789417885	0.35714571371442716	1	6347
hsa04666	Fc gamma R-mediated phagocytosis	1/36	99/9446	0.3161398641900467	0.46221901789417885	0.35714571371442716	1	6850
hsa04010	MAPK signaling pathway	2/36	300/9446	0.3177057467619645	0.46221901789417885	0.35714571371442716	2	5228, 1436
hsa04640	Hematopoietic cell lineage	1/36	100/9446	0.31877375366144456	0.46221901789417885	0.35714571371442716	1	1436
hsa04933	AGE-RAGE signaling pathway in diabetic complications	1/36	101/9446	0.3213977794337737	0.46221901789417885	0.35714571371442716	1	6347
hsa04064	NF-kappa B signaling pathway	1/36	105/9446	0.3317959613776257	0.46221901789417885	0.35714571371442716	1	6850
hsa04974	Protein digestion and absorption	1/36	105/9446	0.3317959613776257	0.46221901789417885	0.35714571371442716	1	1359
hsa04972	Pancreatic secretion	1/36	106/9446	0.33437120443408685	0.46221901789417885	0.35714571371442716	1	1359
hsa05215	Prostate cancer	1/36	106/9446	0.33437120443408685	0.46221901789417885	0.35714571371442716	1	2350
hsa04066	HIF-1 signaling pathway	1/36	110/9446	0.34457602468761783	0.4694224104440011	0.36271160493433463	1	3162
hsa04668	TNF signaling pathway	1/36	119/9446	0.36698385479855156	0.49280689072948347	0.3807802403172941	1	6347
hsa04068	FoxO signaling pathway	1/36	133/9446	0.40036756106059346	0.5300640949252927	0.4095680016779978	1	6446
hsa05135	Yersinia infection	1/36	138/9446	0.4118703462198211	0.5332826290451536	0.41205488694418363	1	6347
hsa05162	Measles	1/36	139/9446	0.41414502042868306	0.5332826290451536	0.41205488694418363	1	30835
hsa01240	Biosynthesis of cofactors	1/36	154/9446	0.44725593564929556	0.5681359182572132	0.43898519999717495	1	212
hsa04150	mTOR signaling pathway	1/36	158/9446	0.45577363678796023	0.5712362914409101	0.4413807850999194	1	6446
hsa04022	cGMP-PKG signaling pathway	1/36	166/9446	0.4724279031605594	0.5740888490518314	0.44358488896502096	1	4985
hsa04630	JAK-STAT signaling pathway	1/36	168/9446	0.47651341519681356	0.5740888490518314	0.44358488896502096	1	316
hsa05225	Hepatocellular carcinoma	1/36	170/9446	0.4805681612928083	0.5740888490518314	0.44358488896502096	1	3162
hsa05164	Influenza A	1/36	173/9446	0.4865930862933421	0.5740888490518314	0.44358488896502096	1	6347
hsa04310	Wnt signaling pathway	1/36	174/9446	0.48858625451219695	0.5740888490518314	0.44358488896502096	1	147495
hsa04360	Axon guidance	1/36	184/9446	0.5081086469336729	0.5774938023213414	0.4462158159033882	1	59277
hsa04621	NOD-like receptor signaling pathway	1/36	189/9446	0.5175961935210557	0.5774938023213414	0.4462158159033882	1	6347
hsa04613	Neutrophil extracellular trap formation	1/36	196/9446	0.5305804358964007	0.5774938023213414	0.4462158159033882	1	6850
hsa05167	Kaposi sarcoma-associated herpesvirus infection	1/36	196/9446	0.5305804358964007	0.5774938023213414	0.4462158159033882	1	6850
hsa04082	Neuroactive ligand signaling	1/36	199/9446	0.5360405115310651	0.5774938023213414	0.4462158159033882	1	4985
hsa05202	Transcriptional misregulation in cancer	1/36	201/9446	0.5396462060290352	0.5774938023213414	0.4462158159033882	1	1436
hsa04510	Focal adhesion	1/36	203/9446	0.5432246511141992	0.5774938023213414	0.4462158159033882	1	5228
hsa05169	Epstein-Barr virus infection	1/36	205/9446	0.546776046878717	0.5774938023213414	0.4462158159033882	1	6850
hsa05203	Viral carcinogenesis	1/36	205/9446	0.546776046878717	0.5774938023213414	0.4462158159033882	1	6850
hsa05417	Lipid and atherosclerosis	1/36	216/9446	0.5658340239856672	0.5897156594637148	0.45565935613657693	1	6347
hsa04081	Hormone signaling	1/36	219/9446	0.5708949469276388	0.5897156594637148	0.45565935613657693	1	4985
hsa05163	Human cytomegalovirus infection	1/36	227/9446	0.584111963235046	0.5903927370332723	0.45618251797643666	1	6347
hsa05208	Chemical carcinogenesis - reactive oxygen species	1/36	227/9446	0.584111963235046	0.5903927370332723	0.45618251797643666	1	3162
hsa04080	Neuroactive ligand-receptor interaction	1/36	370/9446	0.7633580113937151	0.7633580113937151	0.5898286986132849	1	4985
