# Supplementary material for: Transcriptomic suppression of immune and ECM stability in skeletal muscle of patients with chronic kidney disease
Source: PLoS One. 2026 Feb 24;21(2):e0328947. doi: 10.1371/journal.pone.0328947 (PMC12931797; doi:10.1371/journal.pone.0328947)
Supplement: S1 Data — S1 File. Complete list of differentially expressed genes (DEGs) between CKD and control skeletal muscle identified by DESeq2. Columns include Ensembl gene ID, gene symbol, log₂ fold change (CKD vs control), nominal p-value, adjusted p-value (Benjamini–Hochberg FDR), and gene description. Genes are ranked by adjusted p-value. A threshold of adjusted p-value (FDR) < 0.05 and |log₂ fold change| ≥ 1 was applied to define significance. S2 File. Significant differentially expressed genes (DEGs) between CKD and control skeletal muscle. Genes were identified using DESeq2 with adjusted p-value (FDR) < 0.05 and |log₂ fold change| ≥ 1. The table includes Ensembl gene ID, gene symbol, log₂ fold change (CKD vs control), nominal p-value, adjusted p-value (Benjamini–Hochberg FDR), and gene description. These 76 genes represent the subset of the full DESeq2 output (see Supplementary Table 1 in S1 File) that met statistical significance criteria and are highlighted in the manuscript Results. S3 File. Differentially expressed genes identified using a stricter threshold (|log₂FC| ≥ 1.5, adjusted p < 0.05). This table lists the 35 DEGs that remain significant when applying a more stringent fold-change cut-off. Columns include gene symbol, log₂ fold change (negative values indicate downregulation in CKD, positive values upregulation), and adjusted p-value (Benjamini–Hochberg). S4 File. Complete Gene Ontology (GO) enrichment analysis results using the 9,765-gene background. Enrichment was performed using clusterProfiler (v4.8.1) on the set of differentially expressed genes (DEGs) with adjusted p-value (FDR) < 0.05 and |log₂ fold change| ≥ 1, against a background of all expressed genes (n = 9,765). The table includes GO term ID, term description, gene set size, number of DEGs in the set, enrichment score, nominal p-value, adjusted p-value (Benjamini–Hochberg FDR), and the list of contributing genes. Both significant and non-significant GO terms are reported for transparency; terms with FD [file pone.0328947.s001.zip › S11 File.csv]

ID	Description	GeneRatio	BgRatio	pvalue	p.adjust	qvalue	Count	geneID
hsa04610	Complement and coagulation cascades	5/36	88/9446	1.879053244492094e-5	0.001697591985450257	0.0013116892160813856	5	714, 2162, 712, 713, 11326
hsa05144	Malaria	4/36	50/9446	3.611897841383526e-5	0.001697591985450257	0.0013116892160813856	4	3043, 3039, 3040, 6347
hsa05171	Coronavirus disease - COVID-19	6/36	238/9446	2.48174253858139e-4	0.006794056588411347	0.0052496069944051845	6	714, 2162, 712, 713, 6850, 6347
hsa04148	Efferocytosis	5/36	157/9446	2.9588225714059405e-4	0.006794056588411347	0.0052496069944051845	5	714, 84466, 712, 713, 6446
hsa05143	African trypanosomiasis	3/36	37/9446	3.613859887452844e-4	0.006794056588411347	0.0052496069944051845	3	3043, 3039, 3040
hsa05142	Chagas disease	4/36	103/9446	6.006579128741782e-4	0.009410307301695457	0.007271122103213737	4	714, 712, 713, 6347
hsa04664	Fc epsilon RI signaling pathway	3/36	69/9446	0.0022414554781681733	0.030099544992544042	0.023257207217083305	3	6850, 2207, 2205
hsa05133	Pertussis	3/36	78/9446	0.003179123638706611	0.037354702754802675	0.028863096193520548	3	714, 712, 713
