# Supplementary material for: Transcriptomic suppression of immune and ECM stability in skeletal muscle of patients with chronic kidney disease
Source: PLoS One. 2026 Feb 24;21(2):e0328947. doi: 10.1371/journal.pone.0328947 (PMC12931797; doi:10.1371/journal.pone.0328947)
Supplement: S1 Data — S1 File. Complete list of differentially expressed genes (DEGs) between CKD and control skeletal muscle identified by DESeq2. Columns include Ensembl gene ID, gene symbol, log₂ fold change (CKD vs control), nominal p-value, adjusted p-value (Benjamini–Hochberg FDR), and gene description. Genes are ranked by adjusted p-value. A threshold of adjusted p-value (FDR) < 0.05 and |log₂ fold change| ≥ 1 was applied to define significance. S2 File. Significant differentially expressed genes (DEGs) between CKD and control skeletal muscle. Genes were identified using DESeq2 with adjusted p-value (FDR) < 0.05 and |log₂ fold change| ≥ 1. The table includes Ensembl gene ID, gene symbol, log₂ fold change (CKD vs control), nominal p-value, adjusted p-value (Benjamini–Hochberg FDR), and gene description. These 76 genes represent the subset of the full DESeq2 output (see Supplementary Table 1 in S1 File) that met statistical significance criteria and are highlighted in the manuscript Results. S3 File. Differentially expressed genes identified using a stricter threshold (|log₂FC| ≥ 1.5, adjusted p < 0.05). This table lists the 35 DEGs that remain significant when applying a more stringent fold-change cut-off. Columns include gene symbol, log₂ fold change (negative values indicate downregulation in CKD, positive values upregulation), and adjusted p-value (Benjamini–Hochberg). S4 File. Complete Gene Ontology (GO) enrichment analysis results using the 9,765-gene background. Enrichment was performed using clusterProfiler (v4.8.1) on the set of differentially expressed genes (DEGs) with adjusted p-value (FDR) < 0.05 and |log₂ fold change| ≥ 1, against a background of all expressed genes (n = 9,765). The table includes GO term ID, term description, gene set size, number of DEGs in the set, enrichment score, nominal p-value, adjusted p-value (Benjamini–Hochberg FDR), and the list of contributing genes. Both significant and non-significant GO terms are reported for transparency; terms with FD [file pone.0328947.s001.zip › S12 File.xlsx]

## Sheet: GO_CKD
NAME	NES	NOM p-val	FDR q-val
TETHERING_COMPLEX(GO:0099023)	2.01518	0	0.77567
NEGATIVE_REGULATION_OF_ATPASE_ACTIVITY(GO:0032780)	1.88433	0.00192678	1
TRANSCRIPTION_COREPRESSOR_BINDING(GO:0001222)	1.87963	0.0154143	1
TRANSCRIPTION_COFACTOR_BINDING(GO:0001221)	1.81963	0.0120968	1
CYTOPLASMIC_TRANSLATIONAL_INITIATION(GO:0002183)	1.80624	0.0137795	1
U12_TYPE_SPLICEOSOMAL_COMPLEX(GO:0005689)	1.79907	0.0175781	1
MITOCHONDRION_DISTRIBUTION(GO:0048311)	1.79892	0.00594059	1
NUCLEOTIDE_EXCISION_REPAIR__PREINCISION_COMPLEX_ASSEMBLY(GO:0006294)	1.778	0.00754717	1
UBIQUITIN_CONJUGATING_ENZYME_ACTIVITY(GO:0061631)	1.75481	0.0194175	1
DNA_CATABOLIC_PROCESS__ENDONUCLEOLYTIC(GO:0000737)	1.75381	0.0077821	1
NUCLEOSIDE_SALVAGE(GO:0043174)	1.7358	0.00414079	1
AMINOACYL_TRNA_LIGASE_ACTIVITY(GO:0004812)	1.731	0.0406977	1
LIGASE_ACTIVITY__FORMING_CARBON_OXYGEN_BONDS(GO:0016875)	1.731	0.0406977	1
SARCOMERE_ORGANIZATION(GO:0045214)	1.72641	0.0254403	1
UBIQUITIN_LIKE_PROTEIN_CONJUGATING_ENZYME_ACTIVITY(GO:0061650)	1.72207	0.027027	1
VITAMIN_D_RECEPTOR_BINDING(GO:0042809)	1.70641	0.0255906	1
THYROID_HORMONE_RECEPTOR_BINDING(GO:0046966)	1.68276	0.0119522	1
DNA_CATABOLIC_PROCESS(GO:0006308)	1.64552	0.0078125	1
STEROID_HORMONE_RECEPTOR_ACTIVITY(GO:0003707)	1.64526	0.00795229	1
EUKARYOTIC_TRANSLATION_INITIATION_FACTOR_3_COMPLEX(GO:0005852)	1.64488	0.0270793	1
TRANSLATIONAL_ELONGATION(GO:0006414)	1.6412	0.0838207	1
REGULATION_OF_ATPASE_ACTIVITY(GO:0043462)	1.63921	0.0156556	1
TRNA_AMINOACYLATION(GO:0043039)	1.6318	0.0694981	1
INTEGRATOR_COMPLEX(GO:0032039)	1.63117	0.0337302	1
HYDROGEN_PEROXIDE_CATABOLIC_PROCESS(GO:0042744)	1.63046	0.0678643	1
AMINO_ACID_ACTIVATION(GO:0043038)	1.62813	0.0747126	1
TBP_CLASS_PROTEIN_BINDING(GO:0017025)	1.62776	0.0258964	1
PROTEIN_PHOSPHATASE_2A_BINDING(GO:0051721)	1.62326	0.0392157	1
TRANSLATION_FACTOR_ACTIVITY__RNA_BINDING(GO:0008135)	1.6211	0.0812379	1
U2_TYPE_PRECATALYTIC_SPLICEOSOME(GO:0071005)	1.61526	0.0662651	1
PRECATALYTIC_SPLICEOSOME(GO:0071011)	1.61526	0.0662651	1
REGULATION_OF_TRANSLATIONAL_ELONGATION(GO:0006448)	1.61525	0.0322581	1
REGULATION_OF_MITOCHONDRIAL_FISSION(GO:0090140)	1.61109	0.035124	1
AMINO_ACID_BINDING(GO:0016597)	1.60637	0.0154143	1
TRNA_AMINOACYLATION_FOR_PROTEIN_TRANSLATION(GO:0006418)	1.60007	0.0722656	1
NEGATIVE_REGULATION_OF_RESPONSE_TO_REACTIVE_OXYGEN_SPECIES(GO:1901032)	1.59537	0.0286299	1
NEGATIVE_REGULATION_OF_HYDROGEN_PEROXIDE_INDUCED_CELL_DEATH(GO:1903206)	1.59537	0.0286299	1
NEGATIVE_REGULATION_OF_CELLULAR_RESPONSE_TO_DRUG(GO:2001039)	1.59537	0.0286299	1
ADA2_GCN5_ADA3_TRANSCRIPTION_ACTIVATOR_COMPLEX(GO:0005671)	1.5927	0.0425101	1
FLAVIN_ADENINE_DINUCLEOTIDE_BINDING(GO:0050660)	1.5757	0.0568627	1
EUKARYOTIC_48S_PREINITIATION_COMPLEX(GO:0033290)	1.57101	0.0465116	1
ALPHA_AMINO_ACID_CATABOLIC_PROCESS(GO:1901606)	1.57057	0.0481696	1
ENDODEOXYRIBONUCLEASE_ACTIVITY(GO:0004520)	1.56706	0.00924214	1
RECIPROCAL_MEIOTIC_RECOMBINATION(GO:0007131)	1.56671	0.0318091	1
HOMOLOGOUS_RECOMBINATION(GO:0035825)	1.56671	0.0318091	1
BRANCHED_CHAIN_AMINO_ACID_METABOLIC_PROCESS(GO:0009081)	1.56517	0.0628684	1
PORE_COMPLEX_ASSEMBLY(GO:0046931)	1.5623	0.0433925	1
MAP_KINASE_KINASE_ACTIVITY(GO:0004708)	1.5615	0.0392927	1
CUL4_RING_E3_UBIQUITIN_LIGASE_COMPLEX(GO:0080008)	1.55694	0.0462428	1
GROWTH_HORMONE_RECEPTOR_SIGNALING_PATHWAY(GO:0060396)	1.55677	0.0609756	1
TELOMERASE_HOLOENZYME_COMPLEX(GO:0005697)	1.55017	0.0794574	1
ANAPHASE_PROMOTING_COMPLEX(GO:0005680)	1.54696	0.0568807	1
NUCLEAR_TRANSCRIBED_MRNA_CATABOLIC_PROCESS__EXONUCLEOLYTIC(GO:0000291)	1.54408	0.0813954	1
PROTEASOME_CORE_COMPLEX(GO:0005839)	1.5347	0.111984	1
N_TERMINAL_PROTEIN_AMINO_ACID_MODIFICATION(GO:0031365)	1.53314	0.065666	1
NEGATIVE_REGULATION_OF_PROTEASOMAL_PROTEIN_CATABOLIC_PROCESS(GO:1901799)	1.52961	0.0548204	1
LIGASE_ACTIVITY(GO:0016874)	1.52844	0.0760456	1
MITOCHONDRIAL_RESPIRATORY_CHAIN_COMPLEX_IV_ASSEMBLY(GO:0033617)	1.52615	0.0737864	1
UDP_N_ACETYLGLUCOSAMINE_METABOLIC_PROCESS(GO:0006047)	1.51874	0.0752475	1
MITOCHONDRIAL_DNA_METABOLIC_PROCESS(GO:0032042)	1.51846	0.0893536	1
RESPONSE_TO_SALT(GO:1902074)	1.51754	0.0611855	1
TRANSCRIPTIONALLY_ACTIVE_CHROMATIN(GO:0035327)	1.51739	0.0862745	1
EXONUCLEOLYTIC_NUCLEAR_TRANSCRIBED_MRNA_CATABOLIC_PROCESS_INVOLVED_IN_DEADENYLATION_DEPENDENT_DECAY(GO:0043928)	1.51707	0.0866142	1
FRUCTOSE_METABOLIC_PROCESS(GO:0006000)	1.51448	0.0565657	1
A_BAND(GO:0031672)	1.50712	0.0921053	1
GLOBAL_GENOME_NUCLEOTIDE_EXCISION_REPAIR(GO:0070911)	1.50586	0.0707635	1
DEOXYRIBONUCLEASE_ACTIVITY(GO:0004536)	1.50423	0.0120968	1
MITOCHONDRIAL_TRANSLATIONAL_ELONGATION(GO:0070125)	1.50324	0.133858	1
PROTEIN_TARGETING_TO_MITOCHONDRION(GO:0006626)	1.50287	0.11811	1
MITOCHONDRIAL_TRANSLATION(GO:0032543)	1.49865	0.159763	1
PROTEASOME_BINDING(GO:0070628)	1.49828	0.0984556	1
INNATE_IMMUNE_RESPONSE_IN_MUCOSA(GO:0002227)	1.4974	0.0587084	1
NUCLEOTIDE_EXCISION_REPAIR__PREINCISION_COMPLEX_STABILIZATION(GO:0006293)	1.49701	0.0585938	1
DNA_REPLICATION_FACTOR_A_COMPLEX(GO:0005662)	1.49096	0.0843373	1
CELLULAR_AMINO_ACID_METABOLIC_PROCESS(GO:0006520)	1.49004	0.0513834	1
EUKARYOTIC_43S_PREINITIATION_COMPLEX(GO:0016282)	1.48996	0.0888031	1
POSITIVE_REGULATION_OF_GLUCOSE_IMPORT_IN_RESPONSE_TO_INSULIN_STIMULUS(GO:2001275)	1.48909	0.0703422	1
TRANSLATION_PREINITIATION_COMPLEX(GO:0070993)	1.48854	0.0972763	1
ALPHA_AMINO_ACID_METABOLIC_PROCESS(GO:1901605)	1.48807	0.0493097	1
SKELETAL_MUSCLE_CELL_PROLIFERATION(GO:0014856)	1.48777	0.0757895	1
ORGANELLAR_RIBOSOME(GO:0000313)	1.4842	0.142857	1
MITOCHONDRIAL_RIBOSOME(GO:0005761)	1.4842	0.142857	1
ERBB2_SIGNALING_PATHWAY(GO:0038128)	1.48302	0.0452756	1
OXIDOREDUCTASE_ACTIVITY__ACTING_ON_THE_CH_CH_GROUP_OF_DONORS(GO:0016627)	1.48083	0.11575	1
INCLUSION_BODY_ASSEMBLY(GO:0070841)	1.47839	0.0833333	1
BRANCHED_CHAIN_AMINO_ACID_CATABOLIC_PROCESS(GO:0009083)	1.47689	0.108527	1
NAD_DEPENDENT_PROTEIN_DEACETYLASE_ACTIVITY(GO:0034979)	1.47531	0.0802348	1
PROTEIN_K48_LINKED_UBIQUITINATION(GO:0070936)	1.47455	0.136802	1
ATPASE_BINDING(GO:0051117)	1.47412	0.042	1
RIBONUCLEOPROTEIN_COMPLEX_SUBUNIT_ORGANIZATION(GO:0071826)	1.47179	0.107422	1
RIBOSOMAL_SMALL_SUBUNIT_BINDING(GO:0043024)	1.4711	0.129159	1
MITOCHONDRIAL_FUSION(GO:0008053)	1.46853	0.0898662	1
OXYGEN_BINDING(GO:0019825)	1.46796	0.105882	1
MITOCHONDRIAL_PROTEIN_COMPLEX(GO:0098798)	1.46653	0.173152	1
MICROTUBULE_PLUS_END_BINDING(GO:0051010)	1.46649	0.103516	1
MITOCHONDRIAL_INTERMEMBRANE_SPACE(GO:0005758)	1.4664	0.132812	1
MITOCHONDRIAL_MATRIX(GO:0005759)	1.46555	0.155945	1
MITOCHONDRIAL_TRANSLATIONAL_TERMINATION(GO:0070126)	1.46269	0.163347	1
MITOCHONDRIAL_GENE_EXPRESSION(GO:0140053)	1.46264	0.17451	1
APOPTOTIC_DNA_FRAGMENTATION(GO:0006309)	1.45997	0.0684932	1
TRANSLATION_INITIATION_FACTOR_ACTIVITY(GO:0003743)	1.45828	0.175337	1
CYTOPLASMIC_PATTERN_RECOGNITION_RECEPTOR_SIGNALING_PATHWAY(GO:0002753)	1.45644	0.0506823	1
CELLULAR_AMINO_ACID_CATABOLIC_PROCESS(GO:0009063)	1.45625	0.0898438	1
PROTEIN_HORMONE_RECEPTOR_ACTIVITY(GO:0016500)	1.45538	0.0562016	1
HEME_BIOSYNTHETIC_PROCESS(GO:0006783)	1.45472	0.124514	1
STRESS_GRANULE_ASSEMBLY(GO:0034063)	1.4545	0.0812379	1
PEROXISOMAL_TRANSPORT(GO:0043574)	1.4538	0.127619	1
PROTEIN_TARGETING_TO_PEROXISOME(GO:0006625)	1.45249	0.127135	1
PROTEIN_LOCALIZATION_TO_PEROXISOME(GO:0072662)	1.45249	0.127135	1
ESTABLISHMENT_OF_PROTEIN_LOCALIZATION_TO_PEROXISOME(GO:0072663)	1.45249	0.127135	1
MRNA_STABILIZATION(GO:0048255)	1.45206	0.130785	1
RESPONSE_TO_GROWTH_HORMONE(GO:0060416)	1.45154	0.0793991	1
TRANSLATIONAL_TERMINATION(GO:0006415)	1.45036	0.176238	1
RNA_POLYMERASE_II_BASAL_TRANSCRIPTION_FACTOR_BINDING(GO:0001091)	1.44705	0.0712871	1
MITOCHONDRIAL_LARGE_RIBOSOMAL_SUBUNIT(GO:0005762)	1.44411	0.177165	1
ORGANELLAR_LARGE_RIBOSOMAL_SUBUNIT(GO:0000315)	1.44411	0.177165	1
MITOCHONDRIAL_SMALL_RIBOSOMAL_SUBUNIT(GO:0005763)	1.44303	0.147705	1
ORGANELLAR_SMALL_RIBOSOMAL_SUBUNIT(GO:0000314)	1.44303	0.147705	1
TETRAPYRROLE_BIOSYNTHETIC_PROCESS(GO:0033014)	1.44105	0.123047	1
AROMATIC_AMINO_ACID_FAMILY_CATABOLIC_PROCESS(GO:0009074)	1.43966	0.0658915	1
I_BAND(GO:0031674)	1.43777	0.112403	1
POSITIVE_REGULATION_OF_MICROTUBULE_POLYMERIZATION(GO:0031116)	1.43727	0.114341	1
RIBOSOME(GO:0005840)	1.43602	0.173554	1
PROLINE_RICH_REGION_BINDING(GO:0070064)	1.43484	0.11284	1
REGULATION_OF_PROTEIN_TARGETING_TO_MITOCHONDRION(GO:1903214)	1.43462	0.0854369	1
UBIQUITIN_BINDING(GO:0043130)	1.4325	0.113244	1
PROTEIN_ACETYLTRANSFERASE_COMPLEX(GO:0031248)	1.43073	0.12326	1
ACETYLTRANSFERASE_COMPLEX(GO:1902493)	1.43073	0.12326	1
NUCLEAR_RECEPTOR_ACTIVITY(GO:0004879)	1.42956	0.0530452	1
TRANSCRIPTION_FACTOR_ACTIVITY__DIRECT_LIGAND_REGULATED_SEQUENCE_SPECIFIC_DNA_BINDING(GO:0098531)	1.42956	0.0530452	1
PORPHYRIN_CONTAINING_COMPOUND_BIOSYNTHETIC_PROCESS(GO:0006779)	1.4275	0.126482	1
PEPTIDE_N_ACETYLTRANSFERASE_ACTIVITY(GO:0034212)	1.42732	0.0946746	1
MOLECULAR_CARRIER_ACTIVITY(GO:0140104)	1.42726	0.171484	1
REGULATION_OF_RHODOPSIN_MEDIATED_SIGNALING_PATHWAY(GO:0022400)	1.42712	0.0660194	1
NUCLEOTIDE_BINDING_OLIGOMERIZATION_DOMAIN_CONTAINING_SIGNALING_PATHWAY(GO:0070423)	1.42577	0.0925197	1
RIBONUCLEOPROTEIN_COMPLEX_ASSEMBLY(GO:0022618)	1.42418	0.143137	1
PHOTOTRANSDUCTION__VISIBLE_LIGHT(GO:0007603)	1.42377	0.0469043	1
RIBOSOMAL_SUBUNIT(GO:0044391)	1.42074	0.20122	1
REGULATION_OF_PROTEIN_HOMODIMERIZATION_ACTIVITY(GO:0043496)	1.41927	0.0859375	1
POLYSOME(GO:0005844)	1.41866	0.18664	1
LARGE_RIBOSOMAL_SUBUNIT(GO:0015934)	1.41847	0.212121	1
POSITIVE_REGULATION_OF_AUTOPHAGY_OF_MITOCHONDRION(GO:1903599)	1.41685	0.117188	1
ANKYRIN_BINDING(GO:0030506)	1.41468	0.101215	1
PROTEIN_K63_LINKED_UBIQUITINATION(GO:0070534)	1.41459	0.136452	1
FATTY_ACID_BETA_OXIDATION(GO:0006635)	1.41432	0.175337	1
PEPTIDYL_ARGININE_MODIFICATION(GO:0018195)	1.414	0.0504673	1
REGULATION_OF_TELOMERE_CAPPING(GO:1904353)	1.41378	0.125483	1
COSTAMERE(GO:0043034)	1.41346	0.151751	0.995829
NEGATIVE_REGULATION_OF_MRNA_CATABOLIC_PROCESS(GO:1902373)	1.41067	0.152642	1
GLUCOCORTICOID_RECEPTOR_BINDING(GO:0035259)	1.40832	0.13253	1
MICROTUBULE_NUCLEATION(GO:0007020)	1.40802	0.105263	1
RESPONSE_TO_INSECTICIDE(GO:0017085)	1.4056	0.0782123	1
NUCLEOTIDE_EXCISION_REPAIR__DNA_INCISION(GO:0033683)	1.40504	0.115163	1
U2_TYPE_SPLICEOSOMAL_COMPLEX(GO:0005684)	1.40481	0.18664	1
REGULATION_OF_MITOCHONDRIAL_MEMBRANE_POTENTIAL(GO:0051881)	1.40351	0.111336	1
REGULATION_OF_TRANSCRIPTION_INVOLVED_IN_CELL_FATE_COMMITMENT(GO:0060850)	1.4031	0.0919765	0.99845
THREONINE_TYPE_ENDOPEPTIDASE_ACTIVITY(GO:0004298)	1.4029	0.153398	0.993088
THREONINE_TYPE_PEPTIDASE_ACTIVITY(GO:0070003)	1.4029	0.153398	0.986803
ACETYLCHOLINE_RECEPTOR_ACTIVITY(GO:0015464)	1.40145	0.0744275	0.988351
AUTOPHAGOSOME_ASSEMBLY(GO:0000045)	1.40117	0.1409	0.983678
INTRINSIC_COMPONENT_OF_MITOCHONDRIAL_OUTER_MEMBRANE(GO:0031306)	1.40067	0.108317	0.980141
M_BAND(GO:0031430)	1.40022	0.133205	0.976584
ORGANELLE_ENVELOPE_LUMEN(GO:0031970)	1.39633	0.168627	0.990491
PROTEIN_DEACETYLATION(GO:0006476)	1.39593	0.0890688	0.986579
NEGATIVE_REGULATION_OF_I_KAPPAB_KINASE_NF_KAPPAB_SIGNALING(GO:0043124)	1.3953	0.0766208	0.984076
RESPIRATORY_CHAIN_COMPLEX_IV_ASSEMBLY(GO:0008535)	1.39527	0.176584	0.978305
SMALL_RIBOSOMAL_SUBUNIT(GO:0015935)	1.39346	0.205703	0.981839
NUCLEOTIDE_EXCISION_REPAIR__DNA_INCISION__5'_TO_LESION(GO:0006296)	1.39157	0.122605	0.985701
MITOCHONDRIAL_MEMBRANE_PART(GO:0044455)	1.39111	0.218569	0.982173
REGULATION_OF_SISTER_CHROMATID_COHESION(GO:0007063)	1.39022	0.15619	0.981038
CELLULAR_METABOLIC_COMPOUND_SALVAGE(GO:0043094)	1.38945	0.0558882	0.979064
MACROMOLECULE_DEACYLATION(GO:0098732)	1.38915	0.0673469	0.974801
NEGATIVE_REGULATION_OF_PROTEASOMAL_UBIQUITIN_DEPENDENT_PROTEIN_CATABOLIC_PROCESS(GO:0032435)	1.38669	0.086785	0.981654
ENDOPEPTIDASE_COMPLEX(GO:1905369)	1.38642	0.206897	0.977305
PROTEIN_METHYLTRANSFERASE_ACTIVITY(GO:0008276)	1.38528	0.0873786	0.977072
MITOCHONDRIAL_CALCIUM_ION_TRANSMEMBRANE_TRANSPORT(GO:0006851)	1.3845	0.173745	0.975416
NUCLEAR_HORMONE_RECEPTOR_BINDING(GO:0035257)	1.38251	0.102362	0.979751
GAS_TRANSPORT(GO:0015669)	1.38194	0.25498	0.977069
CYTOPLASMIC_TRANSLATION(GO:0002181)	1.38103	0.214286	0.976066
PROTEIN_POLYUBIQUITINATION(GO:0000209)	1.37978	0.110454	0.977002
PROTEIN_DEACYLATION(GO:0035601)	1.37971	0.0817996	0.971901
REGULATION_OF_ESTABLISHMENT_OF_PROTEIN_LOCALIZATION_TO_MITOCHONDRION(GO:1903747)	1.37834	0.1	0.973535
STRUCTURAL_CONSTITUENT_OF_RIBOSOME(GO:0003735)	1.37829	0.222904	0.968418
MYOFIBRIL_ASSEMBLY(GO:0030239)	1.37723	0.125483	0.968338
HISTONE_ACETYLTRANSFERASE_ACTIVITY(GO:0004402)	1.37654	0.151751	0.966257
NAD_DEPENDENT_HISTONE_DEACETYLASE_ACTIVITY(GO:0017136)	1.37627	0.12233	0.962399
RIBONUCLEOPROTEIN_COMPLEX_DISASSEMBLY(GO:0032988)	1.37512	0.17782	0.962823
Z_DISC(GO:0030018)	1.37493	0.129771	0.958577
FAD_BINDING(GO:0071949)	1.37415	0.0975143	0.957205
POSTREPLICATION_REPAIR(GO:0006301)	1.37386	0.10241	0.953536
NUCLEOTIDE_BINDING_DOMAIN__LEUCINE_RICH_REPEAT_CONTAINING_RECEPTOR_SIGNALING_PATHWAY(GO:0035872)	1.37155	0.136095	0.959819
REGULATION_OF_MITOPHAGY(GO:1901524)	1.37047	0.114943	0.960337
INNER_MITOCHONDRIAL_MEMBRANE_PROTEIN_COMPLEX(GO:0098800)	1.37013	0.231068	0.957081
PROTEASOME_COMPLEX(GO:0000502)	1.36953	0.207692	0.954988
AUTOPHAGOSOME_ORGANIZATION(GO:1905037)	1.36858	0.15873	0.95454
RIBONUCLEOPROTEIN_COMPLEX(GO:1990904)	1.36786	0.164683	0.953062
RETINOID_X_RECEPTOR_BINDING(GO:0046965)	1.36785	0.12	0.948281
UBIQUITIN_PROTEIN_TRANSFERASE_ACTIVITY(GO:0004842)	1.36658	0.104743	0.94932
HISTONE_H3_DEACETYLATION(GO:0070932)	1.36491	0.142574	0.952425
ORGANIC_ACID_CATABOLIC_PROCESS(GO:0016054)	1.36432	0.123552	0.950343
CARBOXYLIC_ACID_CATABOLIC_PROCESS(GO:0046395)	1.36432	0.123552	0.945615
ACETYLTRANSFERASE_ACTIVITY(GO:0016407)	1.36392	0.10099	0.942843
REGULATION_OF_GONAD_DEVELOPMENT(GO:1905939)	1.36365	0.0621242	0.939447
SEQUENCE_SPECIFIC_SINGLE_STRANDED_DNA_BINDING(GO:0098847)	1.36344	0.1423	0.935835
TRANSCRIPTION_INITIATION_FROM_RNA_POLYMERASE_II_PROMOTER(GO:0006367)	1.36116	0.0532787	0.941757
RESPONSE_TO_MUSCLE_STRETCH(GO:0035994)	1.36099	0.118126	0.937912
MITOTIC_G2_DNA_DAMAGE_CHECKPOINT(GO:0007095)	1.36097	0.119097	0.933458
MUCOSAL_IMMUNE_RESPONSE(GO:0002385)	1.35974	0.128302	0.934661
TRANSLATION_ELONGATION_FACTOR_ACTIVITY(GO:0003746)	1.35868	0.197628	0.934977
REGULATION_OF_AUTOPHAGOSOME_ASSEMBLY(GO:2000785)	1.3583	0.129921	0.932142
NEGATIVE_REGULATION_OF_RNA_CATABOLIC_PROCESS(GO:1902369)	1.35645	0.169231	0.936326
OUTER_MITOCHONDRIAL_MEMBRANE_PROTEIN_COMPLEX(GO:0098799)	1.35615	0.175	0.93327
INHIBITORY_POSTSYNAPTIC_POTENTIAL(GO:0060080)	1.3522	0.116935	0.946926
TRANSCRIPTION_COACTIVATOR_BINDING(GO:0001223)	1.35158	0.142292	0.945351
RESPONSE_TO_UV_B(GO:0010224)	1.35118	0.119497	0.942902
ORGAN_OR_TISSUE_SPECIFIC_IMMUNE_RESPONSE(GO:0002251)	1.35117	0.121771	0.938599
MITOCHONDRIAL_RESPIRATORY_CHAIN_COMPLEX_I(GO:0005747)	1.35095	0.206759	0.935207
NADH_DEHYDROGENASE_COMPLEX(GO:0030964)	1.35095	0.206759	0.930917
RESPIRATORY_CHAIN_COMPLEX_I(GO:0045271)	1.35095	0.206759	0.926666
DNA_DEPENDENT_ATPASE_ACTIVITY(GO:0008094)	1.35025	0.118	0.925619
UBIQUITIN_PROTEIN_LIGASE_ACTIVITY(GO:0061630)	1.34901	0.124031	0.926878
GLUTAMINE_FAMILY_AMINO_ACID_CATABOLIC_PROCESS(GO:0009065)	1.34893	0.106212	0.923019
MITOPHAGY(GO:0000423)	1.34775	0.159004	0.92433
NUCLEAR_LOCALIZATION_SEQUENCE_BINDING(GO:0008139)	1.34769	0.166667	0.920486
MUSCLE_CELL_CELLULAR_HOMEOSTASIS(GO:0046716)	1.34705	0.140594	0.919344
SYNTAXIN_BINDING(GO:0019905)	1.34645	0.0901804	0.917759
REGULATION_OF_INCLUSION_BODY_ASSEMBLY(GO:0090083)	1.34486	0.151341	0.920797
NEGATIVE_REGULATION_OF_RESPONSE_TO_ENDOPLASMIC_RETICULUM_STRESS(GO:1903573)	1.34482	0.165399	0.916936
RNA_BINDING(GO:0003723)	1.3444	0.138462	0.914914
RNA_STABILIZATION(GO:0043489)	1.34392	0.182524	0.913045
REGULATION_OF_CILIUM_ASSEMBLY(GO:1902017)	1.34354	0.0775194	0.910803
RIBONUCLEOPROTEIN_COMPLEX_BIOGENESIS(GO:0022613)	1.34197	0.192157	0.913875
MITOCHONDRION_LOCALIZATION(GO:0051646)	1.34191	0.114398	0.910231
ERROR_FREE_TRANSLESION_SYNTHESIS(GO:0070987)	1.34176	0.151751	0.906978
TASTE_RECEPTOR_ACTIVITY(GO:0008527)	1.34138	0.152305	0.904728
2_OXOGLUTARATE_METABOLIC_PROCESS(GO:0006103)	1.34095	0.194981	0.902833
TRANSLATION(GO:0006412)	1.34024	0.173737	0.90218
MRNA_CATABOLIC_PROCESS(GO:0006402)	1.33972	0.198413	0.900627
CELLULAR_COMPONENT_DISASSEMBLY_INVOLVED_IN_EXECUTION_PHASE_OF_APOPTOSIS(GO:0006921)	1.33914	0.101961	0.899325
UBIQUITIN_LIKE_PROTEIN_TRANSFERASE_ACTIVITY(GO:0019787)	1.33904	0.116601	0.895994
THIOL_DEPENDENT_UBIQUITIN_SPECIFIC_PROTEASE_ACTIVITY(GO:0004843)	1.33796	0.13806	0.896915
SNORNA_BINDING(GO:0030515)	1.33786	0.165399	0.893655
CELLULAR_RESPONSE_TO_GROWTH_HORMONE_STIMULUS(GO:0071378)	1.33724	0.161826	0.89267
METHIONINE_METABOLIC_PROCESS(GO:0006555)	1.33638	0.140927	0.892646
INSULIN_LIKE_GROWTH_FACTOR_RECEPTOR_SIGNALING_PATHWAY(GO:0048009)	1.33571	0.0914634	0.89185
UBIQUITIN_LIKE_PROTEIN_LIGASE_ACTIVITY(GO:0061659)	1.3356	0.134503	0.888697
DNA_STRAND_ELONGATION(GO:0022616)	1.33482	0.142276	0.8884
MITOCHONDRIAL_PART(GO:0044429)	1.33361	0.210736	0.889959
MITOCHONDRIAL_FISSION(GO:0000266)	1.33331	0.137374	0.887538
POSITIVE_REGULATION_OF_TELOMERE_CAPPING(GO:1904355)	1.33281	0.167641	0.886007
METHYLTRANSFERASE_COMPLEX(GO:0034708)	1.33086	0.17126	0.890632
PROTEIN_DEUBIQUITINATION(GO:0016579)	1.33068	0.145349	0.887918
ESC_E(Z)_COMPLEX(GO:0035098)	1.33042	0.176938	0.885535
MITOCHONDRIAL_RNA_METABOLIC_PROCESS(GO:0000959)	1.33021	0.20428	0.882832
REGULATION_OF_FEEDING_BEHAVIOR(GO:0060259)	1.33021	0.107212	0.879384
INTRACELLULAR_TRANSPORT_OF_VIRUS(GO:0075733)	1.3302	0.170498	0.875968
SM_LIKE_PROTEIN_FAMILY_COMPLEX(GO:0120114)	1.3295	0.194444	0.875475
MICROTUBULE_ANCHORING(GO:0034453)	1.32891	0.173832	0.87458
TRICARBOXYLIC_ACID_METABOLIC_PROCESS(GO:0072350)	1.32655	0.219231	0.88071
U1_SNRNP(GO:0005685)	1.32568	0.206061	0.880757
FATTY_ACID_BETA_OXIDATION_USING_ACYL_COA_OXIDASE(GO:0033540)	1.32495	0.21135	0.880379
PROTEIN_SERINE_THREONINE_TYROSINE_KINASE_ACTIVITY(GO:0004712)	1.32442	0.140281	0.879226
MODIFICATION_DEPENDENT_MACROMOLECULE_CATABOLIC_PROCESS(GO:0043632)	1.32358	0.153846	0.879481
PEPTIDE_BIOSYNTHETIC_PROCESS(GO:0043043)	1.32345	0.181818	0.876637
CATALYTIC_ACTIVITY__ACTING_ON_DNA(GO:0140097)	1.3231	0.102459	0.874748
SKELETAL_MYOFIBRIL_ASSEMBLY(GO:0014866)	1.32281	0.165414	0.872735
NUCLEOSIDE_KINASE_ACTIVITY(GO:0019206)	1.32278	0.111801	0.869598
BICARBONATE_TRANSPORT(GO:0015701)	1.32277	0.118126	0.866406
RNA_CATABOLIC_PROCESS(GO:0006401)	1.3222	0.195565	0.865476
POSITIVE_REGULATION_OF_PROTEIN_TARGETING_TO_MITOCHONDRION(GO:1903955)	1.32191	0.144578	0.863374
REGULATION_OF_PROTEIN_KINASE_A_SIGNALING(GO:0010738)	1.32175	0.116601	0.860776
DNA_DIRECTED_RNA_POLYMERASE_II__HOLOENZYME(GO:0016591)	1.32072	0.157197	0.86176
REGULATION_OF_MICROTUBULE_POLYMERIZATION_OR_DEPOLYMERIZATION(GO:0031110)	1.31996	0.126459	0.861599
NEGATIVE_REGULATION_OF_MRNA_METABOLIC_PROCESS(GO:1903312)	1.31953	0.20284	0.860273
ENDOSOME_TO_LYSOSOME_TRANSPORT(GO:0008333)	1.31919	0.16092	0.858518
UBIQUITIN_LIKE_PROTEIN_CONJUGATING_ENZYME_BINDING(GO:0044390)	1.31917	0.163065	0.855447
PROTEIN_CONTAINING_COMPLEX_DISASSEMBLY(GO:0032984)	1.31814	0.172	0.856445
EXORIBONUCLEASE_ACTIVITY(GO:0004532)	1.31784	0.126953	0.854526
DNA_STRAND_ELONGATION_INVOLVED_IN_DNA_REPLICATION(GO:0006271)	1.31721	0.139293	0.854078
MITOTIC_RECOMBINATION(GO:0006312)	1.31677	0.140594	0.852786
PROTEIN_DESTABILIZATION(GO:0031648)	1.31662	0.10856	0.850353
CATALYTIC_ACTIVITY__ACTING_ON_A_TRNA(GO:0140101)	1.31645	0.19962	0.847983
ERROR_PRONE_TRANSLESION_SYNTHESIS(GO:0042276)	1.31557	0.174853	0.848462
HSP70_PROTEIN_BINDING(GO:0030544)	1.31468	0.159615	0.848923
HORMONE_MEDIATED_SIGNALING_PATHWAY(GO:0009755)	1.31413	0.0923379	0.847982
SPLICEOSOMAL_SNRNP_COMPLEX(GO:0097525)	1.31397	0.203219	0.845601
ANAPHASE_PROMOTING_COMPLEX_DEPENDENT_CATABOLIC_PROCESS(GO:0031145)	1.31318	0.12381	0.845632
PROTEIN_MONOUBIQUITINATION(GO:0006513)	1.31302	0.147929	0.843261
MITOCHONDRIAL_RESPIRATORY_CHAIN_COMPLEX_I_ASSEMBLY(GO:0032981)	1.31302	0.259615	0.840378
NADH_DEHYDROGENASE_COMPLEX_ASSEMBLY(GO:0010257)	1.31302	0.259615	0.83748
MITOCHONDRIAL_ELECTRON_TRANSPORT__NADH_TO_UBIQUINONE(GO:0006120)	1.31251	0.25	0.836561
MITOCHONDRIAL_RESPIRATORY_CHAIN_COMPLEX_ASSEMBLY(GO:0033108)	1.31202	0.277457	0.835506
RESPONSE_TO_NERVE_GROWTH_FACTOR(GO:1990089)	1.31124	0.177189	0.83565
MITOCHONDRIAL_RESPIRATORY_CHAIN(GO:0005746)	1.311	0.266667	0.833751
PROTEIN_K63_LINKED_DEUBIQUITINATION(GO:0070536)	1.3109	0.170213	0.831329
UBIQUITIN_LIKE_PROTEIN_BINDING(GO:0032182)	1.31065	0.183044	0.829478
SMN_SM_PROTEIN_COMPLEX(GO:0034719)	1.30951	0.224	0.831221
POLYSOMAL_RIBOSOME(GO:0042788)	1.30924	0.257085	0.829462
RESPIRATORY_CHAIN_COMPLEX(GO:0098803)	1.3088	0.277014	0.828208
GLUTAMATE_SECRETION(GO:0014047)	1.30759	0.146939	0.830143
NEGATIVE_REGULATION_OF_PROTEOLYSIS_INVOLVED_IN_CELLULAR_PROTEIN_CATABOLIC_PROCESS(GO:1903051)	1.3062	0.164062	0.832718
LIGASE_ACTIVITY__FORMING_CARBON_NITROGEN_BONDS(GO:0016879)	1.3056	0.167984	0.83217
REGULATION_OF_GLYCOPROTEIN_BIOSYNTHETIC_PROCESS(GO:0010559)	1.30381	0.125514	0.836246
ATPASE_COMPLEX(GO:1904949)	1.30261	0.135307	0.838074
PEROXISOME_ORGANIZATION(GO:0007031)	1.30259	0.190019	0.835409
SPLICEOSOMAL_COMPLEX(GO:0005681)	1.30144	0.234043	0.836998
PROTEIN_TETRAMERIZATION(GO:0051262)	1.30105	0.0628684	0.83571
OXIDOREDUCTASE_COMPLEX(GO:1990204)	1.30102	0.278431	0.833119
MODIFICATION_DEPENDENT_PROTEIN_CATABOLIC_PROCESS(GO:0019941)	1.30093	0.165657	0.83085
HISTONE_DEACETYLATION(GO:0016575)	1.30065	0.158004	0.829296
UBIQUITIN_DEPENDENT_PROTEIN_CATABOLIC_PROCESS(GO:0006511)	1.30062	0.165992	0.826728
DYNEIN_LIGHT_INTERMEDIATE_CHAIN_BINDING(GO:0051959)	1.29994	0.156701	0.826714
ORGANELLE_INNER_MEMBRANE(GO:0019866)	1.29823	0.269155	0.830548
CELLULAR_MACROMOLECULE_CATABOLIC_PROCESS(GO:0044265)	1.29762	0.139721	0.830188
PROTEIN_METHYLATION(GO:0006479)	1.29594	0.119843	0.833796
PROTEIN_ALKYLATION(GO:0008213)	1.29594	0.119843	0.831157
NUCLEOTIDASE_ACTIVITY(GO:0008252)	1.29513	0.163842	0.831577
SMALL_NUCLEAR_RIBONUCLEOPROTEIN_COMPLEX(GO:0030532)	1.29438	0.219368	0.831759
TRANSFERASE_ACTIVITY__TRANSFERRING_ONE_CARBON_GROUPS(GO:0016741)	1.29382	0.0943396	0.831201
NUCLEAR_EXOSOME_(RNASE_COMPLEX)(GO:0000176)	1.29306	0.190661	0.831546
APOPTOTIC_NUCLEAR_CHANGES(GO:0030262)	1.29139	0.124752	0.8352
CITRATE_METABOLIC_PROCESS(GO:0006101)	1.28989	0.26276	0.838297
RIBOSOMAL_SMALL_SUBUNIT_ASSEMBLY(GO:0000028)	1.28972	0.257732	0.836334
GLUTAMINE_FAMILY_AMINO_ACID_METABOLIC_PROCESS(GO:0009064)	1.28866	0.101961	0.837667
EXOCYST(GO:0000145)	1.28854	0.177778	0.835481
OXIDATIVE_PHOSPHORYLATION(GO:0006119)	1.28826	0.292398	0.833976
MITOCHONDRION(GO:0005739)	1.28811	0.225049	0.831955
CELLULAR_RESPONSE_TO_NERVE_GROWTH_FACTOR_STIMULUS(GO:1990090)	1.28804	0.182	0.829692
CALCIUM_ACTIVATED_CATION_CHANNEL_ACTIVITY(GO:0005227)	1.28679	0.15121	0.831829
PROTEIN_HOMOTETRAMERIZATION(GO:0051289)	1.28644	0.0754717	0.830633
NADH_DEHYDROGENASE_(UBIQUINONE)_ACTIVITY(GO:0008137)	1.285	0.268102	0.833358
NADH_DEHYDROGENASE_(QUINONE)_ACTIVITY(GO:0050136)	1.285	0.268102	0.830848
REGULATION_OF_STRIATED_MUSCLE_CELL_APOPTOTIC_PROCESS(GO:0010662)	1.28495	0.132653	0.828557
MITOCHONDRIAL_OUTER_MEMBRANE(GO:0005741)	1.28473	0.142857	0.826926
POSITIVE_REGULATION_OF_TRANSCRIPTION_FROM_RNA_POLYMERASE_II_PROMOTER_IN_RESPONSE_TO_STRESS(GO:0036003)	1.28436	0.15914	0.825997
ACETYL_COA_BIOSYNTHETIC_PROCESS(GO:0006085)	1.28423	0.257089	0.824021
MUSCLE_ALPHA_ACTININ_BINDING(GO:0051371)	1.28408	0.201852	0.822148
PROTEIN_MODIFICATION_BY_SMALL_PROTEIN_REMOVAL(GO:0070646)	1.28393	0.187984	0.82028
PROTEASOMAL_UBIQUITIN_INDEPENDENT_PROTEIN_CATABOLIC_PROCESS(GO:0010499)	1.28335	0.222008	0.820019
TRICARBOXYLIC_ACID_CYCLE(GO:0006099)	1.28293	0.263359	0.819163
SKELETAL_MUSCLE_CONTRACTION(GO:0003009)	1.28263	0.175097	0.817849
PEPTIDE_METABOLIC_PROCESS(GO:0006518)	1.2813	0.189796	0.820323
NADH_DEHYDROGENASE_ACTIVITY(GO:0003954)	1.28086	0.269531	0.819613
QUINONE_BINDING(GO:0048038)	1.2792	0.216216	0.822979
MITOCHONDRIAL_INNER_MEMBRANE(GO:0005743)	1.279	0.287129	0.821271
ORGANELLE_DISASSEMBLY(GO:1903008)	1.27874	0.187023	0.819851
MLL1_COMPLEX(GO:0071339)	1.27834	0.203557	0.818782
MLL1_2_COMPLEX(GO:0044665)	1.27834	0.203557	0.816429
PROTEIN_AUTOUBIQUITINATION(GO:0051865)	1.27733	0.196532	0.817773
REGULATION_OF_VACUOLE_ORGANIZATION(GO:0044088)	1.27725	0.154297	0.81574
MITOCHONDRIAL_ATP_SYNTHESIS_COUPLED_ELECTRON_TRANSPORT(GO:0042775)	1.27714	0.307843	0.813856
ESTABLISHMENT_OF_PROTEIN_LOCALIZATION_TO_MITOCHONDRION(GO:0072655)	1.27671	0.224172	0.813096
CELLULAR_PROTEIN_COMPLEX_DISASSEMBLY(GO:0043624)	1.27661	0.207661	0.811127
POSITIVE_REGULATION_OF_UBIQUITIN_PROTEIN_TRANSFERASE_ACTIVITY(GO:0051443)	1.27634	0.143141	0.809813
RETROGRADE_AXONAL_TRANSPORT(GO:0008090)	1.27625	0.208647	0.807851
PROTEIN_TRANSMEMBRANE_IMPORT_INTO_INTRACELLULAR_ORGANELLE(GO:0044743)	1.27537	0.279923	0.808695
MITOCHONDRIAL_MEMBRANE(GO:0031966)	1.2751	0.279762	0.807442
NUCLEAR_TRANSCRIBED_MRNA_CATABOLIC_PROCESS(GO:0000956)	1.27506	0.278978	0.805301
SPLICEOSOMAL_SNRNP_ASSEMBLY(GO:0000387)	1.27498	0.241779	0.8034
ATP_SYNTHESIS_COUPLED_ELECTRON_TRANSPORT(GO:0042773)	1.27469	0.305118	0.802199
MITOCHONDRIAL_ENVELOPE(GO:0005740)	1.27421	0.276342	0.801681
AMINO_ACID_BETAINE_METABOLIC_PROCESS(GO:0006577)	1.27378	0.207477	0.80102
PEPTIDE_LYSINE_N_ACETYLTRANSFERASE_ACTIVITY(GO:0061733)	1.27281	0.196464	0.802164
RHODOPSIN_MEDIATED_SIGNALING_PATHWAY(GO:0016056)	1.27268	0.140152	0.800406
U2_TYPE_PRESPLICEOSOME(GO:0071004)	1.27257	0.225207	0.798643
PRESPLICEOSOME(GO:0071010)	1.27257	0.225207	0.796461
RESPONSE_TO_CAFFEINE(GO:0031000)	1.27197	0.2	0.79638
RESPONSE_TO_DIURETIC(GO:0036270)	1.27197	0.2	0.794216
NEGATIVE_REGULATION_OF_MICROTUBULE_DEPOLYMERIZATION(GO:0007026)	1.27062	0.17451	0.796739
REGULATION_OF_MITOCHONDRIAL_TRANSLATION(GO:0070129)	1.26969	0.241736	0.797662
PROTEIN_LOCALIZATION_TO_MITOCHONDRION(GO:0070585)	1.26961	0.233141	0.795748
PROTON_TRANSPORTING_TWO_SECTOR_ATPASE_COMPLEX__CATALYTIC_DOMAIN(GO:0033178)	1.26889	0.222868	0.796043
PHOSPHATIDYLINOSITOL_4_5_BISPHOSPHATE_BINDING(GO:0005546)	1.26853	0.15942	0.795132
MONOCARBOXYLIC_ACID_CATABOLIC_PROCESS(GO:0072329)	1.26852	0.225933	0.793045
FATTY_ACID_CATABOLIC_PROCESS(GO:0009062)	1.2671	0.228175	0.795957
ORGANELLE_ENVELOPE(GO:0031967)	1.26689	0.227006	0.794573
ENVELOPE(GO:0031975)	1.26689	0.227006	0.792465
STEROID_HORMONE_RECEPTOR_BINDING(GO:0035258)	1.26586	0.177143	0.793891
COENZYME_BINDING(GO:0050662)	1.26579	0.200393	0.792069
CIRCADIAN_REGULATION_OF_GENE_EXPRESSION(GO:0032922)	1.26572	0.211462	0.790224
REGULATION_OF_MRNA_STABILITY(GO:0043488)	1.26566	0.195609	0.788363
PROTEIN_MODIFICATION_BY_SMALL_PROTEIN_CONJUGATION_OR_REMOVAL(GO:0070647)	1.26566	0.165029	0.78633
REGULATION_OF_MRNA_CATABOLIC_PROCESS(GO:0061013)	1.26344	0.205285	0.791922
RIBOSOMAL_LARGE_SUBUNIT_BIOGENESIS(GO:0042273)	1.2621	0.290448	0.794499
RESPIRATORY_CHAIN(GO:0070469)	1.26167	0.321499	0.79392
UBIQUITIN_LIGASE_COMPLEX(GO:0000151)	1.26135	0.201961	0.792936
RESPIRATORY_ELECTRON_TRANSPORT_CHAIN(GO:0022904)	1.26071	0.32681	0.79317
MITOCHONDRION_MORPHOGENESIS(GO:0070584)	1.26053	0.220039	0.791735
MRNA_CIS_SPLICING__VIA_SPLICEOSOME(GO:0045292)	1.25877	0.237903	0.795719
PEPTIDASE_COMPLEX(GO:1905368)	1.2577	0.296154	0.797497
SARCOPLASMIC_RETICULUM_MEMBRANE(GO:0033017)	1.25744	0.216891	0.796311
NEGATIVE_REGULATION_OF_RHO_PROTEIN_SIGNAL_TRANSDUCTION(GO:0035024)	1.25565	0.225743	0.800479
REGULATION_OF_CARDIAC_MUSCLE_CELL_APOPTOTIC_PROCESS(GO:0010665)	1.25512	0.161885	0.800244
MITOCHONDRIAL_NUCLEOID(GO:0042645)	1.25464	0.266409	0.799806
NUCLEOID(GO:0009295)	1.25464	0.266409	0.797782
3'_5'_EXORIBONUCLEASE_ACTIVITY(GO:0000175)	1.25336	0.170588	0.800048
MUSCLE_FIBER_DEVELOPMENT(GO:0048747)	1.25255	0.180769	0.80072
POSITIVE_REGULATION_OF_GLUCOSE_IMPORT(GO:0046326)	1.25235	0.172888	0.799342
MUSCLE_CELL_DEVELOPMENT(GO:0055001)	1.25096	0.156069	0.801948
CELLULAR_RESPIRATION(GO:0045333)	1.25076	0.324272	0.800574
PEROXISOMAL_MATRIX(GO:0005782)	1.2506	0.266537	0.799145
MICROBODY_LUMEN(GO:0031907)	1.2506	0.266537	0.797157
DEACETYLASE_ACTIVITY(GO:0019213)	1.25039	0.173387	0.795961
NUCLEAR_EUCHROMATIN(GO:0005719)	1.24865	0.238994	0.799834
PROTEIN_ADP_RIBOSYLATION(GO:0006471)	1.24811	0.173278	0.799601
CRISTAE_FORMATION(GO:0042407)	1.24764	0.325581	0.799147
MITOCHONDRIAL_TRANSMEMBRANE_TRANSPORT(GO:1990542)	1.2474	0.294455	0.798001
INTERLEUKIN_7_MEDIATED_SIGNALING_PATHWAY(GO:0038111)	1.24641	0.212	0.799459
PROTEIN_UBIQUITINATION(GO:0016567)	1.24606	0.168675	0.798759
RIBOSOME_BIOGENESIS(GO:0042254)	1.24531	0.289062	0.799447
G2_DNA_DAMAGE_CHECKPOINT(GO:0031572)	1.24487	0.183128	0.798994
REGULATION_OF_TRANSLATIONAL_FIDELITY(GO:0006450)	1.24346	0.211045	0.801759
HISTONE_ACETYLTRANSFERASE_COMPLEX(GO:0000123)	1.24342	0.243615	0.799962
METHYLATION(GO:0032259)	1.24298	0.115234	0.79946
NUCLEAR_HETEROCHROMATIN(GO:0005720)	1.24213	0.21118	0.800479
LYSOSOMAL_TRANSPORT(GO:0007041)	1.24174	0.221374	0.799823
PROTEIN_IMPORT_INTO_MITOCHONDRIAL_MATRIX(GO:0030150)	1.24165	0.277886	0.798215
NUCLEOCYTOPLASMIC_CARRIER_ACTIVITY(GO:0140142)	1.24154	0.221116	0.796667
INSULIN_RECEPTOR_SIGNALING_PATHWAY(GO:0008286)	1.24116	0.177551	0.796084
CELL_VOLUME_HOMEOSTASIS(GO:0006884)	1.24111	0.180198	0.794349
MITOCHONDRIAL_PROTON_TRANSPORTING_ATP_SYNTHASE_COMPLEX(GO:0005753)	1.24094	0.295499	0.792971
HYDROLASE_ACTIVITY__ACTING_ON_CARBON_NITROGEN_(BUT_NOT_PEPTIDE)_BONDS__IN_LINEAR_AMIDES(GO:0016811)	1.23872	0.160825	0.798584
ESTABLISHMENT_OF_PROTEIN_LOCALIZATION_TO_ORGANELLE(GO:0072594)	1.23754	0.241107	0.8008
MITOCHONDRIAL_ATP_SYNTHESIS_COUPLED_PROTON_TRANSPORT(GO:0042776)	1.23715	0.284615	0.800199
CHLORIDE_TRANSMEMBRANE_TRANSPORT(GO:1902476)	1.23614	0.137577	0.801631
HSP90_PROTEIN_BINDING(GO:0051879)	1.23538	0.230174	0.80226
SNRNA_PROCESSING(GO:0016180)	1.23508	0.238477	0.801383
REGULATION_OF_PROTEASOMAL_PROTEIN_CATABOLIC_PROCESS(GO:0061136)	1.23413	0.177189	0.802618
NUCLEAR_TRANSCRIBED_MRNA_CATABOLIC_PROCESS__DEADENYLATION_DEPENDENT_DECAY(GO:0000288)	1.23381	0.22428	0.801851
SINGLE_STRANDED_DNA_BINDING(GO:0003697)	1.2338	0.193227	0.800014
SULFUR_AMINO_ACID_BIOSYNTHETIC_PROCESS(GO:0000097)	1.23314	0.185031	0.800352
MITOCHONDRION_ORGANIZATION(GO:0007005)	1.23302	0.282732	0.798955
CULLIN_RING_UBIQUITIN_LIGASE_COMPLEX(GO:0031461)	1.23278	0.170974	0.797956
SEX_DETERMINATION(GO:0007530)	1.2327	0.148148	0.796424
NEURAL_NUCLEUS_DEVELOPMENT(GO:0048857)	1.23265	0.200811	0.794778
CYTOSOLIC_LARGE_RIBOSOMAL_SUBUNIT(GO:0022625)	1.23191	0.334012	0.795463
OSTEOBLAST_DEVELOPMENT(GO:0002076)	1.23127	0.189024	0.795773
INTEGRAL_COMPONENT_OF_MITOCHONDRIAL_OUTER_MEMBRANE(GO:0031307)	1.23105	0.2	0.794702
FATTY_ACID_OXIDATION(GO:0019395)	1.23089	0.267465	0.793479
PROTEIN_TARGETING(GO:0006605)	1.23088	0.260355	0.7917
HISTONE_H3_K27_METHYLATION(GO:0070734)	1.2305	0.221748	0.791146
H4_HISTONE_ACETYLTRANSFERASE_COMPLEX(GO:1902562)	1.22975	0.237425	0.791842
MATURATION_OF_LSU_RRNA(GO:0000470)	1.2293	0.293774	0.791659
CONTRACTILE_FIBER_PART(GO:0044449)	1.229	0.2	0.79078
IRON_SULFUR_CLUSTER_ASSEMBLY(GO:0016226)	1.22875	0.262327	0.789841
METALLO_SULFUR_CLUSTER_ASSEMBLY(GO:0031163)	1.22875	0.262327	0.78807
HYDROGEN_PEROXIDE_METABOLIC_PROCESS(GO:0042743)	1.22845	0.227626	0.787315
NEGATIVE_REGULATION_OF_STRIATED_MUSCLE_CELL_APOPTOTIC_PROCESS(GO:0010664)	1.2278	0.222008	0.787704
GAMMA_AMINOBUTYRIC_ACID_SIGNALING_PATHWAY(GO:0007214)	1.2273	0.211499	0.787562
MYOFIBRIL(GO:0030016)	1.22677	0.205128	0.787672
TRANSLATIONAL_INITIATION(GO:0006413)	1.22674	0.318637	0.786038
REGULATION_OF_SISTER_CHROMATID_SEGREGATION(GO:0033045)	1.22636	0.210019	0.78558
POLY(A)+_MRNA_EXPORT_FROM_NUCLEUS(GO:0016973)	1.22609	0.25641	0.784751
SNARE_COMPLEX(GO:0031201)	1.22495	0.167984	0.786614
STRIATED_MUSCLE_CELL_APOPTOTIC_PROCESS(GO:0010658)	1.22481	0.190965	0.785336
SNARE_BINDING(GO:0000149)	1.2248	0.172345	0.783648
PROTON_TRANSPORTING_ATP_SYNTHASE_COMPLEX(GO:0045259)	1.22374	0.312377	0.785365
RESPONSE_TO_MITOCHONDRIAL_DEPOLARISATION(GO:0098780)	1.22218	0.250497	0.788648
ASPARTATE_FAMILY_AMINO_ACID_BIOSYNTHETIC_PROCESS(GO:0009067)	1.22204	0.216165	0.787452
EXOSOME_(RNASE_COMPLEX)(GO:0000178)	1.22113	0.246548	0.788566
EXORIBONUCLEASE_COMPLEX(GO:1905354)	1.22113	0.246548	0.786856
AMIDE_BIOSYNTHETIC_PROCESS(GO:0043604)	1.22021	0.249493	0.788145
DETECTION_OF_CHEMICAL_STIMULUS_INVOLVED_IN_SENSORY_PERCEPTION_OF_BITTER_TASTE(GO:0001580)	1.22018	0.210526	0.786505
ORGANELLE_FUSION(GO:0048284)	1.21984	0.168357	0.785925
SENSORY_PERCEPTION_OF_BITTER_TASTE(GO:0050913)	1.21826	0.202532	0.789298
REGULATION_OF_PROTEIN_UBIQUITINATION(GO:0031396)	1.21816	0.169323	0.787933
HYDROLASE_ACTIVITY__ACTING_ON_CARBON_NITROGEN_(BUT_NOT_PEPTIDE)_BONDS(GO:0016810)	1.21792	0.123203	0.786984
CYTOSOLIC_PART(GO:0044445)	1.2178	0.291913	0.785681
INTRINSIC_APOPTOTIC_SIGNALING_PATHWAY_IN_RESPONSE_TO_OXIDATIVE_STRESS(GO:0008631)	1.21643	0.189516	0.788423
ACETYL_COA_BIOSYNTHETIC_PROCESS_FROM_PYRUVATE(GO:0006086)	1.2162	0.309339	0.787508
CATALYTIC_COMPLEX(GO:1902494)	1.21546	0.200787	0.788213
METHYLTRANSFERASE_ACTIVITY(GO:0008168)	1.21535	0.136802	0.786912
PROTEIN_TRANSPORT_WITHIN_LIPID_BILAYER(GO:0032594)	1.21485	0.237624	0.786866
COFACTOR_CATABOLIC_PROCESS(GO:0051187)	1.21404	0.257367	0.78783
RRNA_CONTAINING_RIBONUCLEOPROTEIN_COMPLEX_EXPORT_FROM_NUCLEUS(GO:0071428)	1.21354	0.283401	0.787711
PROTEASOME_MEDIATED_UBIQUITIN_DEPENDENT_PROTEIN_CATABOLIC_PROCESS(GO:0043161)	1.21345	0.228797	0.786329
N_ACETYLTRANSFERASE_ACTIVITY(GO:0008080)	1.21305	0.232742	0.785886
ANTIBIOTIC_CATABOLIC_PROCESS(GO:0017001)	1.21235	0.250513	0.786452
NUCLEOTIDE_EXCISION_REPAIR__DNA_DAMAGE_RECOGNITION(GO:0000715)	1.21203	0.273256	0.7859
NUCLEIC_ACID_TRANSPORT(GO:0050657)	1.21107	0.257812	0.787226
RNA_TRANSPORT(GO:0050658)	1.21107	0.257812	0.785589
LACTATE_METABOLIC_PROCESS(GO:0006089)	1.21044	0.256214	0.785953
RAN_GTPASE_BINDING(GO:0008536)	1.21038	0.234615	0.784523
ENDOCYTIC_VESICLE_LUMEN(GO:0071682)	1.21028	0.288845	0.783235
INDOLALKYLAMINE_METABOLIC_PROCESS(GO:0006586)	1.20898	0.244094	0.785646
REGULATION_OF_UBIQUITIN_PROTEIN_TRANSFERASE_ACTIVITY(GO:0051438)	1.208	0.169014	0.787137
INTRINSIC_COMPONENT_OF_MITOCHONDRIAL_MEMBRANE(GO:0098573)	1.20772	0.325536	0.786443
U2_TYPE_CATALYTIC_STEP_2_SPLICEOSOME(GO:0071007)	1.20739	0.282609	0.785875
PROTEIN_DEACETYLASE_ACTIVITY(GO:0033558)	1.20728	0.219512	0.784621
PROTEIN_LOCALIZATION_TO_ORGANELLE(GO:0033365)	1.2072	0.210526	0.783244
OXIDOREDUCTASE_ACTIVITY__ACTING_ON_NAD(P)H__QUINONE_OR_SIMILAR_COMPOUND_AS_ACCEPTOR(GO:0016655)	1.206	0.3659	0.785471
DRUG_CATABOLIC_PROCESS(GO:0042737)	1.20599	0.191617	0.783903
HOST(GO:0018995)	1.20577	0.244231	0.783043
HOST_CELL(GO:0043657)	1.20577	0.244231	0.781458
CYTOCHROME_COMPLEX_ASSEMBLY(GO:0017004)	1.20575	0.319312	0.779925
NEGATIVE_REGULATION_OF_UBIQUITIN_DEPENDENT_PROTEIN_CATABOLIC_PROCESS(GO:2000059)	1.20547	0.218254	0.779298
SARCOMERE(GO:0030017)	1.20531	0.230159	0.778225
RESOLUTION_OF_MEIOTIC_RECOMBINATION_INTERMEDIATES(GO:0000712)	1.20514	0.234177	0.777199
CELLULAR_CATABOLIC_PROCESS(GO:0044248)	1.20507	0.15251	0.775878
NUCLEAR_TRANSPORT(GO:0051169)	1.20498	0.207317	0.774586
NEGATIVE_REGULATION_OF_CELLULAR_CATABOLIC_PROCESS(GO:0031330)	1.20448	0.192308	0.774607
ORGANELLE_OUTER_MEMBRANE(GO:0031968)	1.20429	0.214	0.773649
CELLULAR_COMPONENT_ASSEMBLY_INVOLVED_IN_MORPHOGENESIS(GO:0010927)	1.20419	0.225806	0.772408
PROTEIN_HETEROOLIGOMERIZATION(GO:0051291)	1.2036	0.228571	0.772693
ORGANIC_SUBSTANCE_CATABOLIC_PROCESS(GO:1901575)	1.20359	0.116832	0.771194
STRIATED_MUSCLE_CELL_DEVELOPMENT(GO:0055002)	1.20356	0.198058	0.76975
TRANSFERASE_ACTIVITY__TRANSFERRING_ALKYL_OR_ARYL_(OTHER_THAN_METHYL)_GROUPS(GO:0016765)	1.20277	0.267857	0.770668
ATP_SYNTHESIS_COUPLED_PROTON_TRANSPORT(GO:0015986)	1.20242	0.325536	0.770201
ENERGY_COUPLED_PROTON_TRANSPORT__DOWN_ELECTROCHEMICAL_GRADIENT(GO:0015985)	1.20242	0.325536	0.768688
PROTEOLYSIS_INVOLVED_IN_CELLULAR_PROTEIN_CATABOLIC_PROCESS(GO:0051603)	1.20198	0.219802	0.768499
OTHER_ORGANISM(GO:0044215)	1.20116	0.208092	0.769516
OTHER_ORGANISM_CELL(GO:0044216)	1.20116	0.208092	0.768013
OTHER_ORGANISM_PART(GO:0044217)	1.20116	0.208092	0.766516
REGULATION_OF_RNA_STABILITY(GO:0043487)	1.19951	0.254	0.770162
AROMATIC_AMINO_ACID_FAMILY_METABOLIC_PROCESS(GO:0009072)	1.19927	0.21374	0.769406
POSITIVE_REGULATION_OF_MICROTUBULE_POLYMERIZATION_OR_DEPOLYMERIZATION(GO:0031112)	1.19915	0.276265	0.768268
POSITIVE_REGULATION_OF_MACROAUTOPHAGY(GO:0016239)	1.19883	0.261044	0.767735
PROTEIN_PHOSPHATASE_BINDING(GO:0019903)	1.1984	0.217573	0.767537
PROTEIN_MODIFICATION_BY_SMALL_PROTEIN_CONJUGATION(GO:0032446)	1.1982	0.196429	0.766642
ANTIMICROBIAL_HUMORAL_IMMUNE_RESPONSE_MEDIATED_BY_ANTIMICROBIAL_PEPTIDE(GO:0061844)	1.19707	0.251984	0.768543
REGULATION_OF_CARDIAC_MUSCLE_CONTRACTION_BY_REGULATION_OF_THE_RELEASE_OF_SEQUESTERED_CALCIUM_ION(GO:0010881)	1.19651	0.234252	0.768784
CYTOSOLIC_SMALL_RIBOSOMAL_SUBUNIT(GO:0022627)	1.19608	0.325866	0.76866
TRANSLESION_SYNTHESIS(GO:0019985)	1.19398	0.248016	0.773745
REGULATION_OF_CIRCADIAN_RHYTHM(GO:0042752)	1.19355	0.23299	0.773583
TELOMERE_MAINTENANCE_VIA_RECOMBINATION(GO:0000722)	1.19275	0.243513	0.77457
NUCLEOTIDE_EXCISION_REPAIR__DNA_GAP_FILLING(GO:0006297)	1.19219	0.264822	0.77487
MRNA_METABOLIC_PROCESS(GO:0016071)	1.19177	0.259615	0.774648
REGULATION_OF_RNA_POLYMERASE_II_TRANSCRIPTIONAL_PREINITIATION_COMPLEX_ASSEMBLY(GO:0045898)	1.19138	0.250482	0.774281
OUTER_MEMBRANE(GO:0019867)	1.19062	0.215886	0.77523
RNA_SURVEILLANCE(GO:0071025)	1.19047	0.252896	0.774245
MACROMOLECULE_CATABOLIC_PROCESS(GO:0009057)	1.18978	0.185336	0.774893
POTASSIUM_ION_IMPORT(GO:0010107)	1.18956	0.232877	0.77414
REGULATION_OF_RESPONSE_TO_INTERFERON_GAMMA(GO:0060330)	1.18953	0.238866	0.772805
REGULATION_OF_INTERFERON_GAMMA_MEDIATED_SIGNALING_PATHWAY(GO:0060334)	1.18953	0.238866	0.771358
REGULATION_OF_CELLULAR_AMINO_ACID_METABOLIC_PROCESS(GO:0006521)	1.18949	0.245211	0.770014
MITOCHONDRIAL_GENOME_MAINTENANCE(GO:0000002)	1.18822	0.257198	0.77243
CHLORIDE_ION_HOMEOSTASIS(GO:0055064)	1.18814	0.263692	0.771218
REGULATION_OF_PROTEIN_POLYUBIQUITINATION(GO:1902914)	1.1876	0.246407	0.77143
REGULATION_OF_EXECUTION_PHASE_OF_APOPTOSIS(GO:1900117)	1.18735	0.215116	0.770784
VACUOLAR_TRANSPORT(GO:0007034)	1.18732	0.249035	0.769455
REGULATION_OF_GLYCOPROTEIN_METABOLIC_PROCESS(GO:1903018)	1.18684	0.208678	0.769452
INTEGRAL_COMPONENT_OF_MITOCHONDRIAL_INNER_MEMBRANE(GO:0031305)	1.18683	0.339806	0.768084
INTRINSIC_COMPONENT_OF_MITOCHONDRIAL_INNER_MEMBRANE(GO:0031304)	1.18683	0.339806	0.766669
BASE_EXCISION_REPAIR(GO:0006284)	1.18674	0.256673	0.765485
CYTOSOLIC_RIBOSOME(GO:0022626)	1.18671	0.380368	0.764171
ARGININE_METABOLIC_PROCESS(GO:0006525)	1.18632	0.222008	0.763984
7_METHYLGUANOSINE_MRNA_CAPPING(GO:0006370)	1.18602	0.284024	0.763435
REGULATION_OF_ERAD_PATHWAY(GO:1904292)	1.18571	0.254237	0.762919
HORMONE_RECEPTOR_BINDING(GO:0051427)	1.18542	0.196	0.762353
CELLULAR_PROTEIN_CONTAINING_COMPLEX_ASSEMBLY(GO:0034622)	1.18495	0.190751	0.762309
RNA_PHOSPHODIESTER_BOND_HYDROLYSIS__EXONUCLEOLYTIC(GO:0090503)	1.18467	0.246521	0.761748
EXORIBONUCLEASE_ACTIVITY__PRODUCING_5'_PHOSPHOMONOESTERS(GO:0016896)	1.1841	0.222868	0.762002
POSITIVE_REGULATION_OF_POTASSIUM_ION_TRANSMEMBRANE_TRANSPORTER_ACTIVITY(GO:1901018)	1.18385	0.228963	0.761366
N_ACYLTRANSFERASE_ACTIVITY(GO:0016410)	1.18365	0.201172	0.760572
TRANSFERASE_ACTIVITY__TRANSFERRING_NITROGENOUS_GROUPS(GO:0016769)	1.18306	0.226	0.760922
OVARIAN_FOLLICLE_DEVELOPMENT(GO:0001541)	1.18269	0.243461	0.760678
CARDIAC_MUSCLE_CELL_APOPTOTIC_PROCESS(GO:0010659)	1.18223	0.238095	0.760662
ESTABLISHMENT_OF_RNA_LOCALIZATION(GO:0051236)	1.18129	0.287402	0.762088
REGULATION_OF_PROTEIN_EXPORT_FROM_NUCLEUS(GO:0046825)	1.18121	0.254509	0.760989
REGULATION_OF_AUTOPHAGY_OF_MITOCHONDRION(GO:1903146)	1.18103	0.263581	0.760179
CELLULAR_BIOGENIC_AMINE_CATABOLIC_PROCESS(GO:0042402)	1.18066	0.239089	0.75991
TRNA_METHYLATION(GO:0030488)	1.17969	0.280835	0.761428
ORGANIC_ACID:SODIUM_SYMPORTER_ACTIVITY(GO:0005343)	1.17921	0.251485	0.761512
GLUTAMINE_METABOLIC_PROCESS(GO:0006541)	1.17843	0.230126	0.762503
NUCLEAR_TRANSCRIBED_MRNA_CATABOLIC_PROCESS__NONSENSE_MEDIATED_DECAY(GO:0000184)	1.17759	0.369919	0.763687
CLATHRIN_BINDING(GO:0030276)	1.17743	0.197556	0.76278
NEGATIVE_REGULATION_OF_AUTOPHAGY(GO:0010507)	1.17722	0.240741	0.762018
POSITIVE_REGULATION_OF_TRIGLYCERIDE_METABOLIC_PROCESS(GO:0090208)	1.17666	0.277778	0.762355
GLUTATHIONE_DERIVATIVE_BIOSYNTHETIC_PROCESS(GO:1901687)	1.17622	0.262846	0.762263
GLUTATHIONE_DERIVATIVE_METABOLIC_PROCESS(GO:1901685)	1.17622	0.262846	0.760926
3'_5'_EXONUCLEASE_ACTIVITY(GO:0008408)	1.17617	0.242363	0.759717
AEROBIC_RESPIRATION(GO:0009060)	1.17543	0.37428	0.76056
REGULATION_OF_PROTEIN_MODIFICATION_BY_SMALL_PROTEIN_CONJUGATION_OR_REMOVAL(GO:1903320)	1.17541	0.213307	0.759284
BASAL_TRANSCRIPTION_MACHINERY_BINDING(GO:0001098)	1.1742	0.273279	0.761552
BASAL_RNA_POLYMERASE_II_TRANSCRIPTION_MACHINERY_BINDING(GO:0001099)	1.1742	0.273279	0.760227
NEGATIVE_REGULATION_OF_DNA_RECOMBINATION(GO:0045910)	1.17414	0.250505	0.759083
MACROMOLECULE_METHYLATION(GO:0043414)	1.17349	0.214145	0.759662
ATPASE_REGULATOR_ACTIVITY(GO:0060590)	1.17281	0.296223	0.760368
PHOSPHATASE_BINDING(GO:0019902)	1.17239	0.226141	0.760262
RIG_I_SIGNALING_PATHWAY(GO:0039529)	1.17116	0.251938	0.762469
STRUCTURAL_CONSTITUENT_OF_MUSCLE(GO:0008307)	1.17089	0.259332	0.761928
THIOL_DEPENDENT_UBIQUITINYL_HYDROLASE_ACTIVITY(GO:0036459)	1.17001	0.24466	0.763262
UBIQUITINYL_HYDROLASE_ACTIVITY(GO:0101005)	1.17001	0.24466	0.761953
HETEROCHROMATIN_ORGANIZATION(GO:0070828)	1.16969	0.27821	0.761611
SYNTAXIN_1_BINDING(GO:0017075)	1.16871	0.240891	0.763289
CYTOPLASMIC_PATTERN_RECOGNITION_RECEPTOR_SIGNALING_PATHWAY_IN_RESPONSE_TO_VIRUS(GO:0039528)	1.16863	0.281893	0.762212
INTEGRAL_COMPONENT_OF_MITOCHONDRIAL_MEMBRANE(GO:0032592)	1.16863	0.357708	0.760915
RNA_POLYMERASE_II_TRANSCRIPTION_FACTOR_COMPLEX(GO:0090575)	1.16809	0.248485	0.761181
SWI_SNF_SUPERFAMILY_TYPE_COMPLEX(GO:0070603)	1.16777	0.268344	0.760805
POSITIVE_REGULATION_OF_INTERLEUKIN_12_PRODUCTION(GO:0032735)	1.16761	0.259635	0.759995
RIBOSOME_ASSEMBLY(GO:0042255)	1.1673	0.348425	0.759563
POSITIVE_REGULATION_OF_PROTEIN_COMPLEX_DISASSEMBLY(GO:0043243)	1.16685	0.259259	0.759591
NEGATIVE_REGULATION_OF_CARDIAC_MUSCLE_CELL_APOPTOTIC_PROCESS(GO:0010667)	1.16636	0.251984	0.759796
MITOCHONDRIAL_TRANSPORT(GO:0006839)	1.16572	0.305769	0.760386
MICROTUBULE_POLYMERIZATION(GO:0046785)	1.16568	0.282398	0.759213
CONTRACTILE_FIBER(GO:0043292)	1.16484	0.244048	0.760328
MALE_GERM_CELL_NUCLEUS(GO:0001673)	1.16454	0.279592	0.759896
ENTRAINMENT_OF_CIRCADIAN_CLOCK_BY_PHOTOPERIOD(GO:0043153)	1.16454	0.290179	0.758626
INDOLE_CONTAINING_COMPOUND_METABOLIC_PROCESS(GO:0042430)	1.16443	0.24502	0.757702
ACTININ_BINDING(GO:0042805)	1.16432	0.243446	0.756728
CATABOLIC_PROCESS(GO:0009056)	1.1623	0.168297	0.761374
POSTTRANSCRIPTIONAL_REGULATION_OF_GENE_EXPRESSION(GO:0010608)	1.16228	0.201172	0.760182
PROTEIN_LOCALIZATION_TO_VACUOLE(GO:0072665)	1.1606	0.280464	0.763852
NUCLEOCYTOPLASMIC_TRANSPORT(GO:0006913)	1.15926	0.25	0.766486
CELLULAR_AMINO_ACID_BIOSYNTHETIC_PROCESS(GO:0008652)	1.15898	0.235294	0.766005
MITOGEN_ACTIVATED_PROTEIN_KINASE_BINDING(GO:0051019)	1.15849	0.306723	0.766197
NUCLEAR_INNER_MEMBRANE(GO:0005637)	1.15807	0.248945	0.766118
UBIQUITIN_DEPENDENT_ERAD_PATHWAY(GO:0030433)	1.15774	0.315488	0.765871
UBIQUITIN_LIKE_PROTEIN_SPECIFIC_PROTEASE_ACTIVITY(GO:0019783)	1.15766	0.258824	0.76484
ALPHA_ACTININ_BINDING(GO:0051393)	1.15761	0.255898	0.763712
COFACTOR_BINDING(GO:0048037)	1.15684	0.256917	0.764743
CARDIAC_MYOFIBRIL_ASSEMBLY(GO:0055003)	1.15677	0.30916	0.763686
INNER_MITOCHONDRIAL_MEMBRANE_ORGANIZATION(GO:0007007)	1.15631	0.394892	0.763734
ALPHA_AMINO_ACID_BIOSYNTHETIC_PROCESS(GO:1901607)	1.1563	0.202429	0.762498
SKELETAL_MUSCLE_FIBER_DEVELOPMENT(GO:0048741)	1.15521	0.270217	0.764367
GAMMA_TUBULIN_COMPLEX(GO:0000930)	1.15516	0.280242	0.763294
NAD+_ADP_RIBOSYLTRANSFERASE_ACTIVITY(GO:0003950)	1.15501	0.258727	0.762469
CELLULAR_AMIDE_METABOLIC_PROCESS(GO:0043603)	1.15496	0.277778	0.76141
REGULATION_OF_DENDRITE_MORPHOGENESIS(GO:0048814)	1.15383	0.254545	0.763322
UBIQUITIN_PROTEIN_TRANSFERASE_REGULATOR_ACTIVITY(GO:0055106)	1.15361	0.298419	0.762696
UBIQUITIN_CONJUGATING_ENZYME_BINDING(GO:0031624)	1.15311	0.278656	0.76294
REGULATION_OF_MICROTUBULE_DEPOLYMERIZATION(GO:0031114)	1.15216	0.270428	0.764568
FEMALE_GONAD_DEVELOPMENT(GO:0008585)	1.1518	0.239919	0.764368
NUCLEOBASE_CONTAINING_COMPOUND_CATABOLIC_PROCESS(GO:0034655)	1.15107	0.257545	0.765194
PROTEASOMAL_PROTEIN_CATABOLIC_PROCESS(GO:0010498)	1.15046	0.274704	0.765668
REGULATION_OF_CELLULAR_RESPONSE_TO_HEAT(GO:1900034)	1.15033	0.362595	0.764837
MYOTUBE_CELL_DEVELOPMENT(GO:0014904)	1.14828	0.261386	0.769487
PHOTOPERIODISM(GO:0009648)	1.14805	0.280851	0.768953
CELLULAR_RESPONSE_TO_INTERLEUKIN_7(GO:0098761)	1.14802	0.280318	0.767811
RESPONSE_TO_INTERLEUKIN_7(GO:0098760)	1.14802	0.280318	0.766592
DNA_DUPLEX_UNWINDING(GO:0032508)	1.14778	0.276892	0.766048
STEROID_HORMONE_MEDIATED_SIGNALING_PATHWAY(GO:0043401)	1.14737	0.230461	0.766114
ANDROGEN_RECEPTOR_BINDING(GO:0050681)	1.14678	0.292871	0.766618
AMINE_CATABOLIC_PROCESS(GO:0009310)	1.14616	0.261297	0.767192
ANDROGEN_RECEPTOR_SIGNALING_PATHWAY(GO:0030521)	1.14539	0.275154	0.76817
RNA_SPLICING__VIA_TRANSESTERIFICATION_REACTIONS(GO:0000375)	1.14517	0.333333	0.767607
HISTONE_METHYLTRANSFERASE_COMPLEX(GO:0035097)	1.14372	0.293069	0.770598
MISMATCH_REPAIR(GO:0006298)	1.14345	0.293878	0.7702
TETRAPYRROLE_METABOLIC_PROCESS(GO:0033013)	1.14217	0.3083	0.772714
ORGANIC_CYCLIC_COMPOUND_CATABOLIC_PROCESS(GO:1901361)	1.14176	0.247485	0.772669
TRNA_METABOLIC_PROCESS(GO:0006399)	1.14135	0.308594	0.772657
CELLULAR_NITROGEN_COMPOUND_CATABOLIC_PROCESS(GO:0044270)	1.14115	0.260606	0.772032
MRNA_SPLICING__VIA_SPLICEOSOME(GO:0000398)	1.14092	0.339321	0.771481
RNA_SPLICING__VIA_TRANSESTERIFICATION_REACTIONS_WITH_BULGED_ADENOSINE_AS_NUCLEOPHILE(GO:0000377)	1.14092	0.339321	0.770283
PROTON_TRANSPORTING_TWO_SECTOR_ATPASE_COMPLEX(GO:0016469)	1.13988	0.384016	0.772056
PROTEIN_TARGETING_TO_LYSOSOME(GO:0006622)	1.1398	0.321773	0.771079
TRANSFERASE_COMPLEX(GO:1990234)	1.13834	0.281496	0.774061
RIBONUCLEOPROTEIN_COMPLEX_LOCALIZATION(GO:0071166)	1.1381	0.342803	0.773548
REGULATION_OF_PROTEIN_TARGETING(GO:1903533)	1.13805	0.243461	0.772485
SUGAR_TRANSMEMBRANE_TRANSPORTER_ACTIVITY(GO:0051119)	1.13796	0.27044	0.771556
LIPID_OXIDATION(GO:0034440)	1.13761	0.337302	0.771342
S_ADENOSYLMETHIONINE_DEPENDENT_METHYLTRANSFERASE_ACTIVITY(GO:0008757)	1.13714	0.261122	0.771444
NUA4_HISTONE_ACETYLTRANSFERASE_COMPLEX(GO:0035267)	1.13699	0.309859	0.770693
H4_H2A_HISTONE_ACETYLTRANSFERASE_COMPLEX(GO:0043189)	1.13699	0.309859	0.769515
AUTOPHAGY_OF_MITOCHONDRION(GO:0000422)	1.13643	0.326886	0.7699
MITOCHONDRION_DISASSEMBLY(GO:0061726)	1.13643	0.326886	0.768726
STRIATED_MUSCLE_CELL_DIFFERENTIATION(GO:0051146)	1.13641	0.241803	0.767633
RNA_LOCALIZATION(GO:0006403)	1.13603	0.32696	0.76754
DETECTION_OF_CHEMICAL_STIMULUS_INVOLVED_IN_SENSORY_PERCEPTION_OF_TASTE(GO:0050912)	1.13563	0.326531	0.767503
PROTEIN_BINDING_INVOLVED_IN_PROTEIN_FOLDING(GO:0044183)	1.13516	0.356164	0.767636
REGULATION_OF_CELLULAR_AMINE_METABOLIC_PROCESS(GO:0033238)	1.13439	0.263862	0.768639
CYTOPLASMIC_MICROTUBULE_ORGANIZATION(GO:0031122)	1.13426	0.282732	0.767864
COBALAMIN_METABOLIC_PROCESS(GO:0009235)	1.13419	0.307273	0.766912
LIGAND_DEPENDENT_NUCLEAR_RECEPTOR_TRANSCRIPTION_COACTIVATOR_ACTIVITY(GO:0030374)	1.13395	0.240481	0.766412
REGULATION_OF_MICROTUBULE_POLYMERIZATION(GO:0031113)	1.13326	0.318447	0.767162
PLATELET_MORPHOGENESIS(GO:0036344)	1.13315	0.302846	0.766296
PLATELET_FORMATION(GO:0030220)	1.13253	0.310621	0.76692
MULTICELLULAR_ORGANISM_AGING(GO:0010259)	1.13218	0.254473	0.766826
ACETYL_COA_METABOLIC_PROCESS(GO:0006084)	1.13178	0.344762	0.76679
SENSORY_PERCEPTION_OF_TASTE(GO:0050909)	1.13162	0.257143	0.76611
HISTONE_H2A_ACETYLATION(GO:0043968)	1.13084	0.32	0.767147
CYTOPLASMIC_MRNA_PROCESSING_BODY_ASSEMBLY(GO:0033962)	1.12981	0.306889	0.768948
CELLULAR_PROTEIN_CATABOLIC_PROCESS(GO:0044257)	1.12975	0.279762	0.767963
NF_KAPPAB_BINDING(GO:0051059)	1.12921	0.298211	0.768316
POSITIVE_REGULATION_OF_TRANSCRIPTION_FROM_RNA_POLYMERASE_II_PROMOTER_INVOLVED_IN_CELLULAR_RESPONSE_TO_CHEMICAL_STIMULUS(GO:1901522)	1.12907	0.294624	0.767568
DNA_DIRECTED_DNA_POLYMERASE_ACTIVITY(GO:0003887)	1.12878	0.323108	0.767285
POSITIVE_REGULATION_OF_INTRACELLULAR_STEROID_HORMONE_RECEPTOR_SIGNALING_PATHWAY(GO:0033145)	1.1285	0.307536	0.766908
PEROXISOME(GO:0005777)	1.12684	0.32567	0.770443
MICROBODY(GO:0042579)	1.12684	0.32567	0.769308
NEGATIVE_REGULATION_OF_PROTEIN_ACETYLATION(GO:1901984)	1.12597	0.338144	0.770528
MUSCLE_FILAMENT_SLIDING(GO:0030049)	1.12542	0.335968	0.770993
ACTIN_MYOSIN_FILAMENT_SLIDING(GO:0033275)	1.12542	0.335968	0.769863
ORGANIC_CATION_TRANSPORT(GO:0015695)	1.12454	0.290944	0.771171
PIGMENT_BIOSYNTHETIC_PROCESS(GO:0046148)	1.12361	0.304175	0.772546
MICROTUBULE_POLYMERIZATION_OR_DEPOLYMERIZATION(GO:0031109)	1.12355	0.29901	0.771601
AUTOPHAGOSOME_MATURATION(GO:0097352)	1.123	0.355731	0.772039
NEGATIVE_REGULATION_OF_OXIDATIVE_STRESS_INDUCED_CELL_DEATH(GO:1903202)	1.12296	0.274428	0.771045
NEGATIVE_REGULATION_OF_CELLULAR_RESPONSE_TO_OXIDATIVE_STRESS(GO:1900408)	1.12296	0.274428	0.769925
SIGNAL_SEQUENCE_BINDING(GO:0005048)	1.12238	0.314402	0.77037
CHLORIDE_TRANSPORT(GO:0006821)	1.12163	0.231733	0.771356
SARCOPLASMIC_RETICULUM_CALCIUM_ION_TRANSPORT(GO:0070296)	1.12078	0.30315	0.772541
REGULATION_OF_PROTEOLYSIS_INVOLVED_IN_CELLULAR_PROTEIN_CATABOLIC_PROCESS(GO:1903050)	1.12076	0.271984	0.771485
POLYUBIQUITIN_MODIFICATION_DEPENDENT_PROTEIN_BINDING(GO:0031593)	1.12076	0.335217	0.770399
DNA_GEOMETRIC_CHANGE(GO:0032392)	1.12065	0.303823	0.769572
NEUROTRANSMITTER_UPTAKE(GO:0001504)	1.12064	0.271255	0.768486
REGULATION_OF_MITOTIC_SISTER_CHROMATID_SEGREGATION(GO:0033047)	1.12056	0.306202	0.767619
INO80_TYPE_COMPLEX(GO:0097346)	1.12007	0.306288	0.767864
HISTONE_DEACETYLASE_ACTIVITY(GO:0004407)	1.11977	0.302658	0.767575
DOUBLE_STRAND_BREAK_REPAIR_VIA_NONHOMOLOGOUS_END_JOINING(GO:0006303)	1.11944	0.310413	0.767391
TRANSLATION_INITIATION_FACTOR_BINDING(GO:0031369)	1.11932	0.324435	0.766599
POSITIVE_REGULATION_OF_REACTIVE_OXYGEN_SPECIES_BIOSYNTHETIC_PROCESS(GO:1903428)	1.11926	0.291417	0.765687
NUCLEAR_UBIQUITIN_LIGASE_COMPLEX(GO:0000152)	1.11907	0.330078	0.765105
HETEROCYCLE_CATABOLIC_PROCESS(GO:0046700)	1.11896	0.288306	0.764361
ETHER_METABOLIC_PROCESS(GO:0018904)	1.11854	0.302187	0.764472
HEAT_SHOCK_PROTEIN_BINDING(GO:0031072)	1.11828	0.33526	0.76411
PROTEIN_KINASE_INHIBITOR_ACTIVITY(GO:0004860)	1.11727	0.302372	0.765775
PROTEIN_TRANSPORT_WITHIN_PLASMA_MEMBRANE(GO:0099632)	1.11721	0.337945	0.764847
NEUROTRANSMITTER_RECEPTOR_TRANSPORT(GO:0099637)	1.11721	0.337945	0.763766
UBIQUITIN_SPECIFIC_PROTEASE_BINDING(GO:1990381)	1.1171	0.335329	0.762976
DETECTION_OF_ABIOTIC_STIMULUS(GO:0009582)	1.11642	0.263581	0.76378
TRANSPORT_OF_VIRUS(GO:0046794)	1.11302	0.338614	0.772008
VASODILATION(GO:0042311)	1.11299	0.313253	0.770989
SPLICEOSOMAL_COMPLEX_ASSEMBLY(GO:0000245)	1.112	0.345238	0.772664
CUL2_RING_UBIQUITIN_LIGASE_COMPLEX(GO:0031462)	1.11196	0.311909	0.771703
HEXOSAMINIDASE_ACTIVITY(GO:0015929)	1.11194	0.348548	0.770676
DNA_SYNTHESIS_INVOLVED_IN_DNA_REPAIR(GO:0000731)	1.11179	0.31992	0.769994
AROMATIC_COMPOUND_CATABOLIC_PROCESS(GO:0019439)	1.11169	0.276289	0.769208
SISTER_CHROMATID_COHESION(GO:0007062)	1.11145	0.318868	0.768774
CYTOCHROME_COMPLEX(GO:0070069)	1.11143	0.435115	0.767754
ATPASE_DEPENDENT_TRANSMEMBRANE_TRANSPORT_COMPLEX(GO:0098533)	1.11102	0.322835	0.767784
HETEROCHROMATIN(GO:0000792)	1.11093	0.307536	0.766944
RIBONUCLEOPROTEIN_COMPLEX_EXPORT_FROM_NUCLEUS(GO:0071426)	1.11042	0.370019	0.767244
CELLULAR_RESPONSE_TO_INSULIN_STIMULUS(GO:0032869)	1.11033	0.281513	0.766409
PROTEIN_SERINE_THREONINE_KINASE_INHIBITOR_ACTIVITY(GO:0030291)	1.11033	0.29901	0.765373
POSITIVE_REGULATION_OF_CELLULAR_RESPONSE_TO_INSULIN_STIMULUS(GO:1900078)	1.10975	0.306968	0.765927
DICARBOXYLIC_ACID_METABOLIC_PROCESS(GO:0043648)	1.10937	0.309198	0.765921
LYSINE_ACETYLATED_HISTONE_BINDING(GO:0070577)	1.10885	0.326044	0.766283
ACETYLATION_DEPENDENT_PROTEIN_BINDING(GO:0140033)	1.10885	0.326044	0.765231
NEGATIVE_REGULATION_OF_CATABOLIC_PROCESS(GO:0009895)	1.10865	0.268839	0.76472
CELLULAR_AMINE_METABOLIC_PROCESS(GO:0044106)	1.10855	0.288344	0.763948
REGULATION_OF_GLUCOSE_IMPORT_IN_RESPONSE_TO_INSULIN_STIMULUS(GO:2001273)	1.1082	0.319688	0.763857
NEGATIVE_REGULATION_OF_PEPTIDYL_LYSINE_ACETYLATION(GO:2000757)	1.10801	0.362348	0.763373
RRNA_PROCESSING(GO:0006364)	1.10774	0.363107	0.763059
NEGATIVE_REGULATION_OF_CELLULAR_PROTEIN_CATABOLIC_PROCESS(GO:1903363)	1.10774	0.33004	0.762024
DNA_RECOMBINATION(GO:0006310)	1.10577	0.282	0.766321
PROTEIN_TRANSMEMBRANE_TRANSPORT(GO:0071806)	1.1052	0.352713	0.766826
THYROID_GLAND_DEVELOPMENT(GO:0030878)	1.10486	0.290581	0.766633
GLUTAMINE_FAMILY_AMINO_ACID_BIOSYNTHETIC_PROCESS(GO:0009084)	1.10404	0.287698	0.767808
RETROGRADE_TRANSPORT__ENDOSOME_TO_PLASMA_MEMBRANE(GO:1990126)	1.1035	0.340164	0.768177
PEPTIDYL_THREONINE_DEPHOSPHORYLATION(GO:0035970)	1.10348	0.34	0.767192
REGULATION_OF_PROTEIN_STABILITY(GO:0031647)	1.10228	0.292247	0.76936
SMALL_MOLECULE_CATABOLIC_PROCESS(GO:0044282)	1.10225	0.292929	0.768385
VESICLE_DOCKING_INVOLVED_IN_EXOCYTOSIS(GO:0006904)	1.10183	0.304609	0.768482
RESPONSE_TO_NITRIC_OXIDE(GO:0071731)	1.10168	0.305118	0.767874
ERYTHROCYTE_DIFFERENTIATION(GO:0030218)	1.10132	0.326733	0.767861
DETECTION_OF_EXTERNAL_STIMULUS(GO:0009581)	1.10128	0.296223	0.766935
DNA_TEMPLATED_TRANSCRIPTION__INITIATION(GO:0006352)	1.09987	0.28937	0.769788
4_IRON__4_SULFUR_CLUSTER_BINDING(GO:0051539)	1.09978	0.365613	0.769026
PROTEIN_KINASE_C_ACTIVITY(GO:0004697)	1.09965	0.323529	0.768381
POSITIVE_REGULATION_OF_INTERLEUKIN_6_SECRETION(GO:2000778)	1.09959	0.351406	0.767508
POTASSIUM_ION_HOMEOSTASIS(GO:0055075)	1.09911	0.307851	0.767752
CORTICOSTEROID_RECEPTOR_SIGNALING_PATHWAY(GO:0031958)	1.09857	0.319192	0.768188
CELLULAR_COMPONENT_DISASSEMBLY(GO:0022411)	1.09823	0.296512	0.768049
POSITIVE_REGULATION_OF_ESTABLISHMENT_OF_PROTEIN_LOCALIZATION_TO_MITOCHONDRION(GO:1903749)	1.0972	0.316633	0.769716
CALMODULIN_DEPENDENT_PROTEIN_KINASE_ACTIVITY(GO:0004683)	1.09688	0.328512	0.769515
CHLORIDE_TRANSMEMBRANE_TRANSPORTER_ACTIVITY(GO:0015108)	1.0962	0.282474	0.770335
DNA_REPAIR_COMPLEX(GO:1990391)	1.09595	0.308617	0.769982
CYSTEINE_TYPE_ENDOPEPTIDASE_ACTIVATOR_ACTIVITY_INVOLVED_IN_APOPTOTIC_PROCESS(GO:0008656)	1.09562	0.327044	0.769897
PROTEIN_QUALITY_CONTROL_FOR_MISFOLDED_OR_INCOMPLETELY_SYNTHESIZED_PROTEINS(GO:0006515)	1.09551	0.367308	0.76915
SMALL_NUCLEOLAR_RIBONUCLEOPROTEIN_COMPLEX(GO:0005732)	1.0948	0.350097	0.770028
CATALYTIC_STEP_2_SPLICEOSOME(GO:0071013)	1.0946	0.369352	0.76956
DEVELOPMENT_OF_PRIMARY_FEMALE_SEXUAL_CHARACTERISTICS(GO:0046545)	1.09442	0.30099	0.769029
NUCLEAR_EXPORT(GO:0051168)	1.09393	0.34308	0.769364
RAB_GUANYL_NUCLEOTIDE_EXCHANGE_FACTOR_ACTIVITY(GO:0017112)	1.09367	0.329087	0.769035
PYRIDOXAL_PHOSPHATE_BINDING(GO:0030170)	1.09338	0.322515	0.768826
REGULATION_OF_SKELETAL_MUSCLE_ADAPTATION(GO:0014733)	1.09316	0.368932	0.76841
REGULATION_OF_DNA_DEPENDENT_DNA_REPLICATION(GO:0090329)	1.09268	0.358333	0.768706
CYTOCHROME_C_OXIDASE_ACTIVITY(GO:0004129)	1.09243	0.453686	0.768392
HEME_COPPER_TERMINAL_OXIDASE_ACTIVITY(GO:0015002)	1.09243	0.453686	0.767393
OXIDOREDUCTASE_ACTIVITY__ACTING_ON_A_HEME_GROUP_OF_DONORS__OXYGEN_AS_ACCEPTOR(GO:0016676)	1.09243	0.453686	0.766396
NEGATIVE_REGULATION_OF_DNA_REPAIR(GO:0045738)	1.09236	0.342105	0.765598
REGULATION_OF_PROTEASOMAL_UBIQUITIN_DEPENDENT_PROTEIN_CATABOLIC_PROCESS(GO:0032434)	1.09231	0.306122	0.76475
POSITIVE_REGULATION_OF_MRNA_PROCESSING(GO:0050685)	1.09227	0.372277	0.763853
MHC_CLASS_I_PROTEIN_BINDING(GO:0042288)	1.09153	0.361493	0.764838
REGULATION_OF_CARDIAC_MUSCLE_CONTRACTION_BY_CALCIUM_ION_SIGNALING(GO:0010882)	1.09142	0.36255	0.764177
EXONUCLEASE_ACTIVITY(GO:0004527)	1.09065	0.303719	0.765202
HISTONE_H4_ACETYLATION(GO:0043967)	1.09034	0.369048	0.764988
SLEEP(GO:0030431)	1.09015	0.344969	0.764539
INTERSTRAND_CROSS_LINK_REPAIR(GO:0036297)	1.08977	0.324841	0.764587
POSITIVE_REGULATION_OF_INSULIN_SECRETION_INVOLVED_IN_CELLULAR_RESPONSE_TO_GLUCOSE_STIMULUS(GO:0035774)	1.08946	0.327835	0.764459
VITAMIN_B6_BINDING(GO:0070279)	1.08917	0.318275	0.764268
NUCLEOTIDE_EXCISION_REPAIR(GO:0006289)	1.08916	0.341748	0.763313
CELLULAR_BIOGENIC_AMINE_METABOLIC_PROCESS(GO:0006576)	1.08866	0.321357	0.763713
POSITIVE_REGULATION_OF_DENDRITE_MORPHOGENESIS(GO:0050775)	1.08852	0.348697	0.763075
CHROMOSOME_SEPARATION(GO:0051304)	1.0878	0.354839	0.763953
TRANSCRIPTION_COUPLED_NUCLEOTIDE_EXCISION_REPAIR(GO:0006283)	1.08754	0.353755	0.763625
AUTOPHAGOSOME_MEMBRANE(GO:0000421)	1.08699	0.387283	0.764112
NUCLEAR_ENVELOPE_DISASSEMBLY(GO:0051081)	1.08688	0.345455	0.763425
MEMBRANE_DISASSEMBLY(GO:0030397)	1.08688	0.345455	0.762458
NEGATIVE_REGULATION_OF_DNA_DEPENDENT_DNA_REPLICATION(GO:2000104)	1.0864	0.384	0.762737
PROTEIN_K11_LINKED_UBIQUITINATION(GO:0070979)	1.08563	0.363992	0.763772
INTRACELLULAR_STEROID_HORMONE_RECEPTOR_SIGNALING_PATHWAY(GO:0030518)	1.08494	0.295547	0.764611
TRNA_WOBBLE_URIDINE_MODIFICATION(GO:0002098)	1.08459	0.394892	0.76461
REGULATION_OF_DEVELOPMENTAL_PIGMENTATION(GO:0048070)	1.08439	0.338614	0.764161
RNA_SPLICING(GO:0008380)	1.08409	0.369048	0.763962
RIBOSOMAL_SUBUNIT_EXPORT_FROM_NUCLEUS(GO:0000054)	1.08401	0.398833	0.763225
RIBOSOME_LOCALIZATION(GO:0033750)	1.08401	0.398833	0.762267
ESTABLISHMENT_OF_SKIN_BARRIER(GO:0061436)	1.08292	0.350515	0.764174
NEGATIVE_REGULATION_OF_MYOTUBE_DIFFERENTIATION(GO:0010832)	1.08277	0.366412	0.763598
CELL_DEATH_IN_RESPONSE_TO_OXIDATIVE_STRESS(GO:0036473)	1.08263	0.3147	0.763019
PEROXISOMAL_PART(GO:0044439)	1.08218	0.362934	0.76325
MICROBODY_PART(GO:0044438)	1.08218	0.362934	0.762298
PROTEIN_ACYLATION(GO:0043543)	1.08156	0.316505	0.762971
MITOTIC_SISTER_CHROMATID_SEPARATION(GO:0051306)	1.08155	0.383721	0.76206
PROTEIN_ACETYLATION(GO:0006473)	1.08116	0.332685	0.762163
RIBOSOMAL_SMALL_SUBUNIT_BIOGENESIS(GO:0042274)	1.07959	0.402778	0.765359
PEPTIDYL_LYSINE_DIMETHYLATION(GO:0018027)	1.07941	0.365112	0.764925
DNA_HELICASE_ACTIVITY(GO:0003678)	1.07887	0.368627	0.765433
N_METHYLTRANSFERASE_ACTIVITY(GO:0008170)	1.07874	0.317829	0.764856
POSITIVE_REGULATION_OF_MRNA_SPLICING__VIA_SPLICEOSOME(GO:0048026)	1.07821	0.40568	0.76528
CIRCADIAN_RHYTHM(GO:0007623)	1.07788	0.365306	0.765182
CCR4_NOT_COMPLEX(GO:0030014)	1.07771	0.375502	0.764705
AMINO_ACID_IMPORT_ACROSS_PLASMA_MEMBRANE(GO:0089718)	1.07698	0.365112	0.765674
NEGATIVE_REGULATION_OF_STRIATED_MUSCLE_CELL_DIFFERENTIATION(GO:0051154)	1.07635	0.353398	0.766377
CYTOPLASMIC_STRESS_GRANULE(GO:0010494)	1.07533	0.366	0.768083
GLUCOCORTICOID_RECEPTOR_SIGNALING_PATHWAY(GO:0042921)	1.07461	0.364562	0.769097
L_GLUTAMATE_TRANSMEMBRANE_TRANSPORT(GO:0015813)	1.07461	0.356223	0.768161
POSITIVE_REGULATION_OF_TELOMERASE_ACTIVITY(GO:0051973)	1.07418	0.394942	0.768351
CARDIAC_MUSCLE_CELL_DIFFERENTIATION(GO:0055007)	1.07378	0.337302	0.768441
RNA_PROCESSING(GO:0006396)	1.07373	0.368421	0.767651
REGULATION_OF_MRNA_METABOLIC_PROCESS(GO:1903311)	1.07359	0.388446	0.76707
REGULATION_OF_POTASSIUM_ION_TRANSMEMBRANE_TRANSPORTER_ACTIVITY(GO:1901016)	1.07354	0.343874	0.76624
ERAD_PATHWAY(GO:0036503)	1.07337	0.362264	0.765745
POSITIVE_REGULATION_OF_TELOMERASE_RNA_LOCALIZATION_TO_CAJAL_BODY(GO:1904874)	1.07313	0.413208	0.765454
MEMBRANE_ENCLOSED_LUMEN(GO:0031974)	1.07296	0.311765	0.764995
ORGANELLE_LUMEN(GO:0043233)	1.07296	0.311765	0.764069
INTRACELLULAR_ORGANELLE_LUMEN(GO:0070013)	1.07296	0.311765	0.763145
POSITIVE_REGULATION_OF_INTERLEUKIN_1_BETA_SECRETION(GO:0050718)	1.07265	0.401174	0.763018
CALCIUM_INDEPENDENT_CELL_CELL_ADHESION_VIA_PLASMA_MEMBRANE_CELL_ADHESION_MOLECULES(GO:0016338)	1.07251	0.352818	0.762464
OXIDOREDUCTASE_ACTIVITY__ACTING_ON_NAD(P)H(GO:0016651)	1.07219	0.43301	0.762356
REGULATION_OF_GLUTAMATE_SECRETION(GO:0014048)	1.07207	0.357002	0.761729
MEIOSIS_I_CELL_CYCLE_PROCESS(GO:0061982)	1.07189	0.327236	0.761261
NEGATIVE_REGULATION_OF_MITOTIC_SISTER_CHROMATID_SEGREGATION(GO:0033048)	1.07134	0.400835	0.761759
INORGANIC_ANION_TRANSMEMBRANE_TRANSPORT(GO:0098661)	1.07134	0.293388	0.76087
H4_HISTONE_ACETYLTRANSFERASE_ACTIVITY(GO:0010485)	1.07076	0.393638	0.761459
REGULATION_OF_STRIATED_MUSCLE_CELL_DIFFERENTIATION(GO:0051153)	1.07053	0.327345	0.761139
MULTI_ORGANISM_CELLULAR_PROCESS(GO:0044764)	1.07024	0.357588	0.761026
UNFOLDED_PROTEIN_BINDING(GO:0051082)	1.07021	0.373563	0.760179
REGULATION_OF_CHROMOSOME_SEGREGATION(GO:0051983)	1.07011	0.366279	0.75954
REGULATION_OF_HYDROGEN_PEROXIDE_INDUCED_CELL_DEATH(GO:1903205)	1.07004	0.372917	0.758819
SOMATIC_DIVERSIFICATION_OF_IMMUNE_RECEPTORS_VIA_GERMLINE_RECOMBINATION_WITHIN_A_SINGLE_LOCUS(GO:0002562)	1.06985	0.35	0.758374
SOMATIC_CELL_DNA_RECOMBINATION(GO:0016444)	1.06985	0.35	0.757473
REGULATION_OF_CELLULAR_RESPONSE_TO_DRUG(GO:2001038)	1.06953	0.360587	0.757386
RNA_EXPORT_FROM_NUCLEUS(GO:0006405)	1.06921	0.384615	0.757351
DICARBOXYLIC_ACID_CATABOLIC_PROCESS(GO:0043649)	1.06786	0.395833	0.759902
REGULATION_OF_TORC1_SIGNALING(GO:1903432)	1.06728	0.368098	0.760458
NUCLEAR_PORE(GO:0005643)	1.0669	0.371869	0.760555
RNA_POLYMERASE_II_CORE_PROMOTER_SEQUENCE_SPECIFIC_DNA_BINDING(GO:0000979)	1.06674	0.400438	0.760055
PHOTORECEPTOR_INNER_SEGMENT(GO:0001917)	1.06666	0.349272	0.759358
PROTEIN_DNA_COMPLEX_ASSEMBLY(GO:0065004)	1.06586	0.382	0.760472
SOMATIC_DIVERSIFICATION_OF_IMMUNE_RECEPTORS(GO:0002200)	1.06582	0.354	0.75969
REGULATION_OF_MEMBRANE_DEPOLARIZATION(GO:0003254)	1.06562	0.37751	0.75932
NEGATIVE_REGULATION_OF_MITOCHONDRION_ORGANIZATION(GO:0010823)	1.06558	0.400818	0.758545
REGULATION_OF_INSULIN_LIKE_GROWTH_FACTOR_RECEPTOR_SIGNALING_PATHWAY(GO:0043567)	1.06527	0.384929	0.758481
KERATINOCYTE_MIGRATION(GO:0051546)	1.06488	0.37251	0.758551
POSITIVE_REGULATION_OF_PROTEIN_MODIFICATION_BY_SMALL_PROTEIN_CONJUGATION_OR_REMOVAL(GO:1903322)	1.06375	0.344554	0.760663
POSITIVE_REGULATION_OF_MITOCHONDRIAL_TRANSLATION(GO:0070131)	1.06235	0.446429	0.763261
ATP_HYDROLYSIS_COUPLED_TRANSMEMBRANE_TRANSPORT(GO:0090662)	1.06234	0.390385	0.762385
RNA_CAP_BINDING(GO:0000339)	1.06141	0.392857	0.763866
NEGATIVE_REGULATION_OF_DOUBLE_STRAND_BREAK_REPAIR(GO:2000780)	1.06137	0.372671	0.763078
DNA_METABOLIC_PROCESS(GO:0006259)	1.06069	0.316667	0.763937
KINASE_INHIBITOR_ACTIVITY(GO:0019210)	1.0604	0.362525	0.76382
DNA_DAMAGE_CHECKPOINT(GO:0000077)	1.05967	0.371069	0.764816
TELOMERE_MAINTENANCE_VIA_TELOMERASE(GO:0007004)	1.05943	0.409774	0.76451
PROTEIN_EXPORT_FROM_NUCLEUS(GO:0006611)	1.05894	0.366089	0.76486
CARBOXYLIC_ACID_METABOLIC_PROCESS(GO:0019752)	1.05888	0.350294	0.764105
DNA_REPAIR(GO:0006281)	1.05878	0.369261	0.763485
IMPORT_INTO_NUCLEUS(GO:0051170)	1.05836	0.362376	0.763649
MITOCHONDRIAL_RESPIRATORY_CHAIN_COMPLEX_IV(GO:0005751)	1.0583	0.459615	0.762922
PROTEIN_K48_LINKED_DEUBIQUITINATION(GO:0071108)	1.05825	0.382129	0.762199
NEGATIVE_REGULATION_OF_SISTER_CHROMATID_SEGREGATION(GO:0033046)	1.05786	0.417515	0.762273
NEGATIVE_REGULATION_OF_CHROMOSOME_SEGREGATION(GO:0051985)	1.05786	0.417515	0.761399
VESICLE_MEDIATED_TRANSPORT_TO_THE_PLASMA_MEMBRANE(GO:0098876)	1.05704	0.370833	0.762665
DNA_CONFORMATION_CHANGE(GO:0071103)	1.05653	0.359026	0.763125
SOMATIC_RECOMBINATION_OF_IMMUNOGLOBULIN_GENE_SEGMENTS(GO:0016447)	1.05642	0.391732	0.762508
NUCLEAR_LUMEN(GO:0031981)	1.05604	0.339844	0.762648
RESPONSE_TO_ISCHEMIA(GO:0002931)	1.05558	0.386	0.763018
CARBON_CARBON_LYASE_ACTIVITY(GO:0016830)	1.0555	0.379962	0.762369
NUCLEOPLASM(GO:0005654)	1.05501	0.345776	0.7627
SNRNA_TRANSCRIPTION_BY_RNA_POLYMERASE_II(GO:0042795)	1.05424	0.405882	0.763747
SNRNA_TRANSCRIPTION(GO:0009301)	1.05424	0.405882	0.76288
POSITIVE_REGULATION_OF_DENDRITIC_SPINE_DEVELOPMENT(GO:0060999)	1.05373	0.390946	0.763297
RESPONSE_TO_GAMMA_RADIATION(GO:0010332)	1.05356	0.406383	0.762841
REGULATION_OF_TELOMERASE_RNA_LOCALIZATION_TO_CAJAL_BODY(GO:1904872)	1.05353	0.411985	0.762049
REGULATION_OF_MACROAUTOPHAGY(GO:0016241)	1.0534	0.384466	0.761502
SPERMATID_NUCLEUS_DIFFERENTIATION(GO:0007289)	1.05338	0.397683	0.760707
CELLULAR_RESPONSE_TO_ARSENIC_CONTAINING_SUBSTANCE(GO:0071243)	1.05311	0.379699	0.760552
SENSORY_PERCEPTION_OF_SOUND(GO:0007605)	1.05287	0.355731	0.760292
CELLULAR_LIPID_CATABOLIC_PROCESS(GO:0044242)	1.05261	0.380309	0.760091
ESTABLISHMENT_OF_PROTEIN_LOCALIZATION_TO_VACUOLE(GO:0072666)	1.05245	0.391137	0.759624
MODIFICATION_DEPENDENT_PROTEIN_BINDING(GO:0140030)	1.05225	0.371316	0.75926
LIVER_MORPHOGENESIS(GO:0072576)	1.05219	0.388	0.758564
REGULATION_OF_RELEASE_OF_SEQUESTERED_CALCIUM_ION_INTO_CYTOSOL_BY_SARCOPLASMIC_RETICULUM(GO:0010880)	1.05212	0.390805	0.757884
SNRNA_3'_END_PROCESSING(GO:0034472)	1.05194	0.40668	0.757478
INTRACELLULAR_PROTEIN_TRANSPORT(GO:0006886)	1.05127	0.336634	0.758301
ASPARTATE_FAMILY_AMINO_ACID_METABOLIC_PROCESS(GO:0009066)	1.05102	0.397638	0.758057
SYNAPTIC_VESICLE_ENDOCYTOSIS(GO:0048488)	1.05077	0.390496	0.757887
NUCLEAR_TRANSCRIBED_MRNA_POLY(A)_TAIL_SHORTENING(GO:0000289)	1.05069	0.393814	0.757232
PROTEIN_TARGETING_TO_VACUOLE(GO:0006623)	1.05035	0.436399	0.757219
ORGANELLE_MEMBRANE_FUSION(GO:0090174)	1.04996	0.350538	0.757393
ENTRAINMENT_OF_CIRCADIAN_CLOCK(GO:0009649)	1.0479	0.37961	0.761752
NCRNA_METABOLIC_PROCESS(GO:0034660)	1.04737	0.415861	0.762254
ENERGY_DERIVATION_BY_OXIDATION_OF_ORGANIC_COMPOUNDS(GO:0015980)	1.04679	0.45155	0.762906
DNA_DAMAGE_RESPONSE__DETECTION_OF_DNA_DAMAGE(GO:0042769)	1.04666	0.395669	0.762402
7_METHYLGUANOSINE_RNA_CAPPING(GO:0009452)	1.04657	0.431102	0.761787
RNA_CAPPING(GO:0036260)	1.04657	0.431102	0.760946
MEIOSIS_I(GO:0007127)	1.04476	0.368852	0.764573
T_CELL_CYTOKINE_PRODUCTION(GO:0002369)	1.04397	0.39501	0.765735
NUCLEAR_DNA_DIRECTED_RNA_POLYMERASE_COMPLEX(GO:0055029)	1.04349	0.405714	0.766019
REGULATION_OF_UBIQUITIN_DEPENDENT_PROTEIN_CATABOLIC_PROCESS(GO:2000058)	1.04326	0.396304	0.765812
REGULATION_OF_P38MAPK_CASCADE(GO:1900744)	1.04307	0.365344	0.76544
TORC1_SIGNALING(GO:0038202)	1.04237	0.39959	0.766371
TRNA_WOBBLE_BASE_MODIFICATION(GO:0002097)	1.04208	0.406375	0.766286
ORGANONITROGEN_COMPOUND_CATABOLIC_PROCESS(GO:1901565)	1.04197	0.373469	0.765696
POSITIVE_REGULATION_OF_INTERLEUKIN_1_BETA_PRODUCTION(GO:0032731)	1.0416	0.406504	0.765851
TRNA_METHYLTRANSFERASE_ACTIVITY(GO:0008175)	1.04102	0.418787	0.76647
PROTEIN_TRANSPORTER_ACTIVITY(GO:0008565)	1.04079	0.417969	0.766168
MRNA_TRANSPORT(GO:0051028)	1.04065	0.401575	0.765685
RNA_DEPENDENT_DNA_BIOSYNTHETIC_PROCESS(GO:0006278)	1.04062	0.424184	0.764923
BENZENE_CONTAINING_COMPOUND_METABOLIC_PROCESS(GO:0042537)	1.04062	0.401515	0.7641
REGULATION_OF_INTERLEUKIN_1_BETA_SECRETION(GO:0050706)	1.03992	0.399194	0.765
NUCLEOBASE_CONTAINING_COMPOUND_TRANSPORT(GO:0015931)	1.03869	0.387914	0.76729
PHOSPHATIDYLSERINE_BINDING(GO:0001786)	1.03869	0.386454	0.766471
MEIOTIC_CHROMOSOME_SEPARATION(GO:0051307)	1.03751	0.389452	0.768548
HEME_METABOLIC_PROCESS(GO:0042168)	1.03744	0.415534	0.767916
NUCLEAR_TRANSCRIPTION_FACTOR_COMPLEX(GO:0044798)	1.03673	0.378151	0.768902
POSITIVE_REGULATION_OF_COFACTOR_METABOLIC_PROCESS(GO:0051194)	1.03656	0.404715	0.768496
LYSINE_N_METHYLTRANSFERASE_ACTIVITY(GO:0016278)	1.03647	0.398798	0.767881
SOMATIC_DIVERSIFICATION_OF_IMMUNOGLOBULINS(GO:0016445)	1.0362	0.400794	0.767683
PROTEIN_LOCALIZATION_TO_LYSOSOME(GO:0061462)	1.03512	0.390566	0.769493
RNA_STEM_LOOP_BINDING(GO:0035613)	1.0345	0.442424	0.770199
PROTEIN_CATABOLIC_PROCESS(GO:0030163)	1.03438	0.37451	0.76968
REGULATION_OF_MEMBRANE_REPOLARIZATION(GO:0060306)	1.03347	0.41483	0.771148
ELECTRON_TRANSPORT_CHAIN(GO:0022900)	1.03334	0.460474	0.770647
LONG_TERM_MEMORY(GO:0007616)	1.03334	0.424303	0.769827
MULTICELLULAR_ORGANISMAL_MOVEMENT(GO:0050879)	1.03251	0.434156	0.7711
MUSCULOSKELETAL_MOVEMENT(GO:0050881)	1.03251	0.434156	0.770277
RNA_POLYMERASE_COMPLEX(GO:0030880)	1.03245	0.411765	0.769586
GLUTATHIONE_TRANSFERASE_ACTIVITY(GO:0004364)	1.03245	0.416499	0.768778
ESTABLISHMENT_OF_MITOCHONDRION_LOCALIZATION__MICROTUBULE_MEDIATED(GO:0034643)	1.03242	0.409091	0.768033
MITOCHONDRION_TRANSPORT_ALONG_MICROTUBULE(GO:0047497)	1.03242	0.409091	0.767217
SARCOPLASM(GO:0016528)	1.03196	0.410058	0.767543
PROTEASOME_REGULATORY_PARTICLE(GO:0005838)	1.0319	0.441352	0.766879
SPECTRIN_BINDING(GO:0030507)	1.03168	0.442656	0.766624
AUTOPHAGOSOME(GO:0005776)	1.03099	0.403509	0.767514
DNA_DEPENDENT_DNA_REPLICATION(GO:0006261)	1.03083	0.413721	0.767104
POSITIVE_REGULATION_OF_NITRIC_OXIDE_BIOSYNTHETIC_PROCESS(GO:0045429)	1.02953	0.393235	0.769507
POSITIVE_REGULATION_OF_NITRIC_OXIDE_METABOLIC_PROCESS(GO:1904407)	1.02953	0.393235	0.768696
CELLULAR_RESPONSE_TO_VIRUS(GO:0098586)	1.02917	0.409736	0.76876
REGULATION_OF_ISOTYPE_SWITCHING(GO:0045191)	1.02789	0.410853	0.771209
PROTEIN_KINASE_A_SIGNALING(GO:0010737)	1.02759	0.379845	0.771145
SERINE_FAMILY_AMINO_ACID_CATABOLIC_PROCESS(GO:0009071)	1.02652	0.424603	0.773004
POSITIVE_REGULATION_OF_DENDRITIC_SPINE_MORPHOGENESIS(GO:0061003)	1.02637	0.43125	0.772595
REGULATION_OF_WATER_LOSS_VIA_SKIN(GO:0033561)	1.02581	0.424893	0.773165
RESPIRATORY_CHAIN_COMPLEX_IV(GO:0045277)	1.02526	0.468085	0.773704
DNA_DIRECTED_RNA_POLYMERASE_COMPLEX(GO:0000428)	1.02504	0.425287	0.773424
PHOSPHOTRANSFERASE_ACTIVITY__FOR_OTHER_SUBSTITUTED_PHOSPHATE_GROUPS(GO:0016780)	1.02467	0.425287	0.773571
REGULATION_OF_CELLULAR_RESPIRATION(GO:0043457)	1.02459	0.394477	0.772946
TOXIN_METABOLIC_PROCESS(GO:0009404)	1.02458	0.428291	0.772162
RESPONSE_TO_TEMPERATURE_STIMULUS(GO:0009266)	1.02457	0.409266	0.771381
RNA_LOCALIZATION_TO_CAJAL_BODY(GO:0090670)	1.02435	0.447761	0.771099
RNA_LOCALIZATION_TO_NUCLEUS(GO:0090685)	1.02435	0.447761	0.770297
TELOMERASE_RNA_LOCALIZATION_TO_CAJAL_BODY(GO:0090671)	1.02435	0.447761	0.769497
TELOMERASE_RNA_LOCALIZATION(GO:0090672)	1.02435	0.447761	0.768699
RESPONSE_TO_TESTOSTERONE(GO:0033574)	1.02423	0.415984	0.768161
PHOSPHATIDYLETHANOLAMINE_METABOLIC_PROCESS(GO:0046337)	1.02371	0.42268	0.768712
ERYTHROCYTE_HOMEOSTASIS(GO:0034101)	1.02278	0.412475	0.770165
NEGATIVE_REGULATION_OF_MICROTUBULE_POLYMERIZATION_OR_DEPOLYMERIZATION(GO:0031111)	1.02168	0.436647	0.772139
INTERNAL_PROTEIN_AMINO_ACID_ACETYLATION(GO:0006475)	1.02164	0.412351	0.771459
TELOMERE_MAINTENANCE_VIA_TELOMERE_LENGTHENING(GO:0010833)	1.02093	0.434535	0.772377
POSITIVE_REGULATION_OF_CALCIUM_ION_DEPENDENT_EXOCYTOSIS(GO:0045956)	1.02055	0.414784	0.772495
REGULATION_OF_CELL_CYCLE_CHECKPOINT(GO:1901976)	1.02049	0.410526	0.771884
REGULATION_OF_DNA_TEMPLATED_TRANSCRIPTION_IN_RESPONSE_TO_STRESS(GO:0043620)	1.02044	0.426559	0.771208
COENZYME_A_METABOLIC_PROCESS(GO:0015936)	1.01987	0.448898	0.771824
PROTEIN_CONTAINING_COMPLEX_SUBUNIT_ORGANIZATION(GO:0043933)	1.01942	0.393145	0.772103
MUSCLE_CELL_DIFFERENTIATION(GO:0042692)	1.01941	0.43595	0.771342
PROTEIN_LOCALIZATION_TO_CHROMOSOME(GO:0034502)	1.0194	0.419028	0.77056
REGULATION_OF_TRANSLATION(GO:0006417)	1.0193	0.407336	0.770035
RNA_POLYMERASE_CORE_ENZYME_BINDING(GO:0043175)	1.01916	0.439216	0.769587
SCF_DEPENDENT_PROTEASOMAL_UBIQUITIN_DEPENDENT_PROTEIN_CATABOLIC_PROCESS(GO:0031146)	1.01881	0.420635	0.769669
PEROXISOMAL_MEMBRANE(GO:0005778)	1.01851	0.434363	0.769575
MICROBODY_MEMBRANE(GO:0031903)	1.01851	0.434363	0.768792
FATTY_ACYL_COA_BINDING(GO:0000062)	1.01735	0.461856	0.77089
RESPONSE_TO_LIGHT_STIMULUS(GO:0009416)	1.01699	0.401261	0.770999
ACID_AMINO_ACID_LIGASE_ACTIVITY(GO:0016881)	1.01696	0.424951	0.770315
PROTEIN_LOCALIZATION_TO_GOLGI_APPARATUS(GO:0034067)	1.01683	0.448141	0.769834
PROTEIN_IMPORT(GO:0017038)	1.01632	0.417822	0.770267
CELL_CYCLE_CHECKPOINT(GO:0000075)	1.0158	0.430928	0.770764
PHAGOPHORE_ASSEMBLY_SITE_MEMBRANE(GO:0034045)	1.01572	0.481553	0.770203
MICROTUBULE_PLUS_END(GO:0035371)	1.01537	0.442718	0.770232
ORGANIC_ACID_BINDING(GO:0043177)	1.01504	0.426	0.770234
NUCLEAR_PART(GO:0044428)	1.01364	0.426877	0.772855
HYALURONAN_CATABOLIC_PROCESS(GO:0030214)	1.01363	0.430303	0.772114
HEPATOCYTE_PROLIFERATION(GO:0072574)	1.01353	0.431412	0.771617
EPITHELIAL_CELL_PROLIFERATION_INVOLVED_IN_LIVER_MORPHOGENESIS(GO:0072575)	1.01353	0.431412	0.770842
RESPONSE_TO_INSULIN(GO:0032868)	1.01197	0.440171	0.773913
EXECUTION_PHASE_OF_APOPTOSIS(GO:0097194)	1.0113	0.445833	0.774744
REGULATION_OF_COLLATERAL_SPROUTING(GO:0048670)	1.0107	0.459677	0.775386
REGULATION_OF_DOPAMINE_METABOLIC_PROCESS(GO:0042053)	1.01021	0.426559	0.775775
REGULATION_OF_CATECHOLAMINE_METABOLIC_PROCESS(GO:0042069)	1.01021	0.426559	0.774999
REGULATION_OF_DOUBLE_STRAND_BREAK_REPAIR_VIA_NONHOMOLOGOUS_END_JOINING(GO:2001032)	1.00993	0.456693	0.774875
POSITIVE_REGULATION_OF_TELOMERE_MAINTENANCE(GO:0032206)	1.00965	0.441905	0.774765
NAD_BINDING(GO:0051287)	1.00906	0.429423	0.775413
SPLEEN_DEVELOPMENT(GO:0048536)	1.00897	0.426615	0.774834
MRNA_EXPORT_FROM_NUCLEUS(GO:0006406)	1.00874	0.448077	0.774656
MRNA_CONTAINING_RIBONUCLEOPROTEIN_COMPLEX_EXPORT_FROM_NUCLEUS(GO:0071427)	1.00874	0.448077	0.773886
CELLULAR_RESPONSE_TO_ZINC_ION(GO:0071294)	1.00816	0.437372	0.774472
POTASSIUM_ION_TRANSPORT(GO:0006813)	1.00813	0.44358	0.773769
METAPHASE_ANAPHASE_TRANSITION_OF_MITOTIC_CELL_CYCLE(GO:0007091)	1.00798	0.462891	0.773403
REGULATION_OF_NEUROBLAST_PROLIFERATION(GO:1902692)	1.00743	0.442424	0.773961
DYNEIN_INTERMEDIATE_CHAIN_BINDING(GO:0045505)	1.00726	0.437113	0.773627
P_BODY(GO:0000932)	1.00698	0.469062	0.773532
PIGMENT_METABOLIC_PROCESS(GO:0042440)	1.00664	0.453668	0.773575
TRANSLATION_REGULATOR_ACTIVITY(GO:0045182)	1.00648	0.437984	0.773178
CHROMATIN(GO:0000785)	1.00577	0.429448	0.774149
PROTEIN_NEDDYLATION(GO:0045116)	1.00567	0.460348	0.773628
CYTOKINE_PRODUCTION_INVOLVED_IN_IMMUNE_RESPONSE(GO:0002367)	1.00397	0.450617	0.776967
TRANSCRIPTION_FACTOR_BINDING(GO:0008134)	1.00362	0.420833	0.777074
NEGATIVE_REGULATION_OF_MITOTIC_METAPHASE_ANAPHASE_TRANSITION(GO:0045841)	1.00309	0.450102	0.777617
NEGATIVE_REGULATION_OF_METAPHASE_ANAPHASE_TRANSITION_OF_CELL_CYCLE(GO:1902100)	1.00309	0.450102	0.776855
PROTEIN_LOCALIZATION_TO_POSTSYNAPTIC_MEMBRANE(GO:1903539)	1.00247	0.463074	0.777575
OVULATION_CYCLE_PROCESS(GO:0022602)	1.00234	0.452632	0.777154
POSITIVE_REGULATION_OF_ATPASE_ACTIVITY(GO:0032781)	1.00222	0.454361	0.776676
NUCLEOTIDE_SUGAR_BIOSYNTHETIC_PROCESS(GO:0009226)	1.00191	0.456432	0.776631
DEOXYRIBONUCLEOSIDE_TRIPHOSPHATE_METABOLIC_PROCESS(GO:0009200)	1.00165	0.449807	0.77653
RRNA_METABOLIC_PROCESS(GO:0016072)	1.00011	0.444882	0.779529
PRERIBOSOME__LARGE_SUBUNIT_PRECURSOR(GO:0030687)	0.999977	0.458175	0.779084
PROTEIN_PHOSPHATASE_1_BINDING(GO:0008157)	0.999857	0.45935	0.778598
REGULATION_OF_MEGAKARYOCYTE_DIFFERENTIATION(GO:0045652)	0.999253	0.412121	0.779281
T_CELL_LINEAGE_COMMITMENT(GO:0002360)	0.998995	0.458918	0.779168
MRNA_PROCESSING(GO:0006397)	0.998491	0.469185	0.779609
STEREOCILIUM_BUNDLE(GO:0032421)	0.997435	0.445736	0.781374
DNA_PACKAGING(GO:0006323)	0.996862	0.459245	0.781976
ANDROGEN_METABOLIC_PROCESS(GO:0008209)	0.99652	0.464567	0.782054
CARTILAGE_CONDENSATION(GO:0001502)	0.996375	0.44668	0.78165
ANTIMICROBIAL_HUMORAL_RESPONSE(GO:0019730)	0.996291	0.467078	0.781106
SARCOPLASMIC_RETICULUM(GO:0016529)	0.995999	0.463462	0.781081
CELL_DEATH_IN_RESPONSE_TO_HYDROGEN_PEROXIDE(GO:0036474)	0.995763	0.47548	0.780907
SRP_DEPENDENT_COTRANSLATIONAL_PROTEIN_TARGETING_TO_MEMBRANE(GO:0006614)	0.995154	0.501002	0.781575
CELLULAR_MODIFIED_AMINO_ACID_BIOSYNTHETIC_PROCESS(GO:0042398)	0.995134	0.468687	0.780877
RESPONSE_TO_ZINC_ION(GO:0010043)	0.994266	0.45625	0.782213
CATALYTIC_ACTIVITY__ACTING_ON_RNA(GO:0140098)	0.99417	0.451737	0.781705
NEGATIVE_REGULATION_OF_TRANSLATIONAL_INITIATION(GO:0045947)	0.993255	0.497018	0.783094
PROTEIN_IMPORT_INTO_NUCLEUS(GO:0006606)	0.992091	0.457831	0.785141
DNA_REPLICATION_INITIATION(GO:0006270)	0.991958	0.475915	0.784692
GLUCOSE_IMPORT_IN_RESPONSE_TO_INSULIN_STIMULUS(GO:0044381)	0.991425	0.476378	0.785172
ATP_METABOLIC_PROCESS(GO:0046034)	0.991358	0.468872	0.784576
PROTEIN_TARGETING_TO_ER(GO:0045047)	0.991307	0.498994	0.783954
PORPHYRIN_CONTAINING_COMPOUND_METABOLIC_PROCESS(GO:0006778)	0.991271	0.447059	0.783287
UBIQUITIN_DEPENDENT_PROTEIN_CATABOLIC_PROCESS_VIA_THE_MULTIVESICULAR_BODY_SORTING_PATHWAY(GO:0043162)	0.990482	0.475655	0.784378
REGULATION_OF_MITOTIC_SISTER_CHROMATID_SEPARATION(GO:0010965)	0.990476	0.492188	0.783643
OXIDOREDUCTASE_ACTIVITY__ACTING_ON_A_HEME_GROUP_OF_DONORS(GO:0016675)	0.990047	0.517241	0.783923
POSITIVE_REGULATION_OF_GLYCOLYTIC_PROCESS(GO:0045821)	0.989896	0.447791	0.783539
INTRINSIC_APOPTOTIC_SIGNALING_PATHWAY_IN_RESPONSE_TO_ENDOPLASMIC_RETICULUM_STRESS(GO:0070059)	0.989804	0.447419	0.783009
NUCLEAR_REPLISOME(GO:0043601)	0.989622	0.461847	0.782725
EXIT_FROM_MITOSIS(GO:0010458)	0.989043	0.505133	0.783322
NEUROTRANSMITTER:SODIUM_SYMPORTER_ACTIVITY(GO:0005328)	0.988667	0.468872	0.783495
RELAXATION_OF_MUSCLE(GO:0090075)	0.988647	0.476954	0.782806
FATTY_ACID_DERIVATIVE_BINDING(GO:1901567)	0.987442	0.467213	0.784967
RNA_METHYLATION(GO:0001510)	0.987008	0.460803	0.78527
POSITIVE_REGULATION_OF_CELLULAR_CARBOHYDRATE_METABOLIC_PROCESS(GO:0010676)	0.986811	0.495902	0.785005
GENERATION_OF_PRECURSOR_METABOLITES_AND_ENERGY(GO:0006091)	0.986242	0.475634	0.785596
OXIDOREDUCTASE_ACTIVITY__ACTING_ON_PEROXIDE_AS_ACCEPTOR(GO:0016684)	0.986108	0.475104	0.785188
PROTEIN_DNA_COMPLEX_SUBUNIT_ORGANIZATION(GO:0071824)	0.986061	0.47619	0.784569
RNA_POLYMERASE_II_TRANSCRIPTIONAL_PREINITIATION_COMPLEX_ASSEMBLY(GO:0051123)	0.985897	0.487179	0.784209
DNA_DIRECTED_RNA_POLYMERASE_II__CORE_COMPLEX(GO:0005665)	0.985146	0.445759	0.785248
PURINE_RIBONUCLEOSIDE_TRIPHOSPHATE_METABOLIC_PROCESS(GO:0009205)	0.984752	0.474088	0.785438
UBIQUINONE_BIOSYNTHETIC_PROCESS(GO:0006744)	0.984566	0.504873	0.785156
QUINONE_BIOSYNTHETIC_PROCESS(GO:1901663)	0.984566	0.504873	0.784421
MONOSACCHARIDE_TRANSMEMBRANE_TRANSPORTER_ACTIVITY(GO:0015145)	0.984173	0.469957	0.784649
PURINE_NUCLEOSIDE_MONOPHOSPHATE_METABOLIC_PROCESS(GO:0009126)	0.983793	0.474609	0.784785
NEGATIVE_REGULATION_OF_CARDIAC_MUSCLE_CELL_DIFFERENTIATION(GO:2000726)	0.983734	0.476673	0.784189
DETECTION_OF_MECHANICAL_STIMULUS(GO:0050982)	0.983022	0.498982	0.785098
AXON_CYTOPLASM(GO:1904115)	0.982978	0.479371	0.784469
NEGATIVE_REGULATION_OF_MRNA_SPLICING__VIA_SPLICEOSOME(GO:0048025)	0.982604	0.469136	0.784583
NUCLEOBASE_CONTAINING_COMPOUND_KINASE_ACTIVITY(GO:0019205)	0.982591	0.47619	0.783879
NON_RECOMBINATIONAL_REPAIR(GO:0000726)	0.982217	0.471287	0.784018
NUCLEOPLASM_PART(GO:0044451)	0.981641	0.483936	0.784644
CELLULAR_RESPONSE_TO_LIGHT_STIMULUS(GO:0071482)	0.981438	0.517374	0.784392
GLUCOSE_TRANSMEMBRANE_TRANSPORTER_ACTIVITY(GO:0005355)	0.981336	0.462343	0.783898
DNA_TEMPLATED_TRANSCRIPTION__ELONGATION(GO:0006354)	0.981129	0.490234	0.783637
RIBONUCLEOSIDE_TRIPHOSPHATE_METABOLIC_PROCESS(GO:0009199)	0.980005	0.464491	0.785534
REGULATION_OF_CYTOPLASMIC_TRANSLATION(GO:2000765)	0.979112	0.508443	0.7869
DNA_PACKAGING_COMPLEX(GO:0044815)	0.979091	0.506931	0.786218
OOGENESIS(GO:0048477)	0.978657	0.491736	0.786516
ACIDIC_AMINO_ACID_TRANSPORT(GO:0015800)	0.978108	0.505241	0.787081
NCRNA_PROCESSING(GO:0034470)	0.978039	0.458498	0.786523
POSITIVE_REGULATION_OF_NUCLEOCYTOPLASMIC_TRANSPORT(GO:0046824)	0.976894	0.497917	0.788437
DOUBLE_STRAND_BREAK_REPAIR(GO:0006302)	0.976482	0.47166	0.788706
POSITIVE_REGULATION_OF_NUCLEOTIDE_CATABOLIC_PROCESS(GO:0030813)	0.976457	0.472946	0.788046
POSITIVE_REGULATION_OF_COENZYME_METABOLIC_PROCESS(GO:0051197)	0.976457	0.472946	0.787324
SNRNA_METABOLIC_PROCESS(GO:0016073)	0.97575	0.490347	0.788295
MEMBRANE_DEPOLARIZATION(GO:0051899)	0.975456	0.5	0.788256
PURINE_RIBONUCLEOSIDE_MONOPHOSPHATE_METABOLIC_PROCESS(GO:0009167)	0.975438	0.479612	0.787575
FEMALE_MEIOTIC_NUCLEAR_DIVISION(GO:0007143)	0.974866	0.506024	0.788192
ESTABLISHMENT_OF_PROTEIN_LOCALIZATION_TO_ENDOPLASMIC_RETICULUM(GO:0072599)	0.974676	0.502024	0.787913
RESPONSE_TO_MAGNESIUM_ION(GO:0032026)	0.974316	0.486708	0.788054
VOLTAGE_GATED_ANION_CHANNEL_ACTIVITY(GO:0008308)	0.973878	0.486274	0.788389
SENSORY_PERCEPTION_OF_MECHANICAL_STIMULUS(GO:0050954)	0.973866	0.50101	0.787704
POSITIVE_REGULATION_OF_NEUROBLAST_PROLIFERATION(GO:0002052)	0.973581	0.475806	0.787643
CARDIAC_MUSCLE_TISSUE_MORPHOGENESIS(GO:0055008)	0.973521	0.497992	0.787066
TELOMERE_CAPPING(GO:0016233)	0.972617	0.488048	0.788432
POSITIVE_REGULATION_OF_NUCLEOTIDE_BIOSYNTHETIC_PROCESS(GO:0030810)	0.972555	0.514583	0.787856
POSITIVE_REGULATION_OF_PURINE_NUCLEOTIDE_BIOSYNTHETIC_PROCESS(GO:1900373)	0.972555	0.514583	0.787142
COFACTOR_METABOLIC_PROCESS(GO:0051186)	0.972441	0.484252	0.786699
NEGATIVE_REGULATION_OF_RECEPTOR_MEDIATED_ENDOCYTOSIS(GO:0048261)	0.972116	0.501031	0.786737
POSITIVE_REGULATION_OF_PROTEIN_EXPORT_FROM_NUCLEUS(GO:0046827)	0.972087	0.463415	0.7861
NUCLEOSIDE_MONOPHOSPHATE_METABOLIC_PROCESS(GO:0009123)	0.972071	0.471735	0.785428
RESPONSE_TO_COLD(GO:0009409)	0.972062	0.481781	0.784741
N_TERMINAL_PROTEIN_AMINO_ACID_ACETYLATION(GO:0006474)	0.972045	0.487179	0.784075
REGULATION_OF_TRANSLATIONAL_INITIATION(GO:0006446)	0.972044	0.474308	0.783372
ENERGY_HOMEOSTASIS(GO:0097009)	0.971907	0.502008	0.783014
CD4_POSITIVE_OR_CD8_POSITIVE__ALPHA_BETA_T_CELL_LINEAGE_COMMITMENT(GO:0043369)	0.971378	0.479042	0.783568
REGULATION_OF_ENDOPLASMIC_RETICULUM_UNFOLDED_PROTEIN_RESPONSE(GO:1900101)	0.97129	0.489279	0.783082
REGULATION_OF_PHOSPHOLIPID_BIOSYNTHETIC_PROCESS(GO:0071071)	0.971196	0.502058	0.782583
DOPAMINE_METABOLIC_PROCESS(GO:0042417)	0.970814	0.509395	0.782775
MRNA_CLEAVAGE_AND_POLYADENYLATION_SPECIFICITY_FACTOR_COMPLEX(GO:0005847)	0.970366	0.46063	0.783147
INTRACELLULAR_PROTEIN_TRANSMEMBRANE_TRANSPORT(GO:0065002)	0.970171	0.464844	0.782884
SOLUTE:SODIUM_SYMPORTER_ACTIVITY(GO:0015370)	0.970118	0.495069	0.782293
REGULATION_OF_HISTONE_DEACETYLATION(GO:0031063)	0.970084	0.467456	0.781671
PROTEIN_DNA_COMPLEX(GO:0032993)	0.969195	0.541082	0.783078
RIBONUCLEOSIDE_MONOPHOSPHATE_METABOLIC_PROCESS(GO:0009161)	0.96914	0.477583	0.782499
MONOVALENT_INORGANIC_CATION_HOMEOSTASIS(GO:0055067)	0.968822	0.516949	0.782552
INORGANIC_ANION_TRANSPORT(GO:0015698)	0.968739	0.516327	0.782039
NEGATIVE_REGULATION_OF_DOUBLE_STRAND_BREAK_REPAIR_VIA_HOMOLOGOUS_RECOMBINATION(GO:2000042)	0.968719	0.482828	0.781387
REGULATION_OF_RESPONSE_TO_REACTIVE_OXYGEN_SPECIES(GO:1901031)	0.968626	0.524731	0.780919
MITOTIC_G2_M_TRANSITION_CHECKPOINT(GO:0044818)	0.968553	0.490494	0.780395
CHAPERONE_MEDIATED_PROTEIN_COMPLEX_ASSEMBLY(GO:0051131)	0.968093	0.512671	0.780798
FEMALE_GAMETE_GENERATION(GO:0007292)	0.967912	0.505241	0.78052
REGULATION_OF_DNA_DAMAGE_CHECKPOINT(GO:2000001)	0.967223	0.483403	0.78142
UBIQUINONE_METABOLIC_PROCESS(GO:0006743)	0.966689	0.515564	0.781997
REGULATION_OF_CHROMOSOME_SEPARATION(GO:1905818)	0.966373	0.511628	0.78206
POSITIVE_REGULATION_OF_HISTONE_METHYLATION(GO:0031062)	0.966279	0.46184	0.781582
RETROGRADE_TRANSPORT__ENDOSOME_TO_GOLGI(GO:0042147)	0.966252	0.508368	0.780956
PURINE_NUCLEOSIDE_TRIPHOSPHATE_METABOLIC_PROCESS(GO:0009144)	0.966076	0.475191	0.780678
NEGATIVE_REGULATION_OF_HEART_CONTRACTION(GO:0045822)	0.965305	0.498994	0.781751
MITOTIC_SISTER_CHROMATID_COHESION(GO:0007064)	0.965091	0.484053	0.781539
GLUCOSE_METABOLIC_PROCESS(GO:0006006)	0.964553	0.512146	0.782098
SARCOLEMMA(GO:0042383)	0.964265	0.510121	0.782076
POSITIVE_REGULATION_OF_GLUCOSE_TRANSMEMBRANE_TRANSPORT(GO:0010828)	0.964177	0.513725	0.781593
DETECTION_OF_LIGHT_STIMULUS(GO:0009583)	0.963795	0.529652	0.781771
RETINOIC_ACID_RECEPTOR_BINDING(GO:0042974)	0.963475	0.476987	0.781818
NEGATIVE_REGULATION_OF_ANOIKIS(GO:2000811)	0.963426	0.508197	0.781261
TRNA_BINDING(GO:0000049)	0.963077	0.486434	0.781388
HISTONE_H2A_UBIQUITINATION(GO:0033522)	0.963009	0.48497	0.780849
PHOTOTRANSDUCTION(GO:0007602)	0.962684	0.519763	0.780923
POTASSIUM_ION_TRANSMEMBRANE_TRANSPORT(GO:0071805)	0.962684	0.552326	0.780242
CELLULAR_POTASSIUM_ION_TRANSPORT(GO:0071804)	0.962684	0.552326	0.779562
DNA_INTEGRITY_CHECKPOINT(GO:0031570)	0.96257	0.486258	0.779155
HISTONE_H3_ACETYLATION(GO:0043966)	0.962555	0.50501	0.778518
STRIATED_MUSCLE_THIN_FILAMENT(GO:0005865)	0.961692	0.517647	0.779797
POSITIVE_REGULATION_OF_CYCLASE_ACTIVITY(GO:0031281)	0.961422	0.520408	0.779729
REGULATION_OF_LIPOPOLYSACCHARIDE_MEDIATED_SIGNALING_PATHWAY(GO:0031664)	0.960768	0.52381	0.780572
VESICLE_DOCKING(GO:0048278)	0.96076	0.507071	0.779918
MACROMOLECULE_TRANSMEMBRANE_TRANSPORTER_ACTIVITY(GO:0022884)	0.959544	0.5	0.782036
REGULATION_OF_TRANSCRIPTION_FROM_RNA_POLYMERASE_II_PROMOTER_IN_RESPONSE_TO_STRESS(GO:0043618)	0.959091	0.508197	0.782389
PORE_COMPLEX(GO:0046930)	0.958369	0.478615	0.783387
WOUND_HEALING__SPREADING_OF_EPIDERMAL_CELLS(GO:0035313)	0.957258	0.491262	0.785214
PROTEIN_LOCALIZATION_TO_CHROMATIN(GO:0071168)	0.956486	0.506073	0.786282
DETECTION_OF_VISIBLE_LIGHT(GO:0009584)	0.956367	0.535211	0.785885
SCF_UBIQUITIN_LIGASE_COMPLEX(GO:0019005)	0.956301	0.513078	0.78534
MRNA_BINDING(GO:0003729)	0.955535	0.514056	0.786405
NUCLEOTIDE_METABOLIC_PROCESS(GO:0009117)	0.955257	0.485944	0.786336
MEDIATOR_COMPLEX(GO:0016592)	0.954936	0.524366	0.786405
NUCLEIC_ACID_PHOSPHODIESTER_BOND_HYDROLYSIS(GO:0090305)	0.954763	0.529774	0.786115
PROTEIN_HETEROTETRAMERIZATION(GO:0051290)	0.954235	0.560878	0.786644
LIGASE_ACTIVITY__FORMING_CARBON_SULFUR_BONDS(GO:0016877)	0.954121	0.539062	0.786234
NUCLEOSOME(GO:0000786)	0.953338	0.535714	0.787362
ANTIBIOTIC_METABOLIC_PROCESS(GO:0016999)	0.952684	0.5	0.788191
SENSORY_PERCEPTION_OF_TEMPERATURE_STIMULUS(GO:0050951)	0.952443	0.518595	0.788087
POSITIVE_REGULATION_OF_PROTEIN_IMPORT_INTO_NUCLEUS(GO:0042307)	0.952138	0.513627	0.788145
NUCLEAR_CHROMATIN(GO:0000790)	0.951958	0.495745	0.787887
CELLULAR_RESPONSE_TO_GAMMA_RADIATION(GO:0071480)	0.951481	0.538462	0.788274
CELLULAR_RESPONSE_TO_AMINO_ACID_STARVATION(GO:0034198)	0.951299	0.516832	0.788011
HEXOSE_TRANSMEMBRANE_TRANSPORTER_ACTIVITY(GO:0015149)	0.950895	0.512766	0.788228
POSITIVE_REGULATION_OF_TELOMERE_MAINTENANCE_VIA_TELOMERASE(GO:0032212)	0.950879	0.495108	0.787593
NEGATIVE_REGULATION_OF_CHROMOSOME_SEPARATION(GO:1905819)	0.949694	0.509278	0.789664
NEGATIVE_REGULATION_OF_MITOTIC_SISTER_CHROMATID_SEPARATION(GO:2000816)	0.949694	0.509278	0.788993
ATP_DEPENDENT_DNA_HELICASE_ACTIVITY(GO:0004003)	0.949187	0.534	0.789491
AMINE_METABOLIC_PROCESS(GO:0009308)	0.949101	0.578059	0.789007
CARBOHYDRATE_TRANSMEMBRANE_TRANSPORTER_ACTIVITY(GO:0015144)	0.948626	0.557235	0.789418
CHROMATIN_ASSEMBLY(GO:0031497)	0.948118	0.535573	0.789961
RIBOSOME_BINDING(GO:0043022)	0.948057	0.483871	0.78943
NEGATIVE_REGULATION_OF_STRESS_FIBER_ASSEMBLY(GO:0051497)	0.947763	0.524851	0.789453
INTRACELLULAR_TRANSPORT(GO:0046907)	0.947742	0.561077	0.788844
CULLIN_FAMILY_PROTEIN_BINDING(GO:0097602)	0.947105	0.517103	0.78962
NON_MOTILE_CILIUM_ASSEMBLY(GO:1905515)	0.947076	0.57515	0.789025
POSITIVE_REGULATION_OF_AMINE_TRANSPORT(GO:0051954)	0.946952	0.524292	0.788622
TEMPERATURE_HOMEOSTASIS(GO:0001659)	0.946901	0.539095	0.788067
TRANSCRIPTION_FACTOR_TFIID_COMPLEX(GO:0005669)	0.946864	0.507663	0.787493
LIPID_CATABOLIC_PROCESS(GO:0016042)	0.946565	0.519531	0.787495
REPLICATION_FORK(GO:0005657)	0.945727	0.534749	0.788745
PEROXISOMAL_MEMBRANE_TRANSPORT(GO:0015919)	0.945714	0.504854	0.788117
MITOCHONDRIAL_MEMBRANE_ORGANIZATION(GO:0007006)	0.94567	0.502924	0.787559
CARDIAC_MUSCLE_FIBER_DEVELOPMENT(GO:0048739)	0.94512	0.528864	0.788131
REPLISOME(GO:0030894)	0.944504	0.509203	0.788837
DNA_POLYMERASE_ACTIVITY(GO:0034061)	0.944346	0.517671	0.78854
COP9_SIGNALOSOME(GO:0008180)	0.943143	0.525194	0.790638
SAGA_TYPE_COMPLEX(GO:0070461)	0.94289	0.499022	0.790562
RHYTHMIC_PROCESS(GO:0048511)	0.942804	0.542268	0.7901
SITE_OF_DNA_DAMAGE(GO:0090734)	0.942377	0.516315	0.790401
NEGATIVE_REGULATION_OF_FATTY_ACID_METABOLIC_PROCESS(GO:0045922)	0.94127	0.528376	0.792274
MEMBRANE_DEPOLARIZATION_DURING_CARDIAC_MUSCLE_CELL_ACTION_POTENTIAL(GO:0086012)	0.941178	0.536926	0.791834
POSITIVE_REGULATION_OF_INTERLEUKIN_1_SECRETION(GO:0050716)	0.940912	0.556	0.791761
NLS_BEARING_PROTEIN_IMPORT_INTO_NUCLEUS(GO:0006607)	0.940605	0.514563	0.79182
PROTON_TRANSPORTING_ATPASE_ACTIVITY__ROTATIONAL_MECHANISM(GO:0046961)	0.940484	0.513078	0.791429
REGULATION_OF_ATP_METABOLIC_PROCESS(GO:1903578)	0.940444	0.545809	0.790873
INTERLEUKIN_2_BIOSYNTHETIC_PROCESS(GO:0042094)	0.940043	0.523422	0.791128
NUCLEOSIDE_PHOSPHATE_METABOLIC_PROCESS(GO:0006753)	0.939984	0.506024	0.790612
CD4_POSITIVE__ALPHA_BETA_T_CELL_CYTOKINE_PRODUCTION(GO:0035743)	0.939883	0.573674	0.790184
AXON_INITIAL_SEGMENT(GO:0043194)	0.939748	0.537678	0.789827
MACROAUTOPHAGY(GO:0016236)	0.939457	0.506958	0.789828
MEIOTIC_CELL_CYCLE_PROCESS(GO:1903046)	0.939325	0.552743	0.78948
REGULATION_OF_RESPONSE_TO_EXTRACELLULAR_STIMULUS(GO:0032104)	0.939275	0.582485	0.788932
REGULATION_OF_RESPONSE_TO_NUTRIENT_LEVELS(GO:0032107)	0.939275	0.582485	0.788283
REGULATION_OF_COENZYME_METABOLIC_PROCESS(GO:0051196)	0.93832	0.548638	0.789798
REGULATION_OF_TRIGLYCERIDE_BIOSYNTHETIC_PROCESS(GO:0010866)	0.938133	0.547284	0.789539
ENDODEOXYRIBONUCLEASE_ACTIVITY__PRODUCING_5'_PHOSPHOMONOESTERS(GO:0016888)	0.937754	0.548023	0.789751
NUCLEOSIDE_TRIPHOSPHATE_METABOLIC_PROCESS(GO:0009141)	0.937187	0.488462	0.790404
AMINO_ACID_IMPORT(GO:0043090)	0.936946	0.560166	0.790316
RIBONUCLEOPROTEIN_COMPLEX_BINDING(GO:0043021)	0.936738	0.501961	0.790111
HISTONE_ACETYLATION(GO:0016573)	0.936624	0.53	0.78971
LIGAND_DEPENDENT_NUCLEAR_RECEPTOR_BINDING(GO:0016922)	0.93651	0.500956	0.789321
REGULATION_OF_MITOTIC_METAPHASE_ANAPHASE_TRANSITION(GO:0030071)	0.936464	0.56213	0.788785
REGULATION_OF_ANOIKIS(GO:2000209)	0.936388	0.533465	0.788287
RNA_POLYMERASE_II_ACTIVATING_TRANSCRIPTION_FACTOR_BINDING(GO:0001102)	0.936387	0.541082	0.787647
P38MAPK_CASCADE(GO:0038066)	0.936307	0.551579	0.787184
POSITIVE_REGULATION_OF_MEIOTIC_CELL_CYCLE(GO:0051446)	0.935762	0.528713	0.7878
PROTEIN_EXIT_FROM_ENDOPLASMIC_RETICULUM(GO:0032527)	0.93575	0.519685	0.787179
PYRIDINE_NUCLEOTIDE_METABOLIC_PROCESS(GO:0019362)	0.934866	0.51992	0.788577
NICOTINAMIDE_NUCLEOTIDE_METABOLIC_PROCESS(GO:0046496)	0.934866	0.51992	0.787936
REGULATION_OF_PROTEIN_IMPORT_INTO_NUCLEUS__TRANSLOCATION(GO:0033158)	0.934384	0.56	0.788389
REGULATION_OF_OXIDATIVE_PHOSPHORYLATION(GO:0002082)	0.934205	0.530333	0.788162
REGULATION_OF_URINE_VOLUME(GO:0035809)	0.93374	0.534934	0.788592
SULFUR_AMINO_ACID_METABOLIC_PROCESS(GO:0000096)	0.93337	0.592955	0.788734
POSITIVE_REGULATION_OF_PROTEIN_UBIQUITINATION(GO:0031398)	0.933286	0.612326	0.788295
OXIDOREDUCTION_COENZYME_METABOLIC_PROCESS(GO:0006733)	0.932635	0.522682	0.78908
COTRANSLATIONAL_PROTEIN_TARGETING_TO_MEMBRANE(GO:0006613)	0.932593	0.542574	0.788541
PROTEIN_LOCALIZATION_TO_ENDOPLASMIC_RETICULUM(GO:0070972)	0.93238	0.519763	0.78835
PEPTIDYL_LYSINE_ACETYLATION(GO:0018394)	0.932328	0.517034	0.787814
CARBOXYLIC_ESTER_HYDROLASE_ACTIVITY(GO:0052689)	0.931661	0.576923	0.788614
MYOFILAMENT(GO:0036379)	0.931556	0.554688	0.788197
RESPONSE_TO_ARSENIC_CONTAINING_SUBSTANCE(GO:0046685)	0.930848	0.583826	0.789122
BETA_CATENIN_TCF_COMPLEX_ASSEMBLY(GO:1904837)	0.930707	0.530271	0.788816
MYELOID_CELL_HOMEOSTASIS(GO:0002262)	0.930477	0.537849	0.788702
IRON_ION_IMPORT(GO:0097286)	0.930238	0.533199	0.788574
MEIOTIC_CELL_CYCLE(GO:0051321)	0.93013	0.577342	0.788173
RRNA_BINDING(GO:0019843)	0.930049	0.528942	0.787718
MULTI_ORGANISM_TRANSPORT(GO:0044766)	0.929991	0.566667	0.78721
MULTI_ORGANISM_LOCALIZATION(GO:1902579)	0.929991	0.566667	0.78658
RNA_POLYMERASE_II_TRANSCRIPTION_FACTOR_BINDING(GO:0001085)	0.929582	0.568134	0.786812
DENSE_CORE_GRANULE(GO:0031045)	0.928798	0.591876	0.787877
PROTEIN_KINASE_A_REGULATORY_SUBUNIT_BINDING(GO:0034237)	0.928448	0.524851	0.788022
ANTIBACTERIAL_HUMORAL_RESPONSE(GO:0019731)	0.928299	0.588595	0.787704
HISTONE_BINDING(GO:0042393)	0.927905	0.53937	0.787952
ESTABLISHMENT_OF_MITOCHONDRION_LOCALIZATION(GO:0051654)	0.927414	0.54352	0.788444
GLUTAMATE_METABOLIC_PROCESS(GO:0006536)	0.926712	0.554902	0.789355
REGULATION_OF_CELLULAR_PROTEIN_CATABOLIC_PROCESS(GO:1903362)	0.926683	0.593361	0.788785
CELLULAR_RESPONSE_TO_HEAT(GO:0034605)	0.926287	0.549323	0.789015
HISTONE_MODIFICATION(GO:0016570)	0.925981	0.539394	0.789101
TRIGLYCERIDE_HOMEOSTASIS(GO:0070328)	0.925644	0.569767	0.789221
ACYLGLYCEROL_HOMEOSTASIS(GO:0055090)	0.925644	0.569767	0.788596
INTERNAL_PEPTIDYL_LYSINE_ACETYLATION(GO:0018393)	0.924891	0.529175	0.789599
TRANSCRIPTION_FACTOR_ACTIVITY__PROTEIN_BINDING(GO:0000988)	0.924832	0.567901	0.789108
POSITIVE_REGULATION_OF_POTASSIUM_ION_TRANSMEMBRANE_TRANSPORT(GO:1901381)	0.923846	0.579048	0.790702
MEMORY(GO:0007613)	0.923419	0.563025	0.79103
PROTEIN_LYSINE_N_METHYLTRANSFERASE_ACTIVITY(GO:0016279)	0.923158	0.548708	0.791004
TRANSEPITHELIAL_TRANSPORT(GO:0070633)	0.922959	0.595041	0.790816
POSITIVE_REGULATION_OF_NUCLEAR_TRANSCRIBED_MRNA_CATABOLIC_PROCESS__DEADENYLATION_DEPENDENT_DECAY(GO:1900153)	0.921783	0.554639	0.792752
REGULATION_OF_NUCLEAR_TRANSCRIBED_MRNA_CATABOLIC_PROCESS__DEADENYLATION_DEPENDENT_DECAY(GO:1900151)	0.921783	0.554639	0.792128
MUSCLE_HYPERTROPHY_IN_RESPONSE_TO_STRESS(GO:0003299)	0.921616	0.534654	0.791885
CARDIAC_MUSCLE_ADAPTATION(GO:0014887)	0.921616	0.534654	0.791263
CARDIAC_MUSCLE_HYPERTROPHY_IN_RESPONSE_TO_STRESS(GO:0014898)	0.921616	0.534654	0.790641
PROTEASOME_ACCESSORY_COMPLEX(GO:0022624)	0.921282	0.525151	0.790741
POSITIVE_REGULATION_OF_PROTEIN_IMPORT(GO:1904591)	0.921067	0.562241	0.790588
MEIOTIC_NUCLEAR_DIVISION(GO:0140013)	0.920024	0.572632	0.792304
EXPORT_ACROSS_PLASMA_MEMBRANE(GO:0140115)	0.919919	0.559252	0.791917
RRNA_MODIFICATION(GO:0000154)	0.919899	0.550696	0.791343
POSITIVE_REGULATION_OF_CALCINEURIN_NFAT_SIGNALING_CASCADE(GO:0070886)	0.919719	0.563786	0.791114
POSITIVE_REGULATION_OF_CALCINEURIN_MEDIATED_SIGNALING(GO:0106058)	0.919719	0.563786	0.790496
CELL_AGGREGATION(GO:0098743)	0.919624	0.568134	0.790084
CELLULAR_RESPONSE_TO_DNA_DAMAGE_STIMULUS(GO:0006974)	0.919561	0.617886	0.789603
POLYAMINE_METABOLIC_PROCESS(GO:0006595)	0.918643	0.554475	0.790954
NEGATIVE_REGULATION_OF_PROTEIN_UBIQUITINATION(GO:0031397)	0.918136	0.575397	0.79146
HELICASE_ACTIVITY(GO:0004386)	0.918041	0.554	0.791046
MODULATION_BY_VIRUS_OF_HOST_PROCESS(GO:0019054)	0.917869	0.524809	0.790818
SYNAPTONEMAL_COMPLEX_ASSEMBLY(GO:0007130)	0.917675	0.542406	0.790588
CHAPERONE_BINDING(GO:0051087)	0.917481	0.553191	0.790379
CELLULAR_RESPONSE_TO_PEPTIDE_HORMONE_STIMULUS(GO:0071375)	0.917477	0.608247	0.789776
G_PROTEIN_COUPLED_SEROTONIN_RECEPTOR_SIGNALING_PATHWAY(GO:0098664)	0.917358	0.557613	0.789396
G_PROTEIN_COUPLED_SEROTONIN_RECEPTOR_ACTIVITY(GO:0004993)	0.917358	0.557613	0.788784
SEROTONIN_RECEPTOR_ACTIVITY(GO:0099589)	0.917358	0.557613	0.788174
PEPTIDYL_LYSINE_MODIFICATION(GO:0018205)	0.917236	0.562241	0.787828
POSITIVE_REGULATION_OF_CHROMOSOME_ORGANIZATION(GO:2001252)	0.916941	0.565476	0.787848
DRUG_METABOLIC_PROCESS(GO:0017144)	0.916768	0.526316	0.78763
NUCLEOBASE_CONTAINING_SMALL_MOLECULE_METABOLIC_PROCESS(GO:0055086)	0.91643	0.522177	0.787732
R_SMAD_BINDING(GO:0070412)	0.915701	0.585657	0.788652
NOREPINEPHRINE_SECRETION(GO:0048243)	0.915497	0.640471	0.788506
TRANSCRIPTION_COFACTOR_ACTIVITY(GO:0003712)	0.915148	0.565762	0.788649
POSITIVE_REGULATION_OF_NUCLEOTIDE_METABOLIC_PROCESS(GO:0045981)	0.915148	0.595918	0.788043
POSITIVE_REGULATION_OF_PURINE_NUCLEOTIDE_METABOLIC_PROCESS(GO:1900544)	0.915148	0.595918	0.787437
NUCLEAR_RNA_SURVEILLANCE(GO:0071027)	0.915037	0.557087	0.787057
ASYMMETRIC_CELL_DIVISION(GO:0008356)	0.914863	0.554852	0.786808
REGULATION_OF_GLYCOLYTIC_PROCESS(GO:0006110)	0.914568	0.581213	0.786826
RESPONSE_TO_AUDITORY_STIMULUS(GO:0010996)	0.913678	0.599229	0.788152
REGULATION_OF_ORGANELLE_ASSEMBLY(GO:1902115)	0.91307	0.631263	0.788895
RESPONSE_TO_HEAT(GO:0009408)	0.912999	0.587549	0.788459
CARDIAC_MUSCLE_CELL_DEVELOPMENT(GO:0055013)	0.912303	0.574219	0.78937
POSITIVE_REGULATION_OF_ISOTYPE_SWITCHING(GO:0045830)	0.911923	0.596869	0.789582
POSITIVE_REGULATION_BY_HOST_OF_VIRAL_TRANSCRIPTION(GO:0043923)	0.911878	0.527163	0.789079
NUCLEASE_ACTIVITY(GO:0004518)	0.910878	0.662577	0.790582
REGULATION_OF_CHROMOSOME_ORGANIZATION(GO:0033044)	0.910588	0.559454	0.790592
GENETIC_IMPRINTING(GO:0071514)	0.91053	0.546154	0.790115
NEGATIVE_REGULATION_OF_INTRACELLULAR_PROTEIN_TRANSPORT(GO:0090317)	0.910215	0.59604	0.790215
REGULATION_OF_NUCLEOTIDE_CATABOLIC_PROCESS(GO:0030811)	0.910047	0.589251	0.789971
TRANSCRIPTION_FACTOR_ACTIVITY__TRANSCRIPTION_FACTOR_BINDING(GO:0000989)	0.909683	0.587992	0.79016
MRNA_5'_UTR_BINDING(GO:0048027)	0.908973	0.528046	0.791035
RIBOSOMAL_LARGE_SUBUNIT_ASSEMBLY(GO:0000027)	0.908847	0.529865	0.790717
FOREBRAIN_REGIONALIZATION(GO:0021871)	0.908774	0.589691	0.790267
INTERLEUKIN_1_BETA_SECRETION(GO:0050702)	0.908672	0.603586	0.789889
PROTEIN_LOCALIZATION_TO_CHROMOSOME__CENTROMERIC_REGION(GO:0071459)	0.908509	0.552209	0.789646
RESPONSE_TO_AMINE(GO:0014075)	0.907666	0.595142	0.790866
NUCLEAR_PERIPHERY(GO:0034399)	0.90725	0.579055	0.791173
PEPTIDYL_GLUTAMIC_ACID_MODIFICATION(GO:0018200)	0.906964	0.580897	0.791222
REGULATION_OF_ACTOMYOSIN_STRUCTURE_ORGANIZATION(GO:0110020)	0.906423	0.558091	0.791784
GABA_RECEPTOR_COMPLEX(GO:1902710)	0.906151	0.582279	0.791777
NUCLEAR_ENVELOPE_REASSEMBLY(GO:0031468)	0.905978	0.569472	0.791539
REGULATION_OF_INSULIN_SECRETION_INVOLVED_IN_CELLULAR_RESPONSE_TO_GLUCOSE_STIMULUS(GO:0061178)	0.905954	0.636735	0.790989
EXONUCLEASE_ACTIVITY__ACTIVE_WITH_EITHER_RIBO__OR_DEOXYRIBONUCLEIC_ACIDS_AND_PRODUCING_5'_PHOSPHOMONOESTERS(GO:0016796)	0.905547	0.611789	0.791237
PROTEIN_LOCALIZATION_TO_MICROTUBULE_ORGANIZING_CENTER(GO:1905508)	0.905282	0.601518	0.791194
RECEPTOR_SIGNALING_COMPLEX_SCAFFOLD_ACTIVITY(GO:0030159)	0.904691	0.58397	0.791902
PROTEIN_LOCALIZATION_TO_SYNAPSE(GO:0035418)	0.904448	0.604938	0.79182
CORE_PROMOTER_BINDING(GO:0001047)	0.904267	0.607884	0.79161
RESPONSE_TO_DOPAMINE(GO:1903350)	0.903159	0.565923	0.793375
POSITIVE_REGULATION_OF_MUSCLE_CELL_APOPTOTIC_PROCESS(GO:0010661)	0.902998	0.619231	0.793121
POSITIVE_REGULATION_OF_ACTIVATED_T_CELL_PROLIFERATION(GO:0042104)	0.902893	0.62173	0.792737
REGULATION_OF_INTERLEUKIN_1_SECRETION(GO:0050704)	0.902881	0.598394	0.792161
NEUROTRANSMITTER_RECEPTOR_INTERNALIZATION(GO:0099590)	0.902872	0.580517	0.791592
PROTEIN_FOLDING(GO:0006457)	0.902205	0.565302	0.792437
SEROTONIN_RECEPTOR_SIGNALING_PATHWAY(GO:0007210)	0.902202	0.579918	0.791856
ANTIOXIDANT_ACTIVITY(GO:0016209)	0.901048	0.612	0.793696
OXIDOREDUCTASE_ACTIVITY(GO:0016491)	0.900329	0.552326	0.794699
PROTEIN_PHOSPHATASE_TYPE_2A_COMPLEX(GO:0000159)	0.899939	0.579681	0.794898
METAPHASE_ANAPHASE_TRANSITION_OF_CELL_CYCLE(GO:0044784)	0.899857	0.602713	0.794472
NEGATIVE_REGULATION_OF_MITOTIC_NUCLEAR_DIVISION(GO:0045839)	0.898939	0.639413	0.795858
POSITIVE_REGULATION_OF_STEM_CELL_PROLIFERATION(GO:2000648)	0.898658	0.576846	0.795867
NUCLEAR_MATRIX(GO:0016363)	0.898419	0.582822	0.795793
G_PROTEIN_COUPLED_NEUROTRANSMITTER_RECEPTOR_ACTIVITY(GO:0099528)	0.897636	0.608163	0.796768
PERICARDIUM_DEVELOPMENT(GO:0060039)	0.897576	0.576	0.796298
PROTEIN_REFOLDING(GO:0042026)	0.897441	0.55642	0.796
INTERCELLULAR_BRIDGE(GO:0045171)	0.897364	0.673228	0.795564
DOSAGE_COMPENSATION_BY_INACTIVATION_OF_X_CHROMOSOME(GO:0009048)	0.89627	0.579592	0.797292
NUCLEAR_BODY(GO:0016604)	0.896242	0.623722	0.796754
GABA_RECEPTOR_ACTIVITY(GO:0016917)	0.896073	0.590909	0.796522
CYTOSKELETON_DEPENDENT_INTRACELLULAR_TRANSPORT(GO:0030705)	0.89575	0.611969	0.796609
REGULATION_OF_DNA_RECOMBINATION(GO:0000018)	0.895498	0.629191	0.796577
MITOCHONDRIAL_DEPOLARIZATION(GO:0051882)	0.894991	0.560976	0.797073
REGULATION_OF_CELLULAR_CARBOHYDRATE_METABOLIC_PROCESS(GO:0010675)	0.894485	0.693676	0.797591
COVALENT_CHROMATIN_MODIFICATION(GO:0016569)	0.894337	0.573737	0.797323
CHROMATIN_DNA_BINDING(GO:0031490)	0.89432	0.561845	0.796768
CHROMATIN_REMODELING(GO:0006338)	0.89416	0.649193	0.79653
PHAGOPHORE_ASSEMBLY_SITE(GO:0000407)	0.894099	0.586207	0.796075
RECOMBINATIONAL_REPAIR(GO:0000725)	0.893854	0.66129	0.796017
BICARBONATE_TRANSMEMBRANE_TRANSPORTER_ACTIVITY(GO:0015106)	0.893484	0.628931	0.796202
HISTONE_KINASE_ACTIVITY(GO:0035173)	0.892192	0.610672	0.798358
REGULATION_OF_NOREPINEPHRINE_SECRETION(GO:0014061)	0.892086	0.690662	0.797978
REGULATION_OF_RIG_I_SIGNALING_PATHWAY(GO:0039535)	0.891313	0.60501	0.799016
BEHAVIORAL_FEAR_RESPONSE(GO:0001662)	0.890501	0.617834	0.800126
BEHAVIORAL_DEFENSE_RESPONSE(GO:0002209)	0.890501	0.617834	0.799541
NEGATIVE_REGULATION_OF_G2_M_TRANSITION_OF_MITOTIC_CELL_CYCLE(GO:0010972)	0.889341	0.617143	0.801339
SKELETAL_MUSCLE_ADAPTATION(GO:0043501)	0.888504	0.560547	0.802554
ATP_HYDROLYSIS_COUPLED_ION_TRANSMEMBRANE_TRANSPORT(GO:0099131)	0.887927	0.607767	0.803195
POSITIVE_REGULATION_OF_LYASE_ACTIVITY(GO:0051349)	0.887111	0.635992	0.804297
REGULATION_OF_UBIQUITIN_PROTEIN_LIGASE_ACTIVITY(GO:1904666)	0.886892	0.643002	0.804151
TRNA_MODIFICATION(GO:0006400)	0.88647	0.574219	0.804439
SITE_OF_DOUBLE_STRAND_BREAK(GO:0035861)	0.885981	0.646484	0.804889
TRANSAMINASE_ACTIVITY(GO:0008483)	0.885942	0.620758	0.804384
SNAP_RECEPTOR_ACTIVITY(GO:0005484)	0.885818	0.608607	0.804056
CHROMOSOME_ORGANIZATION(GO:0051276)	0.883808	0.629555	0.807605
14_3_3_PROTEIN_BINDING(GO:0071889)	0.883627	0.615534	0.807378
NEGATIVE_REGULATION_OF_ACTIN_FILAMENT_BUNDLE_ASSEMBLY(GO:0032232)	0.883269	0.633197	0.807511
PYRIDINE_CONTAINING_COMPOUND_METABOLIC_PROCESS(GO:0072524)	0.883238	0.622449	0.806995
MODULATION_BY_VIRUS_OF_HOST_MORPHOLOGY_OR_PHYSIOLOGY(GO:0019048)	0.883128	0.585742	0.806621
PURINE_NUCLEOTIDE_METABOLIC_PROCESS(GO:0006163)	0.881695	0.55666	0.809036
MICROTUBULE_DEPOLYMERIZATION(GO:0007019)	0.881608	0.629703	0.80863
POSITIVE_REGULATION_OF_CARBOHYDRATE_METABOLIC_PROCESS(GO:0045913)	0.880731	0.667335	0.809862
NUCLEAR_CHROMOSOME_PART(GO:0044454)	0.880625	0.638298	0.809502
REGULATION_OF_TRANSCRIPTION_INITIATION_FROM_RNA_POLYMERASE_II_PROMOTER(GO:0060260)	0.877935	0.619586	0.814506
PROTEIN_HOMOTRIMERIZATION(GO:0070207)	0.877888	0.642	0.814012
ELECTRON_TRANSFER_ACTIVITY(GO:0009055)	0.877453	0.552734	0.814359
CELLULAR_BIOGENIC_AMINE_BIOSYNTHETIC_PROCESS(GO:0042401)	0.877202	0.672131	0.814267
PIRNA_METABOLIC_PROCESS(GO:0034587)	0.87706	0.623188	0.813974
ACTIVATED_T_CELL_PROLIFERATION(GO:0050798)	0.876828	0.675159	0.813855
MITOTIC_SPINDLE_ASSEMBLY_CHECKPOINT(GO:0007094)	0.876121	0.610548	0.814703
SPINDLE_CHECKPOINT(GO:0031577)	0.876121	0.610548	0.814119
SPINDLE_ASSEMBLY_CHECKPOINT(GO:0071173)	0.876121	0.610548	0.813536
MITOTIC_SPINDLE_CHECKPOINT(GO:0071174)	0.876121	0.610548	0.812954
CHROMATIN_ASSEMBLY_OR_DISASSEMBLY(GO:0006333)	0.876023	0.631687	0.812568
REGULATION_OF_IMMUNOGLOBULIN_PRODUCTION(GO:0002637)	0.875942	0.652525	0.812158
OXIDOREDUCTASE_ACTIVITY__ACTING_ON_SINGLE_DONORS_WITH_INCORPORATION_OF_MOLECULAR_OXYGEN__INCORPORATION_OF_TWO_ATOMS_OF_OXYGEN(GO:0016702)	0.875657	0.625	0.812161
OXIDOREDUCTASE_ACTIVITY__ACTING_ON_SINGLE_DONORS_WITH_INCORPORATION_OF_MOLECULAR_OXYGEN(GO:0016701)	0.875657	0.625	0.811581
MODULATION_BY_HOST_OF_VIRAL_TRANSCRIPTION(GO:0043921)	0.874464	0.593684	0.813468
MODULATION_BY_HOST_OF_SYMBIONT_TRANSCRIPTION(GO:0052472)	0.874464	0.593684	0.812888
IRON_SULFUR_CLUSTER_BINDING(GO:0051536)	0.874259	0.565217	0.812727
METAL_CLUSTER_BINDING(GO:0051540)	0.874259	0.565217	0.812149
PEPTIDASE_ACTIVATOR_ACTIVITY_INVOLVED_IN_APOPTOTIC_PROCESS(GO:0016505)	0.873011	0.643863	0.814176
CELLULAR_RESPONSE_TO_REACTIVE_NITROGEN_SPECIES(GO:1902170)	0.871374	0.670757	0.816984
ENDONUCLEASE_ACTIVITY__ACTIVE_WITH_EITHER_RIBO__OR_DEOXYRIBONUCLEIC_ACIDS_AND_PRODUCING_5'_PHOSPHOMONOESTERS(GO:0016893)	0.871046	0.709981	0.817098
EXTRACELLULAR_REGULATION_OF_SIGNAL_TRANSDUCTION(GO:1900115)	0.870926	0.702929	0.816759
EXTRACELLULAR_NEGATIVE_REGULATION_OF_SIGNAL_TRANSDUCTION(GO:1900116)	0.870926	0.702929	0.816179
RESPONSE_TO_BRONCHODILATOR(GO:0097366)	0.870637	0.671579	0.816191
NEGATIVE_REGULATION_OF_ENDOPLASMIC_RETICULUM_STRESS_INDUCED_INTRINSIC_APOPTOTIC_SIGNALING_PATHWAY(GO:1902236)	0.870304	0.621302	0.816282
STRIATED_MUSCLE_ADAPTATION(GO:0014888)	0.870259	0.626953	0.815783
REGULATION_OF_DOUBLE_STRAND_BREAK_REPAIR(GO:2000779)	0.869386	0.646186	0.816984
PURINE_RIBONUCLEOTIDE_METABOLIC_PROCESS(GO:0009150)	0.869169	0.565476	0.816863
CIRCADIAN_SLEEP_WAKE_CYCLE(GO:0042745)	0.868944	0.636364	0.816744
REGULATION_OF_GLUCONEOGENESIS(GO:0006111)	0.86876	0.656627	0.816559
COFACTOR_BIOSYNTHETIC_PROCESS(GO:0051188)	0.868588	0.615842	0.816348
VACUOLE_ORGANIZATION(GO:0007033)	0.868452	0.663286	0.816055
INTRA_GOLGI_VESICLE_MEDIATED_TRANSPORT(GO:0006891)	0.868448	0.625247	0.815487
ESTROGEN_RECEPTOR_BINDING(GO:0030331)	0.86766	0.645914	0.816474
COENZYME_METABOLIC_PROCESS(GO:0006732)	0.867595	0.625251	0.81602
NEGATIVE_REGULATION_OF_RESPONSE_TO_DRUG(GO:2001024)	0.866026	0.644711	0.818694
NUCLEAR_CHROMOSOME(GO:0000228)	0.86601	0.655319	0.818148
ISOTYPE_SWITCHING(GO:0045190)	0.864544	0.677165	0.820569
SOMATIC_RECOMBINATION_OF_IMMUNOGLOBULIN_GENES_INVOLVED_IN_IMMUNE_RESPONSE(GO:0002204)	0.864544	0.677165	0.819994
SOMATIC_DIVERSIFICATION_OF_IMMUNOGLOBULINS_INVOLVED_IN_IMMUNE_RESPONSE(GO:0002208)	0.864544	0.677165	0.819419
MHC_PROTEIN_BINDING(GO:0042287)	0.862563	0.593361	0.822891
POSITIVE_REGULATION_OF_INSULIN_SECRETION(GO:0032024)	0.862101	0.720165	0.823244
NCRNA_3'_END_PROCESSING(GO:0043628)	0.861571	0.636542	0.823733
REGULATION_OF_HEART_RATE_BY_CARDIAC_CONDUCTION(GO:0086091)	0.861501	0.649899	0.823292
C4_DICARBOXYLATE_TRANSPORT(GO:0015740)	0.861328	0.688129	0.823054
POSITIVE_REGULATION_OF_P38MAPK_CASCADE(GO:1900745)	0.861205	0.680498	0.82274
NEGATIVE_REGULATION_OF_HISTONE_MODIFICATION(GO:0031057)	0.860812	0.605159	0.822965
REGULATION_OF_GLUCOSE_METABOLIC_PROCESS(GO:0010906)	0.860152	0.693837	0.823708
DOUBLE_STRAND_BREAK_REPAIR_VIA_HOMOLOGOUS_RECOMBINATION(GO:0000724)	0.858938	0.712851	0.82556
U2_SNRNP(GO:0005686)	0.858577	0.607646	0.82573
TRANSCRIPTION_COACTIVATOR_ACTIVITY(GO:0003713)	0.857867	0.683438	0.826596
REGULATION_OF_DENDRITIC_SPINE_MORPHOGENESIS(GO:0061001)	0.857108	0.629237	0.827542
CELLULAR_KETONE_METABOLIC_PROCESS(GO:0042180)	0.856689	0.731518	0.827829
RIBONUCLEOTIDE_METABOLIC_PROCESS(GO:0009259)	0.855531	0.589286	0.829557
POSITIVE_REGULATION_OF_TELOMERE_MAINTENANCE_VIA_TELOMERE_LENGTHENING(GO:1904358)	0.854741	0.577735	0.830547
REGULATION_OF_CELL_MATURATION(GO:1903429)	0.854524	0.667343	0.830405
REGULATION_OF_SKELETAL_MUSCLE_CELL_DIFFERENTIATION(GO:2001014)	0.854474	0.664583	0.829923
HISTONE_MRNA_METABOLIC_PROCESS(GO:0008334)	0.854207	0.617308	0.82987
P53_BINDING(GO:0002039)	0.852933	0.647969	0.831856
TRANSCRIPTION_ELONGATION_FROM_RNA_POLYMERASE_II_PROMOTER(GO:0006368)	0.852335	0.621782	0.832535
OXIDATION_REDUCTION_PROCESS(GO:0055114)	0.852299	0.606526	0.832035
NEGATIVE_REGULATION_OF_RAS_PROTEIN_SIGNAL_TRANSDUCTION(GO:0046580)	0.85209	0.676113	0.831881
SEH1_ASSOCIATED_COMPLEX(GO:0035859)	0.851832	0.626305	0.831819
PHAGOCYTOSIS__RECOGNITION(GO:0006910)	0.850846	0.638723	0.833201
ESTABLISHMENT_OF_SPINDLE_LOCALIZATION(GO:0051293)	0.85084	0.660118	0.832638
NEGATIVE_REGULATION_OF_CELLULAR_PROTEIN_LOCALIZATION(GO:1903828)	0.850791	0.686508	0.832177
DNA_REPLICATION_ORIGIN_BINDING(GO:0003688)	0.850307	0.679208	0.832587
POSITIVE_REGULATION_OF_INTRACELLULAR_PROTEIN_TRANSPORT(GO:0090316)	0.849833	0.702532	0.83299
KETONE_BIOSYNTHETIC_PROCESS(GO:0042181)	0.849223	0.613227	0.833607
REGULATION_OF_COFACTOR_METABOLIC_PROCESS(GO:0051193)	0.849162	0.676136	0.833149
NUCLEAR_REPLICATION_FORK(GO:0043596)	0.849134	0.666016	0.832636
REGULATION_OF_DNA_REPAIR(GO:0006282)	0.848793	0.671343	0.832717
RESPONSE_TO_ATP(GO:0033198)	0.848631	0.709742	0.832464
FEAR_RESPONSE(GO:0042596)	0.847224	0.695932	0.834724
HISTONE_DEMETHYLATION(GO:0016577)	0.846259	0.624016	0.83604
L_ALPHA_AMINO_ACID_TRANSMEMBRANE_TRANSPORT(GO:1902475)	0.846171	0.751082	0.835644
CAJAL_BODY(GO:0015030)	0.845902	0.63327	0.835611
COENZYME_BIOSYNTHETIC_PROCESS(GO:0009108)	0.845554	0.681188	0.835726
CHONDROCYTE_PROLIFERATION(GO:0035988)	0.845552	0.649621	0.83516
REGULATION_OF_TRANSCRIPTION_FROM_RNA_POLYMERASE_II_PROMOTER_IN_RESPONSE_TO_HYPOXIA(GO:0061418)	0.845522	0.63189	0.834647
RRNA_METHYLATION(GO:0031167)	0.845329	0.659919	0.834467
TERMINAL_BOUTON(GO:0043195)	0.844023	0.729897	0.83642
G2_M_TRANSITION_OF_MITOTIC_CELL_CYCLE(GO:0000086)	0.843245	0.790554	0.83734
SNORNA_METABOLIC_PROCESS(GO:0016074)	0.843095	0.649326	0.837067
POSITIVE_REGULATION_OF_CHROMOSOME_SEGREGATION(GO:0051984)	0.842675	0.705426	0.837324
PROTEIN_TRANSMEMBRANE_TRANSPORTER_ACTIVITY(GO:0008320)	0.841905	0.623301	0.838245
INTERMEDIATE_FILAMENT_CYTOSKELETON_ORGANIZATION(GO:0045104)	0.841008	0.678138	0.839424
ACID_THIOL_LIGASE_ACTIVITY(GO:0016878)	0.840901	0.668651	0.839063
ESTABLISHMENT_OF_MITOTIC_SPINDLE_LOCALIZATION(GO:0040001)	0.840737	0.693089	0.838813
NUCLEOLUS(GO:0005730)	0.840323	0.697266	0.839062
CELL_CYCLE_G2_M_PHASE_TRANSITION(GO:0044839)	0.839958	0.790356	0.839204
MEGAKARYOCYTE_DIFFERENTIATION(GO:0030219)	0.839694	0.694215	0.839156
ACYL_COA_METABOLIC_PROCESS(GO:0006637)	0.839618	0.686	0.838755
THIOESTER_METABOLIC_PROCESS(GO:0035383)	0.839618	0.686	0.838189
REGULATION_OF_PROTEIN_SUMOYLATION(GO:0033233)	0.838628	0.658635	0.839566
RIBOSE_PHOSPHATE_METABOLIC_PROCESS(GO:0019693)	0.83821	0.612903	0.839832
MRNA_POLYADENYLATION(GO:0006378)	0.837517	0.655242	0.840665
SUBSTANTIA_NIGRA_DEVELOPMENT(GO:0021762)	0.837199	0.697286	0.840745
CHROMATIN_ORGANIZATION(GO:0006325)	0.837184	0.709091	0.840207
CARBOHYDRATE_PHOSPHORYLATION(GO:0046835)	0.837104	0.711019	0.839798
MITOTIC_CELL_CYCLE_CHECKPOINT(GO:0007093)	0.836755	0.676349	0.839913
REGULATION_OF_METAPHASE_ANAPHASE_TRANSITION_OF_CELL_CYCLE(GO:1902099)	0.836662	0.679612	0.839525
CELL_CYCLE_DNA_REPLICATION(GO:0044786)	0.835127	0.6625	0.841965
PROTON_TRANSPORTING_TWO_SECTOR_ATPASE_COMPLEX__PROTON_TRANSPORTING_DOMAIN(GO:0033177)	0.834447	0.620079	0.842744
POSITIVE_REGULATION_OF_FATTY_ACID_TRANSPORT(GO:2000193)	0.834376	0.706478	0.842324
PRERIBOSOME(GO:0030684)	0.833525	0.605313	0.843386
TRANSCRIPTION_COREPRESSOR_ACTIVITY(GO:0003714)	0.83309	0.754717	0.843666
NEGATIVE_REGULATION_OF_HISTONE_ACETYLATION(GO:0035067)	0.832914	0.631365	0.843446
EUCHROMATIN(GO:0000791)	0.832625	0.639004	0.843436
PEROXIDASE_ACTIVITY(GO:0004601)	0.832612	0.714876	0.842898
U4_U6_X_U5_TRI_SNRNP_COMPLEX(GO:0046540)	0.832565	0.609054	0.842429
SPLICEOSOMAL_TRI_SNRNP_COMPLEX(GO:0097526)	0.832565	0.609054	0.841867
CHROMOSOME_SEGREGATION(GO:0007059)	0.832538	0.764356	0.841352
RNA_METHYLTRANSFERASE_ACTIVITY(GO:0008173)	0.832143	0.660079	0.841556
ACTIVATING_TRANSCRIPTION_FACTOR_BINDING(GO:0033613)	0.832019	0.709278	0.841224
EPITHELIAL_STRUCTURE_MAINTENANCE(GO:0010669)	0.831935	0.65458	0.840812
REGULATION_OF_CELL_CYCLE_G2_M_PHASE_TRANSITION(GO:1902749)	0.831293	0.817635	0.84152
INTERLEUKIN_12_MEDIATED_SIGNALING_PATHWAY(GO:0035722)	0.831044	0.730849	0.841431
POSITIVE_REGULATION_OF_MRNA_METABOLIC_PROCESS(GO:1903313)	0.830219	0.646939	0.842453
RNA_POLYMERASE_II_CARBOXY_TERMINAL_DOMAIN_KINASE_ACTIVITY(GO:0008353)	0.830153	0.685371	0.842011
CHAPERONE_COMPLEX(GO:0101031)	0.830113	0.618217	0.84152
PEPTIDYL_LYSINE_METHYLATION(GO:0018022)	0.830084	0.692153	0.841025
PURINE_CONTAINING_COMPOUND_METABOLIC_PROCESS(GO:0072521)	0.829484	0.61144	0.841587
REGULATION_OF_RESPONSE_TO_ENDOPLASMIC_RETICULUM_STRESS(GO:1905897)	0.827292	0.739044	0.845156
OUTER_DYNEIN_ARM_ASSEMBLY(GO:0036158)	0.826976	0.704633	0.845236
RNA_POLYMERASE_II_CORE_BINDING(GO:0000993)	0.826491	0.680556	0.845574
REGULATION_OF_TELOMERE_MAINTENANCE(GO:0032204)	0.826086	0.626459	0.845782
O_METHYLTRANSFERASE_ACTIVITY(GO:0008171)	0.825338	0.604839	0.846673
MITOCHONDRIAL_RNA_PROCESSING(GO:0000963)	0.824674	0.629259	0.8474
EXCRETION(GO:0007588)	0.824423	0.751553	0.84731
INSULIN_SECRETION_INVOLVED_IN_CELLULAR_RESPONSE_TO_GLUCOSE_STIMULUS(GO:0035773)	0.824395	0.748996	0.8468
CHROMOSOMAL_PART(GO:0044427)	0.824235	0.752083	0.846537
REGULATION_OF_GENE_EXPRESSION_BY_GENETIC_IMPRINTING(GO:0006349)	0.823875	0.639535	0.846672
RNA_POLYADENYLATION(GO:0043631)	0.823503	0.684848	0.846797
SMALL_SUBUNIT_PROCESSOME(GO:0032040)	0.823303	0.577947	0.846583
PHOSPHATIDYLINOSITOL_3_PHOSPHATE_BINDING(GO:0032266)	0.822826	0.7	0.846965
NUCLEOSOME_ASSEMBLY(GO:0006334)	0.82234	0.686627	0.847336
PROTEIN_LOCALIZATION_TO_CENTROSOME(GO:0071539)	0.821684	0.711538	0.847982
NCRNA_CATABOLIC_PROCESS(GO:0034661)	0.821586	0.689524	0.847615
PROTEIN_TARGETING_TO_MEMBRANE(GO:0006612)	0.821314	0.583004	0.847585
POSITIVE_REGULATION_OF_MACROPHAGE_DERIVED_FOAM_CELL_DIFFERENTIATION(GO:0010744)	0.821276	0.708984	0.847095
REFLEX(GO:0060004)	0.821216	0.707171	0.846673
COA_HYDROLASE_ACTIVITY(GO:0016289)	0.821004	0.710059	0.846522
OXIDOREDUCTASE_ACTIVITY__ACTING_ON_THE_CH_NH2_GROUP_OF_DONORS__OXYGEN_AS_ACCEPTOR(GO:0016641)	0.820873	0.723711	0.846226
ATPASE_ACTIVITY__COUPLED_TO_TRANSMEMBRANE_MOVEMENT_OF_IONS__ROTATIONAL_MECHANISM(GO:0044769)	0.819995	0.612326	0.847366
POSITIVE_REGULATION_OF_INTERFERON_ALPHA_PRODUCTION(GO:0032727)	0.819738	0.683168	0.847294
POSITIVE_REGULATION_OF_RNA_SPLICING(GO:0033120)	0.819052	0.65251	0.848002
PEPTIDE_TRANSMEMBRANE_TRANSPORTER_ACTIVITY(GO:1904680)	0.818851	0.676923	0.847835
PCG_PROTEIN_COMPLEX(GO:0031519)	0.817696	0.693676	0.849457
MELANOCYTE_DIFFERENTIATION(GO:0030318)	0.817246	0.693227	0.849724
INNER_EAR_RECEPTOR_CELL_STEREOCILIUM_ORGANIZATION(GO:0060122)	0.817118	0.728	0.84942
POSITIVE_REGULATION_OF_INTERFERON_BETA_PRODUCTION(GO:0032728)	0.817082	0.745631	0.84893
HISTONE_METHYLATION(GO:0016571)	0.816983	0.689379	0.848552
REGULATION_OF_NEUROTRANSMITTER_UPTAKE(GO:0051580)	0.816974	0.759336	0.848016
NEGATIVE_REGULATION_OF_SMALL_GTPASE_MEDIATED_SIGNAL_TRANSDUCTION(GO:0051058)	0.816674	0.714286	0.848021
NEUROPILIN_BINDING(GO:0038191)	0.81493	0.66805	0.850748
NEGATIVE_REGULATION_OF_ATP_METABOLIC_PROCESS(GO:1903579)	0.814629	0.749035	0.850775
COMPLEMENT_BINDING(GO:0001848)	0.814354	0.685484	0.850761
GOLGI_CIS_CISTERNA(GO:0000137)	0.81302	0.733855	0.8527
POTASSIUM_ION_EXPORT(GO:0071435)	0.811475	0.711066	0.855038
POLYOL_CATABOLIC_PROCESS(GO:0046174)	0.811413	0.73814	0.854603
REGULATION_OF_MEIOTIC_CELL_CYCLE(GO:0051445)	0.811367	0.772908	0.854138
NEGATIVE_REGULATION_OF_JNK_CASCADE(GO:0046329)	0.811335	0.730845	0.853641
HISTONE_DEUBIQUITINATION(GO:0016578)	0.81047	0.656805	0.854649
TRANSFERRIN_TRANSPORT(GO:0033572)	0.810453	0.776639	0.854128
RENAL_SODIUM_EXCRETION(GO:0035812)	0.810324	0.680808	0.85381
IMMUNOGLOBULIN_PRODUCTION_INVOLVED_IN_IMMUNOGLOBULIN_MEDIATED_IMMUNE_RESPONSE(GO:0002381)	0.809962	0.750988	0.85393
RECEPTOR_ANTAGONIST_ACTIVITY(GO:0048019)	0.809929	0.797189	0.853444
RRNA_CATABOLIC_PROCESS(GO:0016075)	0.809758	0.718254	0.853193
HISTONE_ACETYLTRANSFERASE_BINDING(GO:0035035)	0.809285	0.70303	0.853529
REGULATION_OF_TRIGLYCERIDE_METABOLIC_PROCESS(GO:0090207)	0.809168	0.741483	0.853196
POSITIVE_REGULATION_OF_ERYTHROCYTE_DIFFERENTIATION(GO:0045648)	0.808592	0.706721	0.853691
POSITIVE_REGULATION_OF_PHOSPHATASE_ACTIVITY(GO:0010922)	0.807612	0.729412	0.854912
CARBOXY_LYASE_ACTIVITY(GO:0016831)	0.806824	0.743786	0.855816
CATECHOL_CONTAINING_COMPOUND_BIOSYNTHETIC_PROCESS(GO:0009713)	0.806717	0.745455	0.855452
CATECHOLAMINE_BIOSYNTHETIC_PROCESS(GO:0042423)	0.806717	0.745455	0.854905
INTERMEDIATE_FILAMENT_BASED_PROCESS(GO:0045103)	0.80609	0.723232	0.855502
VOLTAGE_GATED_CALCIUM_CHANNEL_ACTIVITY(GO:0005245)	0.805938	0.728195	0.855207
REGULATION_OF_G2_M_TRANSITION_OF_MITOTIC_CELL_CYCLE(GO:0010389)	0.805481	0.850312	0.855497
DAMAGED_DNA_BINDING(GO:0003684)	0.804658	0.790456	0.856431
ORGANELLE_TRANSPORT_ALONG_MICROTUBULE(GO:0072384)	0.803425	0.738614	0.858095
K63_LINKED_POLYUBIQUITIN_MODIFICATION_DEPENDENT_PROTEIN_BINDING(GO:0070530)	0.799756	0.71785	0.864126
PROTEIN_CONTAINING_COMPLEX_LOCALIZATION(GO:0031503)	0.799444	0.764479	0.864148
REGULATION_OF_RENAL_SODIUM_EXCRETION(GO:0035813)	0.79679	0.698189	0.86842
CHLORIDE_CHANNEL_COMPLEX(GO:0034707)	0.796689	0.817805	0.86805
REGULATION_OF_MITOCHONDRIAL_DEPOLARIZATION(GO:0051900)	0.795435	0.697154	0.869752
NEGATIVE_REGULATION_OF_CYSTEINE_TYPE_ENDOPEPTIDASE_ACTIVITY(GO:2000117)	0.795295	0.793878	0.869437
PROTEIN_KINASE_A_BINDING(GO:0051018)	0.794313	0.722772	0.870653
REGULATION_OF_INTERLEUKIN_12_PRODUCTION(GO:0032655)	0.794032	0.701271	0.870586
REGULATION_OF_LIPOPROTEIN_PARTICLE_CLEARANCE(GO:0010984)	0.791925	0.73374	0.873787
NEGATIVE_REGULATION_OF_NUCLEAR_DIVISION(GO:0051784)	0.791713	0.817623	0.873638
MONOVALENT_INORGANIC_ANION_HOMEOSTASIS(GO:0055083)	0.791467	0.753165	0.87351
CONDENSED_CHROMOSOME(GO:0000793)	0.791161	0.788538	0.873517
DETECTION_OF_TEMPERATURE_STIMULUS(GO:0016048)	0.790819	0.761603	0.873577
ATP_DEPENDENT_HELICASE_ACTIVITY(GO:0008026)	0.790449	0.701754	0.873657
PURINE_NTP_DEPENDENT_HELICASE_ACTIVITY(GO:0070035)	0.790449	0.701754	0.873105
RESPONSE_TO_ACTIVITY(GO:0014823)	0.790433	0.802395	0.872588
POSITIVE_REGULATION_OF_PHOSPHOPROTEIN_PHOSPHATASE_ACTIVITY(GO:0032516)	0.789665	0.748	0.873407
ATP_BIOSYNTHETIC_PROCESS(GO:0006754)	0.789407	0.672584	0.873332
ESTABLISHMENT_OF_SPINDLE_ORIENTATION(GO:0051294)	0.788976	0.756487	0.873586
NEGATIVE_REGULATION_OF_FATTY_ACID_BIOSYNTHETIC_PROCESS(GO:0045717)	0.78818	0.746615	0.874404
GOLGI_TO_ENDOSOME_TRANSPORT(GO:0006895)	0.787945	0.691429	0.874284
CELLULAR_RESPONSE_TO_INTERLEUKIN_1(GO:0071347)	0.787363	0.77732	0.874728
REGULATION_OF_TRANSCRIPTION_BY_RNA_POLYMERASE_III(GO:0006359)	0.787078	0.747534	0.874718
MODULATION_BY_SYMBIONT_OF_HOST_CELLULAR_PROCESS(GO:0044068)	0.786972	0.70709	0.874335
LATE_ENDOSOME_TO_VACUOLE_TRANSPORT(GO:0045324)	0.786848	0.7154	0.874012
AXONAL_TRANSPORT(GO:0098930)	0.785871	0.726916	0.875194
CELLULAR_RESPONSE_TO_NITRIC_OXIDE(GO:0071732)	0.78542	0.759184	0.875413
REGULATION_OF_DNA_TEMPLATED_TRANSCRIPTION__INITIATION(GO:2000142)	0.784566	0.736111	0.876369
PROTEIN_SERINE_THREONINE_PHOSPHATASE_ACTIVITY(GO:0004722)	0.784525	0.829828	0.875891
REGULATION_OF_T_CELL_DIFFERENTIATION_IN_THYMUS(GO:0033081)	0.783834	0.717213	0.876539
REGULATION_OF_POSTSYNAPTIC_MEMBRANE_NEUROTRANSMITTER_RECEPTOR_LEVELS(GO:0099072)	0.782652	0.785571	0.878034
CENTRIOLAR_SATELLITE(GO:0034451)	0.78195	0.80083	0.878679
NUCLEOTIDE_SUGAR_METABOLIC_PROCESS(GO:0009225)	0.781905	0.748503	0.878205
REGULATION_OF_INTERFERON_BETA_PRODUCTION(GO:0032648)	0.781894	0.802789	0.877673
SIGNALING_ADAPTOR_ACTIVITY(GO:0035591)	0.781669	0.788538	0.877496
SPINDLE_LOCALIZATION(GO:0051653)	0.781664	0.741551	0.876959
NEGATIVE_REGULATION_OF_CYTOKINE_BIOSYNTHETIC_PROCESS(GO:0042036)	0.781469	0.778455	0.876731
RETROGRADE_PROTEIN_TRANSPORT__ER_TO_CYTOSOL(GO:0030970)	0.781411	0.701923	0.876281
ENDOPLASMIC_RETICULUM_TO_CYTOSOL_TRANSPORT(GO:1903513)	0.781411	0.701923	0.875735
NUCLEUS_ORGANIZATION(GO:0006997)	0.78095	0.780115	0.875957
NUCLEAR_ENVELOPE_ORGANIZATION(GO:0006998)	0.779956	0.757692	0.877131
CHROMOSOME_ORGANIZATION_INVOLVED_IN_MEIOTIC_CELL_CYCLE(GO:0070192)	0.779339	0.802419	0.877639
RNA_POLYMERASE_BINDING(GO:0070063)	0.779313	0.737475	0.877134
CIS_GOLGI_NETWORK(GO:0005801)	0.779086	0.762475	0.876985
ESTABLISHMENT_OF_PROTEIN_LOCALIZATION_TO_MEMBRANE(GO:0090150)	0.778112	0.633136	0.878083
CLATHRIN_COAT_ASSEMBLY(GO:0048268)	0.778089	0.76	0.877569
TELOMERASE_RNA_BINDING(GO:0070034)	0.778032	0.749526	0.877121
ALPHA_BETA_T_CELL_LINEAGE_COMMITMENT(GO:0002363)	0.777982	0.751503	0.876665
RESPONSE_TO_AMPHETAMINE(GO:0001975)	0.777617	0.739872	0.876718
RESPONSE_TO_MUSCLE_ACTIVITY(GO:0014850)	0.777215	0.760784	0.876869
LYSOPHOSPHOLIPASE_ACTIVITY(GO:0004622)	0.776858	0.823529	0.876895
CHEMICAL_SYNAPTIC_TRANSMISSION__POSTSYNAPTIC(GO:0099565)	0.776837	0.787686	0.876391
CARBON_NITROGEN_LYASE_ACTIVITY(GO:0016840)	0.776506	0.840467	0.876413
CALCINEURIN_NFAT_SIGNALING_CASCADE(GO:0033173)	0.776493	0.826884	0.875896
ESCRT_COMPLEX(GO:0036452)	0.776481	0.730994	0.875378
REGULATION_OF_CATECHOLAMINE_SECRETION(GO:0050433)	0.775157	0.865854	0.877046
NEGATIVE_REGULATION_OF_GENE_EXPRESSION__EPIGENETIC(GO:0045814)	0.774713	0.756436	0.877254
EXON_EXON_JUNCTION_COMPLEX(GO:0035145)	0.774442	0.755061	0.877176
REGULATION_OF_OXIDATIVE_STRESS_INDUCED_INTRINSIC_APOPTOTIC_SIGNALING_PATHWAY(GO:1902175)	0.774228	0.799595	0.877033
TELOMERE_ORGANIZATION(GO:0032200)	0.774133	0.791748	0.876652
INCLUSION_BODY(GO:0016234)	0.773999	0.822857	0.876332
RESPONSE_TO_INTERLEUKIN_12(GO:0070671)	0.773861	0.813253	0.876009
HEPATOCYTE_GROWTH_FACTOR_RECEPTOR_SIGNALING_PATHWAY(GO:0048012)	0.77227	0.74739	0.878103
REGULATION_OF_INTERLEUKIN_2_BIOSYNTHETIC_PROCESS(GO:0045076)	0.771638	0.775051	0.878655
ACYL_COA_HYDROLASE_ACTIVITY(GO:0047617)	0.771431	0.824219	0.878464
PRE_MRNA_BINDING(GO:0036002)	0.770811	0.702544	0.878946
CHAPERONE_MEDIATED_PROTEIN_FOLDING(GO:0061077)	0.769786	0.739216	0.880091
NUCLEAR_CHROMOSOME_SEGREGATION(GO:0098813)	0.767713	0.858586	0.882898
REGULATION_OF_THE_FORCE_OF_HEART_CONTRACTION(GO:0002026)	0.766887	0.712851	0.88368
HISTONE_DEMETHYLASE_ACTIVITY(GO:0032452)	0.766634	0.721689	0.883529
NEGATIVE_REGULATION_OF_NEUROTRANSMITTER_TRANSPORT(GO:0051589)	0.766549	0.800805	0.883129
REGULATION_OF_DNA_TEMPLATED_TRANSCRIPTION__ELONGATION(GO:0032784)	0.765851	0.748466	0.88372
DETECTION_OF_TEMPERATURE_STIMULUS_INVOLVED_IN_SENSORY_PERCEPTION_OF_PAIN(GO:0050965)	0.765591	0.797959	0.883607
DETECTION_OF_TEMPERATURE_STIMULUS_INVOLVED_IN_SENSORY_PERCEPTION(GO:0050961)	0.765591	0.797959	0.883069
PHASIC_SMOOTH_MUSCLE_CONTRACTION(GO:0014821)	0.764119	0.786307	0.884941
REGULATION_OF_ANTIGEN_PROCESSING_AND_PRESENTATION(GO:0002577)	0.763716	0.743802	0.885058
NEGATIVE_REGULATION_OF_PEPTIDYL_TYROSINE_PHOSPHORYLATION(GO:0050732)	0.763308	0.744235	0.885202
FLEMMING_BODY(GO:0090543)	0.762953	0.776031	0.885239
PROTEASOME_ASSEMBLY(GO:0043248)	0.761114	0.690283	0.887704
CARBOHYDRATE_KINASE_ACTIVITY(GO:0019200)	0.760782	0.788501	0.88769
CHROMOSOME(GO:0005694)	0.760037	0.872428	0.88836
RESPONSE_TO_COCAINE(GO:0042220)	0.759039	0.828125	0.889403
REGULATION_OF_LONG_TERM_SYNAPTIC_POTENTIATION(GO:1900271)	0.758993	0.806723	0.888947
VOLTAGE_GATED_CATION_CHANNEL_ACTIVITY(GO:0022843)	0.758331	0.863158	0.889473
INTERFERON_BETA_PRODUCTION(GO:0032608)	0.758106	0.842857	0.889303
NEGATIVE_REGULATION_OF_OXIDOREDUCTASE_ACTIVITY(GO:0051354)	0.757781	0.838235	0.889268
NUCLEAR_CHROMOSOME__TELOMERIC_REGION(GO:0000784)	0.757409	0.780992	0.889326
G_PROTEIN_COUPLED_GLUTAMATE_RECEPTOR_SIGNALING_PATHWAY(GO:0007216)	0.757136	0.865643	0.889197
SIALYLATION(GO:0097503)	0.756833	0.813253	0.889117
SIALYLTRANSFERASE_ACTIVITY(GO:0008373)	0.756833	0.813253	0.888581
CLATHRIN_COAT(GO:0030118)	0.756719	0.747917	0.888225
CELLULAR_RESPONSE_TO_INTERLEUKIN_12(GO:0071349)	0.75646	0.828452	0.888113
RNA_HELICASE_ACTIVITY(GO:0003724)	0.756229	0.701721	0.887947
REGULATION_OF_TRANSCRIPTION_ELONGATION_FROM_RNA_POLYMERASE_II_PROMOTER(GO:0034243)	0.755673	0.791579	0.888281
PROTON_EXPORTING_ATPASE_ACTIVITY(GO:0036442)	0.752373	0.778884	0.89286
INO80_COMPLEX(GO:0031011)	0.751995	0.792181	0.892904
DNA_HELICASE_COMPLEX(GO:0033202)	0.751995	0.792181	0.892368
SELECTIVE_AUTOPHAGY(GO:0061912)	0.750904	0.772277	0.893499
NUCLEOSOME_ORGANIZATION(GO:0034728)	0.747764	0.826693	0.897784
RESPONSE_TO_INTERLEUKIN_1(GO:0070555)	0.747488	0.880252	0.897662
NEUROTRANSMITTER_CATABOLIC_PROCESS(GO:0042135)	0.746916	0.820717	0.897998
REGULATION_OF_HISTONE_H3_K9_METHYLATION(GO:0051570)	0.746594	0.750487	0.897949
SYNAPTONEMAL_COMPLEX_ORGANIZATION(GO:0070193)	0.744305	0.805118	0.900851
RESPONSE_TO_INTERLEUKIN_4(GO:0070670)	0.744149	0.764463	0.90054
COA_LIGASE_ACTIVITY(GO:0016405)	0.743786	0.840954	0.90057
MRNA_CLEAVAGE(GO:0006379)	0.743474	0.748988	0.900513
TELOMERIC_DNA_BINDING(GO:0042162)	0.742402	0.804781	0.901569
TRNA_PROCESSING(GO:0008033)	0.742311	0.733598	0.901161
VOLTAGE_GATED_CALCIUM_CHANNEL_COMPLEX(GO:0005891)	0.741339	0.883817	0.902065
NUCLEAR_DNA_REPLICATION(GO:0033260)	0.740983	0.8	0.902053
CONDENSED_NUCLEAR_CHROMOSOME(GO:0000794)	0.739902	0.914286	0.903147
TRANSCRIPTION_ELONGATION_FACTOR_COMPLEX(GO:0008023)	0.739102	0.801587	0.903768
OXIDOREDUCTASE_ACTIVITY__ACTING_ON_THE_CH_NH2_GROUP_OF_DONORS(GO:0016638)	0.736249	0.820619	0.907365
ACETYLCHOLINE_GATED_CHANNEL_COMPLEX(GO:0005892)	0.736187	0.859073	0.906924
METHYLATED_HISTONE_BINDING(GO:0035064)	0.735702	0.807921	0.907073
METHYLATION_DEPENDENT_PROTEIN_BINDING(GO:0140034)	0.735702	0.807921	0.906534
TUMOR_NECROSIS_FACTOR_SECRETION(GO:1990774)	0.734066	0.807531	0.908397
FICOLIN_1_RICH_GRANULE_LUMEN(GO:1904813)	0.733277	0.792181	0.909016
GLUTATHIONE_METABOLIC_PROCESS(GO:0006749)	0.732761	0.82268	0.909202
ENERGY_COUPLED_PROTON_TRANSMEMBRANE_TRANSPORT__AGAINST_ELECTROCHEMICAL_GRADIENT(GO:0015988)	0.732723	0.772549	0.908715
REGULATION_OF_TUMOR_NECROSIS_FACTOR_SECRETION(GO:1904467)	0.732666	0.809224	0.908264
POSITIVE_REGULATION_OF_DOUBLE_STRAND_BREAK_REPAIR(GO:2000781)	0.731639	0.815686	0.909208
ORGANIC_HYDROXY_COMPOUND_CATABOLIC_PROCESS(GO:1901616)	0.729555	0.897436	0.911616
AXO_DENDRITIC_TRANSPORT(GO:0008088)	0.728376	0.838384	0.912743
FERRIC_IRON_TRANSPORT(GO:0015682)	0.727938	0.910537	0.91282
TRIVALENT_INORGANIC_CATION_TRANSPORT(GO:0072512)	0.727938	0.910537	0.912281
CHROMATIN_SILENCING(GO:0006342)	0.727295	0.801923	0.912634
POSITIVE_REGULATION_OF_T_CELL_MEDIATED_IMMUNITY(GO:0002711)	0.726389	0.842857	0.913327
RRNA_METHYLTRANSFERASE_ACTIVITY(GO:0008649)	0.726054	0.783838	0.913249
CATALYTIC_ACTIVITY__ACTING_ON_A_RRNA(GO:0140102)	0.726054	0.783838	0.912711
NEGATIVE_REGULATION_OF_MRNA_PROCESSING(GO:0050686)	0.72577	0.716667	0.912592
RNA_DEPENDENT_ATPASE_ACTIVITY(GO:0008186)	0.725634	0.772549	0.912256
POSITIVE_REGULATION_OF_TOR_SIGNALING(GO:0032008)	0.724791	0.810176	0.912872
ESTABLISHMENT_OF_MITOTIC_SPINDLE_ORIENTATION(GO:0000132)	0.723997	0.840909	0.913424
POSITIVE_REGULATION_OF_GLUCOSE_METABOLIC_PROCESS(GO:0010907)	0.7228	0.871595	0.914547
90S_PRERIBOSOME(GO:0030686)	0.722384	0.716475	0.914596
REGULATION_OF_SYNAPTIC_TRANSMISSION__GABAERGIC(GO:0032228)	0.721771	0.840319	0.914883
MRNA_SPLICE_SITE_SELECTION(GO:0006376)	0.721719	0.728953	0.914425
RNA_MODIFICATION(GO:0009451)	0.720519	0.840237	0.915522
REGULATION_OF_TELOMERE_MAINTENANCE_VIA_TELOMERASE(GO:0032210)	0.719734	0.743243	0.916047
NEGATIVE_REGULATION_OF_DNA_REPLICATION(GO:0008156)	0.718999	0.821218	0.916461
TELOMERE_MAINTENANCE(GO:0000723)	0.718616	0.875984	0.916445
HYDRO_LYASE_ACTIVITY(GO:0016836)	0.716628	0.847222	0.91859
INTERLEUKIN_6_SECRETION(GO:0072604)	0.713637	0.832627	0.92203
NEGATIVE_REGULATION_OF_RNA_SPLICING(GO:0033119)	0.713286	0.755274	0.92195
MHC_PROTEIN_COMPLEX_BINDING(GO:0023023)	0.713118	0.792899	0.921623
ATP_DEPENDENT_RNA_HELICASE_ACTIVITY(GO:0004004)	0.712638	0.759615	0.921749
HISTONE_LYSINE_METHYLATION(GO:0034968)	0.712061	0.813627	0.921957
CARBON_OXYGEN_LYASE_ACTIVITY(GO:0016835)	0.711103	0.88247	0.922621
DEOXYRIBONUCLEOTIDE_METABOLIC_PROCESS(GO:0009262)	0.710151	0.844358	0.923313
POSITIVE_REGULATION_OF_CILIUM_ASSEMBLY(GO:0045724)	0.708341	0.897233	0.925114
ATP_DEPENDENT_MICROTUBULE_MOTOR_ACTIVITY__MINUS_END_DIRECTED(GO:0008569)	0.708302	0.838912	0.924627
HYPEROSMOTIC_RESPONSE(GO:0006972)	0.708239	0.898089	0.924179
REGULATION_OF_MEIOTIC_NUCLEAR_DIVISION(GO:0040020)	0.707687	0.903162	0.924332
WATER_TRANSPORT(GO:0006833)	0.707497	0.900794	0.92406
MIRNA_MEDIATED_INHIBITION_OF_TRANSLATION(GO:0035278)	0.70746	0.939216	0.923566
NEGATIVE_REGULATION_OF_TRANSLATION__NCRNA_MEDIATED(GO:0040033)	0.70746	0.939216	0.923031
REGULATION_OF_TRANSLATION__NCRNA_MEDIATED(GO:0045974)	0.70746	0.939216	0.922496
CARBOXY_TERMINAL_DOMAIN_PROTEIN_KINASE_COMPLEX(GO:0032806)	0.707353	0.842213	0.922088
POSITIVE_REGULATION_OF_GLYCOGEN_BIOSYNTHETIC_PROCESS(GO:0045725)	0.706475	0.829918	0.922652
HISTONE_H4_K16_ACETYLATION(GO:0043984)	0.705463	0.804554	0.923404
CLATHRIN_ADAPTOR_COMPLEX(GO:0030131)	0.704372	0.777083	0.924251
REGULATION_OF_HISTONE_METHYLATION(GO:0031060)	0.703927	0.811024	0.924259
ATP_HYDROLYSIS_COUPLED_PROTON_TRANSPORT(GO:0015991)	0.703877	0.851429	0.923784
DOSAGE_COMPENSATION(GO:0007549)	0.703669	0.786	0.923491
HOMOLOGOUS_CHROMOSOME_SEGREGATION(GO:0045143)	0.703349	0.8833	0.923363
HISTONE_EXCHANGE(GO:0043486)	0.702426	0.916335	0.923988
PROTON_TRANSMEMBRANE_TRANSPORTER_ACTIVITY(GO:0015078)	0.702238	0.732558	0.923699
RESPONSE_TO_SALT_STRESS(GO:0009651)	0.699768	0.896761	0.92625
HMG_BOX_DOMAIN_BINDING(GO:0071837)	0.698678	0.840671	0.927016
POSITIVE_REGULATION_OF_MITOTIC_NUCLEAR_DIVISION(GO:0045840)	0.697954	0.871648	0.927373
REGULATION_OF_EXCRETION(GO:0044062)	0.697471	0.851324	0.927408
REGULATION_OF_RNA_SPLICING(GO:0043484)	0.695704	0.782077	0.928968
REGULATION_OF_DOPAMINE_SECRETION(GO:0014059)	0.695599	0.912779	0.928554
DOPAMINE_SECRETION(GO:0014046)	0.695599	0.912779	0.928022
NEGATIVE_REGULATION_OF_CHROMOSOME_ORGANIZATION(GO:2001251)	0.692705	0.839357	0.930889
HEXOSE_BIOSYNTHETIC_PROCESS(GO:0019319)	0.692236	0.848126	0.930867
DNA_REPLICATION_DEPENDENT_NUCLEOSOME_ASSEMBLY(GO:0006335)	0.690921	0.899029	0.93183
DNA_REPLICATION_DEPENDENT_NUCLEOSOME_ORGANIZATION(GO:0034723)	0.690921	0.899029	0.931297
GPI_ANCHOR_METABOLIC_PROCESS(GO:0006505)	0.689368	0.837838	0.932565
MALE_MEIOSIS_I(GO:0007141)	0.688403	0.832	0.933146
NEGATIVE_REGULATION_OF_ATP_BIOSYNTHETIC_PROCESS(GO:2001170)	0.686909	0.905482	0.934315
CHROMATIN_REMODELING_AT_CENTROMERE(GO:0031055)	0.684931	0.920792	0.936033
AMIDE_TRANSMEMBRANE_TRANSPORTER_ACTIVITY(GO:0042887)	0.684094	0.87524	0.936424
PHOSPHATIDYLINOSITOL_3_KINASE_REGULATOR_ACTIVITY(GO:0035014)	0.682712	0.89876	0.937407
NEGATIVE_REGULATION_OF_PLASMA_MEMBRANE_BOUNDED_CELL_PROJECTION_ASSEMBLY(GO:0120033)	0.681021	0.892929	0.938721
SYNAPTONEMAL_COMPLEX(GO:0000795)	0.680017	0.896552	0.939286
SYNAPTONEMAL_STRUCTURE(GO:0099086)	0.680017	0.896552	0.938751
POSITIVE_REGULATION_OF_BLOOD_PRESSURE(GO:0045777)	0.679029	0.896761	0.939296
REGULATION_OF_CAMP_DEPENDENT_PROTEIN_KINASE_ACTIVITY(GO:2000479)	0.678011	0.839286	0.939877
REGULATION_OF_TELOMERE_MAINTENANCE_VIA_TELOMERE_LENGTHENING(GO:1904356)	0.677932	0.783985	0.93943
ATP_DEPENDENT_CHROMATIN_REMODELING(GO:0043044)	0.675979	0.954813	0.940962
POSITIVE_REGULATION_OF_TRANSCRIPTION_INITIATION_FROM_RNA_POLYMERASE_II_PROMOTER(GO:0060261)	0.672438	0.912046	0.944142
DNA_TEMPLATED_TRANSCRIPTIONAL_PREINITIATION_COMPLEX_ASSEMBLY(GO:0070897)	0.672316	0.901887	0.943737
NUCLEOLAR_PART(GO:0044452)	0.670615	0.949152	0.944944
NCRNA_TRANSCRIPTION(GO:0098781)	0.669544	0.881092	0.945506
PHOSPHATIDYLINOSITOL_BISPHOSPHATE_PHOSPHATASE_ACTIVITY(GO:0034593)	0.669474	0.862669	0.945046
HEPARAN_SULFATE_SULFOTRANSFERASE_ACTIVITY(GO:0034483)	0.668797	0.911708	0.945236
AP_TYPE_MEMBRANE_COAT_ADAPTOR_COMPLEX(GO:0030119)	0.668377	0.879276	0.94515
PHOTORECEPTOR_DISC_MEMBRANE(GO:0097381)	0.668257	0.92016	0.944726
SYNAPSIS(GO:0007129)	0.668021	0.905512	0.944429
OXIDOREDUCTASE_ACTIVITY__ACTING_ON_THE_ALDEHYDE_OR_OXO_GROUP_OF_DONORS__NAD_OR_NADP_AS_ACCEPTOR(GO:0016620)	0.6667	0.838207	0.945209
PHOSPHOLIPASE_A2_ACTIVITY(GO:0004623)	0.665706	0.944223	0.945675
REGULATION_OF_RESPIRATORY_GASEOUS_EXCHANGE(GO:0043576)	0.665601	0.913684	0.945245
POSITIVE_REGULATION_OF_VIRAL_TRANSCRIPTION(GO:0050434)	0.665531	0.864097	0.944784
POSITIVE_REGULATION_OF_CATION_CHANNEL_ACTIVITY(GO:2001259)	0.664417	0.961771	0.945369
POSITIVE_REGULATION_OF_VASCULAR_ENDOTHELIAL_GROWTH_FACTOR_RECEPTOR_SIGNALING_PATHWAY(GO:0030949)	0.663596	0.849485	0.945673
REGULATION_OF_VIRAL_INDUCED_CYTOPLASMIC_PATTERN_RECOGNITION_RECEPTOR_SIGNALING_PATHWAY(GO:0039531)	0.663083	0.89336	0.945636
PHOSPHATIDYLINOSITOL_3_5_BISPHOSPHATE_PHOSPHATASE_ACTIVITY(GO:0106018)	0.662805	0.887097	0.945385
NUCLEOSOME_BINDING(GO:0031491)	0.662475	0.842975	0.945175
MITOCHONDRIAL_CALCIUM_ION_HOMEOSTASIS(GO:0051560)	0.662276	0.834308	0.944836
NEGATIVE_REGULATION_OF_TORC1_SIGNALING(GO:1904262)	0.660322	0.881497	0.946252
CELLULAR_RESPONSE_TO_INTERLEUKIN_4(GO:0071353)	0.658937	0.878465	0.947075
POSITIVE_REGULATION_OF_TRANSCRIPTION_ELONGATION_FROM_RNA_POLYMERASE_II_PROMOTER(GO:0032968)	0.658415	0.89881	0.947039
DNA_DOUBLE_STRAND_BREAK_PROCESSING(GO:0000729)	0.657987	0.865031	0.946913
CHROMATIN_DISASSEMBLY(GO:0031498)	0.657058	0.826176	0.947263
GLUCONEOGENESIS(GO:0006094)	0.656826	0.886454	0.946941
DEOXYRIBOSE_PHOSPHATE_METABOLIC_PROCESS(GO:0019692)	0.656542	0.906188	0.946697
NEGATIVE_REGULATION_OF_GENE_SILENCING(GO:0060969)	0.653319	0.926078	0.949237
REGULATION_OF_EXIT_FROM_MITOSIS(GO:0007096)	0.650519	0.915493	0.951228
TELOMERE_MAINTENANCE_VIA_SEMI_CONSERVATIVE_REPLICATION(GO:0032201)	0.647455	0.882114	0.953423
POSITIVE_REGULATION_OF_PROTEIN_TARGETING_TO_MEMBRANE(GO:0090314)	0.64712	0.934426	0.953182
DYNEIN_COMPLEX_BINDING(GO:0070840)	0.646658	0.922631	0.953056
NEGATIVE_REGULATION_OF_TUMOR_NECROSIS_FACTOR_MEDIATED_SIGNALING_PATHWAY(GO:0010804)	0.646403	0.932773	0.952736
AMINE_BIOSYNTHETIC_PROCESS(GO:0009309)	0.646028	0.927686	0.952538
REGULATION_OF_G0_TO_G1_TRANSITION(GO:0070316)	0.645553	0.942731	0.952433
NUCLEAR_NUCLEOSOME(GO:0000788)	0.645533	0.873267	0.951914
REGULATION_OF_MRNA_PROCESSING(GO:0050684)	0.640422	0.839175	0.955782
PHOSPHATIDYLINOSITOL_PHOSPHATE_PHOSPHATASE_ACTIVITY(GO:0052866)	0.639567	0.928425	0.955964
NUCLEOTIDYLTRANSFERASE_ACTIVITY(GO:0016779)	0.639256	0.934653	0.955681
REPLICATION_FORK_PROCESSING(GO:0031297)	0.637329	0.907975	0.956771
HISTONE_H3_K9_METHYLATION(GO:0051567)	0.634131	0.925553	0.958868
POSITIVE_REGULATION_OF_DNA_RECOMBINATION(GO:0045911)	0.633375	0.956693	0.958936
CENP_A_CONTAINING_NUCLEOSOME_ASSEMBLY(GO:0034080)	0.633222	0.953307	0.958514
CENP_A_CONTAINING_CHROMATIN_ORGANIZATION(GO:0061641)	0.633222	0.953307	0.957982
HISTONE_LYSINE_N_METHYLTRANSFERASE_ACTIVITY(GO:0018024)	0.633062	0.902834	0.957585
POSITIVE_REGULATION_OF_LYMPHOCYTE_APOPTOTIC_PROCESS(GO:0070230)	0.626343	0.917339	0.962265
POSITIVE_REGULATION_OF_IMMUNOGLOBULIN_PRODUCTION(GO:0002639)	0.625914	0.954545	0.962053
MATURATION_OF_SSU_RRNA(GO:0030490)	0.625261	0.816568	0.962008
REGULATION_OF_HETEROTYPIC_CELL_CELL_ADHESION(GO:0034114)	0.624264	0.901674	0.962216
OXIDOREDUCTASE_ACTIVITY__ACTING_ON_THE_CH_CH_GROUP_OF_DONORS__NAD_OR_NADP_AS_ACCEPTOR(GO:0016628)	0.623479	0.898467	0.962258
TRANSCRIPTION_BY_RNA_POLYMERASE_III(GO:0006383)	0.623014	0.897287	0.96206
CALCIUM_ION_REGULATED_EXOCYTOSIS_OF_NEUROTRANSMITTER(GO:0048791)	0.619999	0.928429	0.963715
REGULATION_OF_FATTY_ACID_BETA_OXIDATION(GO:0031998)	0.616714	0.872865	0.965522
MODULATION_OF_TRANSCRIPTION_IN_OTHER_ORGANISM_INVOLVED_IN_SYMBIOTIC_INTERACTION(GO:0052312)	0.616548	0.89144	0.965104
PROTEIN_MANNOSYLATION(GO:0035268)	0.615572	0.899795	0.965254
INOSITOL_PHOSPHATE_CATABOLIC_PROCESS(GO:0071545)	0.612114	0.952651	0.967077
RNA_3'_END_PROCESSING(GO:0031123)	0.610709	0.926295	0.967486
DNA_DIRECTED_5'_3'_RNA_POLYMERASE_ACTIVITY(GO:0003899)	0.607633	0.896154	0.969
PROTEIN_LOCALIZATION_TO_CHROMOSOME__TELOMERIC_REGION(GO:0070198)	0.607152	0.849624	0.968776
U5_SNRNP(GO:0005682)	0.603005	0.858012	0.970828
PHOSPHATIDYLINOSITOL_3_KINASE_COMPLEX(GO:0005942)	0.602257	0.972167	0.970755
STRUCTURAL_CONSTITUENT_OF_NUCLEAR_PORE(GO:0017056)	0.602251	0.887097	0.970224
RESPONSE_TO_DIETARY_EXCESS(GO:0002021)	0.601086	0.952675	0.970382
MEIOTIC_CHROMOSOME_SEGREGATION(GO:0045132)	0.599297	0.989712	0.970908
2_IRON__2_SULFUR_CLUSTER_BINDING(GO:0051537)	0.593505	0.873047	0.973693
MHC_CLASS_II_PROTEIN_COMPLEX_BINDING(GO:0023026)	0.593148	0.90998	0.973358
WIDE_PORE_CHANNEL_ACTIVITY(GO:0022829)	0.591698	0.968442	0.973674
RACEMASE_AND_EPIMERASE_ACTIVITY(GO:0016854)	0.584602	0.9389	0.976984
SIN3_TYPE_COMPLEX(GO:0070822)	0.581918	0.96701	0.977828
REGULATION_OF_PROTEIN_TARGETING_TO_MEMBRANE(GO:0090313)	0.581204	0.983806	0.977653
REGULATION_OF_RECEPTOR_BIOSYNTHETIC_PROCESS(GO:0010869)	0.581096	0.962	0.977166
RESPONSE_TO_INTERFERON_BETA(GO:0035456)	0.580219	0.930612	0.977085
RNA_5'_END_PROCESSING(GO:0000966)	0.576036	0.921105	0.978593
CLATHRIN_VESICLE_COAT(GO:0030125)	0.574778	0.950431	0.9787
4_HYDROXYPROLINE_METABOLIC_PROCESS(GO:0019471)	0.571048	0.949495	0.979963
5'_3'_RNA_POLYMERASE_ACTIVITY(GO:0034062)	0.561552	0.940154	0.983613
RNA_POLYMERASE_ACTIVITY(GO:0097747)	0.561552	0.940154	0.983077
INTRA_S_DNA_DAMAGE_CHECKPOINT(GO:0031573)	0.55964	0.955102	0.983304
DEOXYRIBONUCLEOTIDE_CATABOLIC_PROCESS(GO:0009264)	0.555138	0.945525	0.984574
PHOSPHATIDYLINOSITOL_DEPHOSPHORYLATION(GO:0046856)	0.548414	0.978175	0.986614
OOCYTE_MATURATION(GO:0001556)	0.546814	0.976395	0.986668
CILIUM_OR_FLAGELLUM_DEPENDENT_CELL_MOTILITY(GO:0001539)	0.545445	0.98778	0.98662
CILIUM_DEPENDENT_CELL_MOTILITY(GO:0060285)	0.545445	0.98778	0.986085
REGULATION_OF_TOLL_LIKE_RECEPTOR_4_SIGNALING_PATHWAY(GO:0034143)	0.545056	0.988417	0.985683
HISTONE_H3_K9_MODIFICATION(GO:0061647)	0.543145	0.986028	0.985811
QUINONE_METABOLIC_PROCESS(GO:1901661)	0.54094	0.919922	0.986013
REGULATION_OF_IMMUNOGLOBULIN_SECRETION(GO:0051023)	0.540269	0.982609	0.985694
DNA_DEPENDENT_DNA_REPLICATION_MAINTENANCE_OF_FIDELITY(GO:0045005)	0.540103	0.971015	0.985208
MIRNA_METABOLIC_PROCESS(GO:0010586)	0.535905	0.967495	0.986046
EXOSOMAL_SECRETION(GO:1990182)	0.531872	0.955253	0.986756
SINGLE_STRANDED_DNA_DEPENDENT_ATPASE_ACTIVITY(GO:0043142)	0.531494	0.971015	0.986332
MATURATION_OF_5.8S_RRNA(GO:0000460)	0.53006	0.947573	0.986207
MATURATION_OF_5.8S_RRNA_FROM_TRICISTRONIC_RRNA_TRANSCRIPT_(SSU_RRNA__5.8S_RRNA__LSU_RRNA)(GO:0000466)	0.521107	0.956175	0.988163
DELAYED_RECTIFIER_POTASSIUM_CHANNEL_ACTIVITY(GO:0005251)	0.505058	0.982036	0.991506
REGULATION_OF_DOUBLE_STRAND_BREAK_REPAIR_VIA_HOMOLOGOUS_RECOMBINATION(GO:0010569)	0.493574	0.995816	0.993285
LAMIN_BINDING(GO:0005521)	0.486671	0.990119	0.994018
DNA_DIRECTED_RNA_POLYMERASE_III_COMPLEX(GO:0005666)	0.484006	0.970472	0.993923
PRENYLTRANSFERASE_ACTIVITY(GO:0004659)	0.466382	0.991632	0.995926
BILE_ACID_AND_BILE_SALT_TRANSPORT(GO:0015721)	0.4625	0.997996	0.995854
POSITIVE_T_CELL_SELECTION(GO:0043368)	0.452938	0.973523	0.996403
MITOTIC_CHROMOSOME_CONDENSATION(GO:0007076)	0.440806	0.997988	0.997018
REGULATION_OF_EXOSOMAL_SECRETION(GO:1903541)	0.413675	0.994141	0.998303
MATURATION_OF_SSU_RRNA_FROM_TRICISTRONIC_RRNA_TRANSCRIPT_(SSU_RRNA__5.8S_RRNA__LSU_RRNA)(GO:0000462)	0.394407	0.981781	0.99863
ESTABLISHMENT_OF_PROTEIN_LOCALIZATION_TO_MITOCHONDRIAL_MEMBRANE(GO:0090151)	0.386843	0.995976	0.998346

## Sheet: GO_Control
NAME	NES	NOM p-val	FDR q-val
MAINTENANCE_OF_PROTEIN_LOCATION_IN_CELL(GO:0032507)	-2.01556	0	1
NEGATIVE_REGULATION_OF_DNA_BIOSYNTHETIC_PROCESS(GO:2000279)	-1.9672	0.00194175	1
RUFFLE_ORGANIZATION(GO:0031529)	-1.95293	0	1
CORTICAL_CYTOSKELETON_ORGANIZATION(GO:0030865)	-1.94879	0.004	1
POSITIVE_REGULATION_OF_CALCIUM_ION_IMPORT(GO:0090280)	-1.94154	0	1
ESTABLISHMENT_OF_ENDOTHELIAL_BARRIER(GO:0061028)	-1.93904	0	0.885794
ALPHA_TUBULIN_BINDING(GO:0043014)	-1.9231	0	0.921589
NOTCH_SIGNALING_PATHWAY(GO:0007219)	-1.90489	0.00191939	0.983606
EMBRYONIC_DIGIT_MORPHOGENESIS(GO:0042733)	-1.8988	0	0.935057
BARBED_END_ACTIN_FILAMENT_CAPPING(GO:0051016)	-1.88436	0.00378788	0.977795
AORTA_MORPHOGENESIS(GO:0035909)	-1.8799	0.0078125	0.935092
ARTERY_MORPHOGENESIS(GO:0048844)	-1.87962	0.0111524	0.859851
CORTICAL_ACTIN_CYTOSKELETON_ORGANIZATION(GO:0030866)	-1.87669	0.00396825	0.821626
REGULATION_OF_NOTCH_SIGNALING_PATHWAY(GO:0008593)	-1.86379	0.00395257	0.889922
PROXIMAL_DISTAL_PATTERN_FORMATION(GO:0009954)	-1.85841	0	0.883127
MATURE_B_CELL_DIFFERENTIATION_INVOLVED_IN_IMMUNE_RESPONSE(GO:0002313)	-1.85507	0.00369686	0.856363
WNT_ACTIVATED_RECEPTOR_ACTIVITY(GO:0042813)	-1.85482	0.00585938	0.808288
PULMONARY_VALVE_DEVELOPMENT(GO:0003177)	-1.8543	0.00193424	0.767926
MAINTENANCE_OF_LOCATION_IN_CELL(GO:0051651)	-1.85064	0.00185529	0.757493
RESPONSE_TO_EPIDERMAL_GROWTH_FACTOR(GO:0070849)	-1.84284	0.00380952	0.782802
SPECIFICATION_OF_SYMMETRY(GO:0009799)	-1.83039	0	0.853285
ENDODERM_DEVELOPMENT(GO:0007492)	-1.82791	0.0134615	0.834379
COLLAGEN_CATABOLIC_PROCESS(GO:0030574)	-1.82751	0.00188324	0.801941
AORTA_DEVELOPMENT(GO:0035904)	-1.82703	0.0136187	0.771967
ENDOCRINE_PROCESS(GO:0050886)	-1.82491	0.0019305	0.755775
CELLULAR_RESPONSE_TO_EPIDERMAL_GROWTH_FACTOR_STIMULUS(GO:0071364)	-1.82392	0.00380228	0.733817
LYSOPHOSPHATIDIC_ACID_ACYLTRANSFERASE_ACTIVITY(GO:0042171)	-1.82044	0.00191205	0.731858
LYSOPHOSPHOLIPID_ACYLTRANSFERASE_ACTIVITY(GO:0071617)	-1.82044	0.00191205	0.705721
POSITIVE_REGULATION_OF_NOTCH_SIGNALING_PATHWAY(GO:0045747)	-1.81926	0.00198413	0.689539
RESPONSE_TO_IRON_ION(GO:0010039)	-1.81833	0.00190476	0.67205
1_ACYLGLYCEROL_3_PHOSPHATE_O_ACYLTRANSFERASE_ACTIVITY(GO:0003841)	-1.81547	0.00194932	0.669325
HEART_LOOPING(GO:0001947)	-1.80383	0.00384615	0.728421
REGULATION_OF_EXTRINSIC_APOPTOTIC_SIGNALING_PATHWAY_IN_ABSENCE_OF_LIGAND(GO:2001239)	-1.80193	0	0.719604
REGULATION_OF_ACTIN_CYTOSKELETON_REORGANIZATION(GO:2000249)	-1.80005	0.00186567	0.711601
VITAMIN_D_METABOLIC_PROCESS(GO:0042359)	-1.79859	0	0.701074
REGULATION_OF_PLATELET_ACTIVATION(GO:0010543)	-1.79799	0.013308	0.685962
EMBRYONIC_HEART_TUBE_DEVELOPMENT(GO:0035050)	-1.79673	0	0.676154
LAMELLIPODIUM_ORGANIZATION(GO:0097581)	-1.79639	0.00782779	0.661183
POSITIVE_REGULATION_OF_ENDOTHELIAL_CELL_DIFFERENTIATION(GO:0045603)	-1.7942	0.00572519	0.656889
SMOOTH_MUSCLE_TISSUE_DEVELOPMENT(GO:0048745)	-1.79353	0.00592885	0.644664
DETERMINATION_OF_BILATERAL_SYMMETRY(GO:0009855)	-1.79043	0.00200401	0.651606
REGULATION_OF_KERATINOCYTE_DIFFERENTIATION(GO:0045616)	-1.7897	0.00185529	0.640058
ARTERY_DEVELOPMENT(GO:0060840)	-1.78953	0.0189036	0.626519
ICOSANOID_METABOLIC_PROCESS(GO:0006690)	-1.78927	0	0.614051
MORPHOGENESIS_OF_EMBRYONIC_EPITHELIUM(GO:0016331)	-1.78894	0.00570342	0.602023
REGULATION_OF_ENDOTHELIAL_CELL_DIFFERENTIATION(GO:0045601)	-1.78598	0.0077821	0.606483
MEMBRANE_PROTEIN_PROTEOLYSIS(GO:0033619)	-1.78541	0.00581395	0.59688
THYROID_HORMONE_METABOLIC_PROCESS(GO:0042403)	-1.78523	0.00392927	0.585598
EPITHELIAL_TUBE_MORPHOGENESIS(GO:0060562)	-1.78466	0.0037037	0.577007
CERAMIDE_BIOSYNTHETIC_PROCESS(GO:0046513)	-1.78247	0	0.576774
REGULATION_OF_CELL_JUNCTION_ASSEMBLY(GO:1901888)	-1.78211	0.0155039	0.567282
MEMBRANE_PROTEIN_ECTODOMAIN_PROTEOLYSIS(GO:0006509)	-1.78208	0.00784314	0.556435
INOSITOL_LIPID_MEDIATED_SIGNALING(GO:0048017)	-1.78111	0.00761905	0.551407
MANNOSE_BINDING(GO:0005537)	-1.78056	0.0095057	0.544277
PHOSPHATIDYLSERINE_ACYL_CHAIN_REMODELING(GO:0036150)	-1.7801	0	0.536811
POSITIVE_REGULATION_OF_EXTRINSIC_APOPTOTIC_SIGNALING_PATHWAY(GO:2001238)	-1.77967	0.00575816	0.529726
NEGATIVE_REGULATION_OF_NOTCH_SIGNALING_PATHWAY(GO:0045746)	-1.77821	0.0075188	0.528075
OUTFLOW_TRACT_SEPTUM_MORPHOGENESIS(GO:0003148)	-1.77595	0.003861	0.530794
REGULATION_OF_MEMBRANE_PROTEIN_ECTODOMAIN_PROTEOLYSIS(GO:0051043)	-1.77487	0.00573614	0.527472
PHOSPHATIDYLINOSITOL_MEDIATED_SIGNALING(GO:0048015)	-1.7725	0.00767754	0.530234
CELL_DIFFERENTIATION_IN_SPINAL_CORD(GO:0021515)	-1.77177	0.00199601	0.524819
EMBRYONIC_LIMB_MORPHOGENESIS(GO:0030326)	-1.77152	0.00380952	0.517468
EMBRYONIC_APPENDAGE_MORPHOGENESIS(GO:0035113)	-1.77152	0.00380952	0.509254
ASPARTIC_TYPE_ENDOPEPTIDASE_ACTIVITY(GO:0004190)	-1.76943	0.00601202	0.511233
REGULATION_OF_BICELLULAR_TIGHT_JUNCTION_ASSEMBLY(GO:2000810)	-1.76757	0.00381679	0.512002
SPROUTING_ANGIOGENESIS(GO:0002040)	-1.76747	0.00743494	0.504699
RESPONSE_TO_VITAMIN(GO:0033273)	-1.76689	0.0151229	0.499956
SPINDLE_MICROTUBULE(GO:0005876)	-1.76614	0.00192678	0.49641
CELLULAR_RESPONSE_TO_RETINOIC_ACID(GO:0071300)	-1.76558	0.0093985	0.491758
POLARIZED_EPITHELIAL_CELL_DIFFERENTIATION(GO:0030859)	-1.76467	0.00191205	0.489064
APPENDAGE_MORPHOGENESIS(GO:0035107)	-1.76397	0.00570342	0.48521
LIMB_MORPHOGENESIS(GO:0035108)	-1.76397	0.00570342	0.478471
ARP2_3_COMPLEX_MEDIATED_ACTIN_NUCLEATION(GO:0034314)	-1.76285	0.0174419	0.477145
NEGATIVE_REGULATION_OF_BLOOD_COAGULATION(GO:0030195)	-1.76244	0.0171756	0.472541
NEGATIVE_REGULATION_OF_HEMOSTASIS(GO:1900047)	-1.76244	0.0171756	0.466241
EXTRACELLULAR_MATRIX_DISASSEMBLY(GO:0022617)	-1.76221	0.0213592	0.461057
ICOSANOID_BIOSYNTHETIC_PROCESS(GO:0046456)	-1.76196	0.00194175	0.456461
EMBRYONIC_HEART_TUBE_MORPHOGENESIS(GO:0003143)	-1.76111	0.00581395	0.453666
WNT_PROTEIN_BINDING(GO:0017147)	-1.75828	0.00948767	0.46003
MESENCHYME_MORPHOGENESIS(GO:0072132)	-1.7578	0.00982318	0.455973
ENDOCARDIAL_CUSHION_DEVELOPMENT(GO:0003197)	-1.75663	0.0151229	0.454667
ENDOCARDIAL_CUSHION_MORPHOGENESIS(GO:0003203)	-1.75173	0.00968992	0.469556
POSITIVE_REGULATION_OF_FIBROBLAST_PROLIFERATION(GO:0048146)	-1.74949	0.00378072	0.474082
ACTIN_FILAMENT_POLYMERIZATION(GO:0030041)	-1.74937	0.0131827	0.469259
REGULATION_OF_PROTEIN_LOCALIZATION_TO_CELL_PERIPHERY(GO:1904375)	-1.74613	0.00592885	0.476697
POSITIVE_REGULATION_OF_PROTEIN_LOCALIZATION_TO_PLASMA_MEMBRANE(GO:1903078)	-1.74591	0.0132576	0.471898
CORONARY_VASCULATURE_DEVELOPMENT(GO:0060976)	-1.74572	0.0193424	0.467207
ACTIN_POLYMERIZATION_OR_DEPOLYMERIZATION(GO:0008154)	-1.74381	0.0130597	0.469766
REGULATION_OF_CALCIUM_ION_IMPORT(GO:0090279)	-1.74218	0.00389105	0.471356
POSITIVE_REGULATION_OF_PROTEIN_LOCALIZATION_TO_CELL_PERIPHERY(GO:1904377)	-1.73752	0.00959693	0.48603
POSITIVE_REGULATION_OF_LAMELLIPODIUM_ORGANIZATION(GO:1902745)	-1.73743	0.00988142	0.48117
PROSTATE_GLAND_DEVELOPMENT(GO:0030850)	-1.73694	0.0113208	0.478223
REGULATION_OF_MYELOID_LEUKOCYTE_DIFFERENTIATION(GO:0002761)	-1.73557	0.00583658	0.478886
MAMMARY_GLAND_MORPHOGENESIS(GO:0060443)	-1.73513	0.00583658	0.475645
MATURE_B_CELL_DIFFERENTIATION(GO:0002335)	-1.73487	0.0238095	0.47147
APPENDAGE_DEVELOPMENT(GO:0048736)	-1.73468	0.00583658	0.467428
LIMB_DEVELOPMENT(GO:0060173)	-1.73468	0.00583658	0.462609
FILAMENTOUS_ACTIN(GO:0031941)	-1.73369	0.00980392	0.462031
RESPONSE_TO_RETINOIC_ACID(GO:0032526)	-1.73136	0.0151515	0.466209
REGULATION_OF_SYSTEMIC_ARTERIAL_BLOOD_PRESSURE_MEDIATED_BY_A_CHEMICAL_SIGNAL(GO:0003044)	-1.73056	0.0059761	0.46512
POSITIVE_REGULATION_OF_ENDOTHELIAL_CELL_MIGRATION(GO:0010595)	-1.72885	0.0127737	0.46764
MAINTENANCE_OF_PROTEIN_LOCALIZATION_IN_ORGANELLE(GO:0072595)	-1.72864	0.00766283	0.464015
NEGATIVE_REGULATION_OF_PLATELET_ACTIVATION(GO:0010544)	-1.72855	0.0114504	0.459916
NEURAL_CREST_CELL_DEVELOPMENT(GO:0014032)	-1.72798	0.0128676	0.457855
SEMI_LUNAR_VALVE_DEVELOPMENT(GO:1905314)	-1.72634	0.0116732	0.459856
NEGATIVE_REGULATION_OF_BLOOD_VESSEL_DIAMETER(GO:0097756)	-1.72619	0.00750469	0.456012
EPITHELIAL_TUBE_FORMATION(GO:0072175)	-1.72293	0.00761905	0.464505
LRR_DOMAIN_BINDING(GO:0030275)	-1.71948	0.00623701	0.473164
COLUMNAR_CUBOIDAL_EPITHELIAL_CELL_DEVELOPMENT(GO:0002066)	-1.71863	0.0094697	0.472337
MANNOSIDASE_ACTIVITY(GO:0015923)	-1.71775	0.0135397	0.471742
ORGANOPHOSPHATE_ESTER_TRANSPORT(GO:0015748)	-1.71749	0.00390625	0.468512
CHOLESTEROL_BINDING(GO:0015485)	-1.71646	0.00932836	0.468165
STEM_CELL_DEVELOPMENT(GO:0048864)	-1.71636	0.0130354	0.464405
REGULATION_OF_LAMELLIPODIUM_ORGANIZATION(GO:1902743)	-1.71594	0.00590551	0.462081
REGULATION_OF_METANEPHROS_DEVELOPMENT(GO:0072215)	-1.71587	0.00382409	0.458369
CELL_SUBSTRATE_ADHERENS_JUNCTION_ASSEMBLY(GO:0007045)	-1.71515	0.0271318	0.456822
FOCAL_ADHESION_ASSEMBLY(GO:0048041)	-1.71515	0.0271318	0.452918
HEART_VALVE_DEVELOPMENT(GO:0003170)	-1.71404	0.0227704	0.453116
REGULATION_OF_VASCULAR_ENDOTHELIAL_GROWTH_FACTOR_SIGNALING_PATHWAY(GO:1900746)	-1.71241	0.00559702	0.455429
MORPHOGENESIS_OF_AN_ENDOTHELIUM(GO:0003159)	-1.71208	0.011194	0.452939
ENDOTHELIAL_TUBE_MORPHOGENESIS(GO:0061154)	-1.71208	0.011194	0.449196
EMBRYONIC_EPITHELIAL_TUBE_FORMATION(GO:0001838)	-1.71196	0.0095057	0.445859
POSITIVE_REGULATION_OF_ALPHA_BETA_T_CELL_DIFFERENTIATION(GO:0046638)	-1.71194	0.00988142	0.442304
RETINA_VASCULATURE_DEVELOPMENT_IN_CAMERA_TYPE_EYE(GO:0061298)	-1.71156	0.0220588	0.439982
NEGATIVE_REGULATION_OF_WOUND_HEALING(GO:0061045)	-1.71123	0.0171756	0.437733
ACTIN_FILAMENT_BINDING(GO:0051015)	-1.71118	0.0114286	0.434447
ADHERENS_JUNCTION_ASSEMBLY(GO:0034333)	-1.70837	0.0307102	0.441496
DETERMINATION_OF_HEART_LEFT_RIGHT_ASYMMETRY(GO:0061371)	-1.70802	0.00775194	0.439219
EPITHELIAL_TUBE_BRANCHING_INVOLVED_IN_LUNG_MORPHOGENESIS(GO:0060441)	-1.70785	0.00932836	0.436597
MESENCHYMAL_CELL_DEVELOPMENT(GO:0014031)	-1.7074	0.0150943	0.434807
NEGATIVE_REGULATION_OF_RESPONSE_TO_WOUNDING(GO:1903035)	-1.70423	0.0111524	0.442699
MUSCLE_MYOSIN_COMPLEX(GO:0005859)	-1.70208	0.00847458	0.44706
PROTEIN_AUTOPHOSPHORYLATION(GO:0046777)	-1.70195	0.0154143	0.444266
REGULATION_OF_AXONOGENESIS(GO:0050770)	-1.70146	0.0209125	0.442734
REGULATION_OF_ACTIN_POLYMERIZATION_OR_DEPOLYMERIZATION(GO:0008064)	-1.70014	0.0225564	0.444393
MYOBLAST_PROLIFERATION(GO:0051450)	-1.69884	0.0159363	0.445748
NEGATIVE_REGULATION_OF_COAGULATION(GO:0050819)	-1.69882	0.0229446	0.442534
NEURON_CELL_CELL_ADHESION(GO:0007158)	-1.69859	0.018	0.4403
POSITIVE_REGULATION_OF_VIRAL_LIFE_CYCLE(GO:1903902)	-1.69831	0.0210325	0.438158
REGULATION_OF_PLATELET_AGGREGATION(GO:0090330)	-1.69695	0.0250482	0.440084
3'_5'_CYCLIC_GMP_PHOSPHODIESTERASE_ACTIVITY(GO:0047555)	-1.6969	0.0149533	0.437157
UDP_GLYCOSYLTRANSFERASE_ACTIVITY(GO:0008194)	-1.69685	0.00988142	0.434225
CALCIUM_ION_IMPORT(GO:0070509)	-1.69673	0.00397614	0.431563
UNSATURATED_FATTY_ACID_BIOSYNTHETIC_PROCESS(GO:0006636)	-1.69632	0.0114504	0.43022
RUFFLE_ASSEMBLY(GO:0097178)	-1.69555	0.00191939	0.429925
POSITIVE_REGULATION_OF_NIK_NF_KAPPAB_SIGNALING(GO:1901224)	-1.69515	0.0093985	0.428446
ENDODERM_FORMATION(GO:0001706)	-1.69361	0.0505837	0.43082
STEROL_BINDING(GO:0032934)	-1.69331	0.011257	0.428899
REGULATION_OF_ACTIN_FILAMENT_POLYMERIZATION(GO:0030833)	-1.69289	0.0242537	0.427563
PHOSPHATIDYLINOSITOL_3_KINASE_SIGNALING(GO:0014065)	-1.69239	0.0169173	0.42638
ASPARTIC_TYPE_PEPTIDASE_ACTIVITY(GO:0070001)	-1.69209	0.0101833	0.424552
POLYPEPTIDE_N_ACETYLGALACTOSAMINYLTRANSFERASE_ACTIVITY(GO:0004653)	-1.69198	0.015748	0.422157
EPITHELIAL_CELL_DEVELOPMENT(GO:0002064)	-1.69134	0.00965251	0.421781
AORTIC_VALVE_DEVELOPMENT(GO:0003176)	-1.69006	0.0208333	0.423485
TUBE_FORMATION(GO:0035148)	-1.6894	0.00957854	0.423467
I_KAPPAB_PHOSPHORYLATION(GO:0007252)	-1.68929	0.0229446	0.421262
CELL_MIGRATION_INVOLVED_IN_SPROUTING_ANGIOGENESIS(GO:0002042)	-1.68892	0.0111317	0.419804
REGULATION_OF_ACTIN_FILAMENT_LENGTH(GO:0030832)	-1.68892	0.0262172	0.417147
REGULATION_OF_PHOSPHATIDYLINOSITOL_3_KINASE_SIGNALING(GO:0014066)	-1.68871	0.0190476	0.415144
PEPTIDASE_ACTIVITY(GO:0008233)	-1.68848	0.00193424	0.413281
NEURAL_CREST_CELL_DIFFERENTIATION(GO:0014033)	-1.68847	0.0184502	0.41072
NEGATIVE_REGULATION_OF_ACTIN_FILAMENT_POLYMERIZATION(GO:0030837)	-1.68806	0.0323194	0.409407
POSITIVE_REGULATION_OF_ENDOTHELIAL_CELL_PROLIFERATION(GO:0001938)	-1.68649	0.00938086	0.412223
FILOPODIUM(GO:0030175)	-1.68648	0.03861	0.409734
NEPHRON_TUBULE_FORMATION(GO:0072079)	-1.68542	0.0176471	0.410666
ACETYLGALACTOSAMINYLTRANSFERASE_ACTIVITY(GO:0008376)	-1.68471	0.0136452	0.410713
CELL_MIGRATION_INVOLVED_IN_HEART_DEVELOPMENT(GO:0060973)	-1.68338	0.0119522	0.412456
CHONDROITIN_SULFATE_PROTEOGLYCAN_METABOLIC_PROCESS(GO:0050654)	-1.68295	0.01341	0.411601
REGULATION_OF_ENDOTHELIAL_CELL_MIGRATION(GO:0010594)	-1.68212	0.0148699	0.411922
REGULATION_OF_ENDOCRINE_PROCESS(GO:0044060)	-1.68167	0.00596422	0.410828
POSITIVE_REGULATION_OF_CYTOKINE_BIOSYNTHETIC_PROCESS(GO:0042108)	-1.6806	0.0411765	0.411914
REGULATION_OF_MYELINATION(GO:0031641)	-1.67922	0.0290698	0.413744
NEGATIVE_REGULATION_OF_CELL_JUNCTION_ASSEMBLY(GO:1901889)	-1.67893	0.0246212	0.412422
LAMELLIPODIUM_ASSEMBLY(GO:0030032)	-1.67768	0.0240964	0.414137
CARDIAC_SEPTUM_MORPHOGENESIS(GO:0060411)	-1.67762	0.0192678	0.411932
EMBRYONIC_ORGAN_MORPHOGENESIS(GO:0048562)	-1.67665	0.00952381	0.412539
RAL_GTPASE_BINDING(GO:0017160)	-1.67594	0.0159046	0.412293
CYTOKINE_BINDING(GO:0019955)	-1.67547	0.0152672	0.411768
DORSAL_VENTRAL_NEURAL_TUBE_PATTERNING(GO:0021904)	-1.6751	0.00759013	0.410777
POSITIVE_REGULATION_OF_LIPID_LOCALIZATION(GO:1905954)	-1.67488	0.00197628	0.409273
PHOSPHATIDYLINOSITOL_3_5_BISPHOSPHATE_BINDING(GO:0080025)	-1.67381	0.0156556	0.41013
ENDOCARDIAL_CUSHION_FORMATION(GO:0003272)	-1.67381	0.00775194	0.40789
MAINTENANCE_OF_PROTEIN_LOCATION(GO:0045185)	-1.67285	0.0224299	0.409146
PEPTIDASE_ACTIVITY__ACTING_ON_L_AMINO_ACID_PEPTIDES(GO:0070011)	-1.67278	0.0019305	0.407097
PROTEIN_PROCESSING(GO:0016485)	-1.67176	0.0153257	0.408533
ENDOPLASMIC_RETICULUM_PART(GO:0044432)	-1.67147	0.00575816	0.407269
ADHERENS_JUNCTION_ORGANIZATION(GO:0034332)	-1.6714	0.0357815	0.405282
ENDOPLASMIC_RETICULUM_LUMEN(GO:0005788)	-1.67136	0.0412758	0.403205
POSITIVE_REGULATION_OF_SPROUTING_ANGIOGENESIS(GO:1903672)	-1.67135	0.011236	0.401122
POSITIVE_REGULATION_OF_MUSCLE_TISSUE_DEVELOPMENT(GO:1901863)	-1.67116	0.00373832	0.399562
NEGATIVE_REGULATION_OF_PROTEIN_POLYMERIZATION(GO:0032272)	-1.66957	0.0210325	0.402523
VASCULAR_ENDOTHELIAL_GROWTH_FACTOR_SIGNALING_PATHWAY(GO:0038084)	-1.6684	0.0186567	0.404306
REGULATION_OF_LYMPHOCYTE_MIGRATION(GO:2000401)	-1.66795	0.0295858	0.403546
FATTY_ACID_DERIVATIVE_BIOSYNTHETIC_PROCESS(GO:1901570)	-1.66783	0.00749064	0.401702
PROTEIN_MATURATION(GO:0051604)	-1.66724	0.00779727	0.401574
PHARYNGEAL_SYSTEM_DEVELOPMENT(GO:0060037)	-1.66712	0.00580271	0.400021
ENDOTHELIUM_DEVELOPMENT(GO:0003158)	-1.66649	0.0207156	0.399854
METANEPHROS_DEVELOPMENT(GO:0001656)	-1.66475	0.0252918	0.403426
REGULATION_OF_PROTEIN_AUTOPHOSPHORYLATION(GO:0031952)	-1.66394	0.0390335	0.403769
ENDODERMAL_CELL_DIFFERENTIATION(GO:0035987)	-1.66388	0.0605469	0.401958
POSITIVE_REGULATION_OF_ALPHA_BETA_T_CELL_ACTIVATION(GO:0046635)	-1.66332	0.0238095	0.401565
FAT_SOLUBLE_VITAMIN_METABOLIC_PROCESS(GO:0006775)	-1.66294	0.00192308	0.400709
NEGATIVE_REGULATION_OF_INTERLEUKIN_8_PRODUCTION(GO:0032717)	-1.66242	0.0174419	0.400172
PULMONARY_VALVE_MORPHOGENESIS(GO:0003184)	-1.6621	0.0291262	0.399318
OUTFLOW_TRACT_MORPHOGENESIS(GO:0003151)	-1.66208	0.0287356	0.397386
POSITIVE_REGULATION_OF_STRIATED_MUSCLE_TISSUE_DEVELOPMENT(GO:0045844)	-1.66183	0.00558659	0.396131
POSITIVE_REGULATION_OF_MUSCLE_ORGAN_DEVELOPMENT(GO:0048636)	-1.66183	0.00558659	0.394217
OXIDOREDUCTASE_ACTIVITY__ACTING_ON_PAIRED_DONORS__WITH_INCORPORATION_OR_REDUCTION_OF_MOLECULAR_OXYGEN(GO:0016705)	-1.6614	0.00198807	0.393731
VASOCONSTRICTION(GO:0042310)	-1.65928	0.0167286	0.397774
RUFFLE(GO:0001726)	-1.65919	0.0264151	0.396137
NEGATIVE_REGULATION_OF_CHEMOTAXIS(GO:0050922)	-1.65874	0.0190114	0.39537
NEGATIVE_REGULATION_OF_RESPONSE_TO_EXTERNAL_STIMULUS(GO:0032102)	-1.65835	0.0149533	0.394846
POSITIVE_REGULATION_OF_LYMPHOCYTE_DIFFERENTIATION(GO:0045621)	-1.65764	0.0193424	0.395327
STEM_CELL_DIFFERENTIATION(GO:0048863)	-1.6574	0.0345489	0.394212
ENDOTHELIAL_CELL_DIFFERENTIATION(GO:0045446)	-1.65703	0.0191571	0.393485
REGULATION_OF_BLOOD_COAGULATION(GO:0030193)	-1.65629	0.0430528	0.394088
REGULATION_OF_HEMOSTASIS(GO:1900046)	-1.65629	0.0430528	0.392272
REGULATION_OF_MITOCHONDRIAL_MEMBRANE_PERMEABILITY_INVOLVED_IN_APOPTOTIC_PROCESS(GO:1902108)	-1.65523	0.0228216	0.393292
REGULATION_OF_PROTEIN_LOCALIZATION_TO_PLASMA_MEMBRANE(GO:1903076)	-1.655	0.0197239	0.392232
REGULATION_OF_FOCAL_ADHESION_ASSEMBLY(GO:0051893)	-1.65384	0.038835	0.39405
REGULATION_OF_CELL_SUBSTRATE_JUNCTION_ASSEMBLY(GO:0090109)	-1.65384	0.038835	0.392267
TISSUE_MORPHOGENESIS(GO:0048729)	-1.65363	0.0299625	0.391127
CORPUS_CALLOSUM_DEVELOPMENT(GO:0022038)	-1.65341	0.0268714	0.390027
GOLGI_TO_PLASMA_MEMBRANE_PROTEIN_TRANSPORT(GO:0043001)	-1.65332	0.00766283	0.388474
REGULATION_OF_PEPTIDYL_THREONINE_PHOSPHORYLATION(GO:0010799)	-1.65243	0.0154739	0.389924
FATTY_ACID_DERIVATIVE_METABOLIC_PROCESS(GO:1901568)	-1.65229	0.0019802	0.388711
MRNA_TRANSCRIPTION(GO:0009299)	-1.65108	0.0135922	0.390559
TOXIN_TRANSPORT(GO:1901998)	-1.64997	0.0307102	0.391991
TUBE_MORPHOGENESIS(GO:0035239)	-1.64996	0.0263653	0.390372
REGULATION_OF_CELLULAR_RESPONSE_TO_VASCULAR_ENDOTHELIAL_GROWTH_FACTOR_STIMULUS(GO:1902547)	-1.64972	0.0240296	0.389384
NEGATIVE_REGULATION_OF_LEUKOCYTE_DIFFERENTIATION(GO:1902106)	-1.64938	0.0178218	0.38878
REGULATION_OF_SYSTEMIC_ARTERIAL_BLOOD_PRESSURE_BY_HORMONE(GO:0001990)	-1.64935	0.0251451	0.387178
PROTEIN_DEMANNOSYLATION(GO:0036507)	-1.64894	0.0290698	0.386669
PROTEIN_ALPHA_1_2_DEMANNOSYLATION(GO:0036508)	-1.64894	0.0290698	0.385016
CHONDROITIN_SULFATE_METABOLIC_PROCESS(GO:0030204)	-1.64761	0.0195312	0.387379
ANIMAL_ORGAN_FORMATION(GO:0048645)	-1.64692	0.019685	0.387617
POSITIVE_REGULATION_OF_CHEMOKINE_PRODUCTION(GO:0032722)	-1.64558	0.0178571	0.389821
ANGIOGENESIS(GO:0001525)	-1.64479	0.0353817	0.3904
CELL_SUBSTRATE_JUNCTION_ASSEMBLY(GO:0007044)	-1.64453	0.0323194	0.389585
PHOSPHOLIPID_TRANSPORTER_ACTIVITY(GO:0005548)	-1.64398	0.026975	0.389524
POSITIVE_REGULATION_OF_RECEPTOR_INTERNALIZATION(GO:0002092)	-1.64357	0.0123967	0.389157
PRIMARY_LYSOSOME(GO:0005766)	-1.64324	0.0397727	0.388482
AZUROPHIL_GRANULE(GO:0042582)	-1.64324	0.0397727	0.386883
GLANDULAR_EPITHELIAL_CELL_DEVELOPMENT(GO:0002068)	-1.6428	0.0212355	0.386817
ACTIN_FILAMENT_CAPPING(GO:0051693)	-1.64273	0.0390335	0.385415
DETERMINATION_OF_LEFT_RIGHT_SYMMETRY(GO:0007368)	-1.64261	0.00990099	0.384138
NEGATIVE_REGULATION_OF_MYELOID_LEUKOCYTE_DIFFERENTIATION(GO:0002762)	-1.64251	0.0229008	0.382845
MAST_CELL_DEGRANULATION(GO:0043303)	-1.64182	0.0250965	0.383329
REGULATION_OF_TRANSCRIPTION_FROM_RNA_POLYMERASE_II_PROMOTER_INVOLVED_IN_HEART_DEVELOPMENT(GO:1901213)	-1.64053	0.019802	0.385283
CARDIAC_SEPTUM_DEVELOPMENT(GO:0003279)	-1.64036	0.0345489	0.38424
POSITIVE_REGULATION_OF_VASCULATURE_DEVELOPMENT(GO:1904018)	-1.63948	0.0187266	0.385309
REGULATION_OF_RESPONSE_TO_WOUNDING(GO:1903034)	-1.6386	0.0301887	0.386331
REGULATION_OF_SYSTEMIC_ARTERIAL_BLOOD_PRESSURE_BY_CIRCULATORY_RENIN_ANGIOTENSIN(GO:0001991)	-1.63856	0.0281125	0.384895
MATERNAL_PLACENTA_DEVELOPMENT(GO:0001893)	-1.63833	0.0114943	0.384095
MORPHOGENESIS_OF_AN_EPITHELIUM(GO:0002009)	-1.63809	0.0244361	0.383331
ESTABLISHMENT_OF_EPITHELIAL_CELL_POLARITY(GO:0090162)	-1.63787	0.0258449	0.382435
REGULATION_OF_LOCOMOTION(GO:0040012)	-1.63786	0.0226415	0.380964
BRANCHING_INVOLVED_IN_BLOOD_VESSEL_MORPHOGENESIS(GO:0001569)	-1.63779	0.0187617	0.379653
RESPONSE_TO_ESTRADIOL(GO:0032355)	-1.63579	0.0114286	0.383822
CERAMIDE_METABOLIC_PROCESS(GO:0006672)	-1.63545	0.00383142	0.383128
POSITIVE_REGULATION_OF_LOCOMOTION(GO:0040017)	-1.63538	0.0300188	0.381904
ENDOTHELIAL_CELL_PROLIFERATION(GO:0001935)	-1.63481	0.0208333	0.381953
POSITIVE_REGULATION_OF_ANGIOGENESIS(GO:0045766)	-1.634	0.0150943	0.382742
GOLGI_ASSOCIATED_VESICLE(GO:0005798)	-1.63397	0.0135135	0.381396
STEROL_TRANSPORTER_ACTIVITY(GO:0015248)	-1.63334	0.0185529	0.38173
TUBE_DEVELOPMENT(GO:0035295)	-1.63334	0.0282486	0.380322
MAST_CELL_MEDIATED_IMMUNITY(GO:0002448)	-1.63269	0.0309478	0.380729
REGULATION_OF_CELL_MIGRATION(GO:0030334)	-1.63234	0.0225141	0.380327
MAST_CELL_ACTIVATION_INVOLVED_IN_IMMUNE_RESPONSE(GO:0002279)	-1.63199	0.0253411	0.379852
REGULATION_OF_HOMOTYPIC_CELL_CELL_ADHESION(GO:0034110)	-1.6315	0.0214425	0.379983
THYMOCYTE_APOPTOTIC_PROCESS(GO:0070242)	-1.63018	0.0287356	0.382207
ENDOPLASMIC_RETICULUM_MEMBRANE(GO:0005789)	-1.62972	0.00568182	0.38209
PODOSOME_ASSEMBLY(GO:0071800)	-1.62959	0.0314233	0.381041
SPHINGOLIPID_METABOLIC_PROCESS(GO:0006665)	-1.62939	0.00773694	0.380142
EMBRYONIC_ORGAN_DEVELOPMENT(GO:0048568)	-1.62883	0.0094518	0.380381
MEMBRANE_BIOGENESIS(GO:0044091)	-1.62862	0.0220588	0.379566
ENDOPEPTIDASE_ACTIVITY(GO:0004175)	-1.62826	0.00387597	0.379237
POSITIVE_REGULATION_OF_CELL_MIGRATION_INVOLVED_IN_SPROUTING_ANGIOGENESIS(GO:0090050)	-1.62808	0.00927644	0.37828
POSITIVE_REGULATION_OF_LYMPHOCYTE_MIGRATION(GO:2000403)	-1.62791	0.0436508	0.377398
REGULATION_OF_DNA_DAMAGE_RESPONSE__SIGNAL_TRANSDUCTION_BY_P53_CLASS_MEDIATOR(GO:0043516)	-1.62788	0.0273438	0.37613
REGULATION_OF_WOUND_HEALING(GO:0061041)	-1.62734	0.0292969	0.376152
EMBRYONIC_MORPHOGENESIS(GO:0048598)	-1.62685	0.0150659	0.376279
MAST_CELL_GRANULE(GO:0042629)	-1.62664	0.0117188	0.375567
POSITIVE_REGULATION_OF_CELL_MIGRATION(GO:0030335)	-1.62654	0.0372439	0.374549
PLATELET_AGGREGATION(GO:0070527)	-1.62573	0.042065	0.375414
ORGAN_INDUCTION(GO:0001759)	-1.62569	0.00808081	0.374188
FEMALE_GENITALIA_DEVELOPMENT(GO:0030540)	-1.62382	0.0281955	0.378054
POSITIVE_REGULATION_OF_LEUKOCYTE_DIFFERENTIATION(GO:1902107)	-1.6238	0.0279851	0.37675
ENDOPLASMIC_RETICULUM_SUBCOMPARTMENT(GO:0098827)	-1.62286	0.00570342	0.377896
TRABECULA_FORMATION(GO:0060343)	-1.62274	0.0267176	0.377002
REGULATION_OF_LEUKOCYTE_DIFFERENTIATION(GO:1902105)	-1.62211	0.0250965	0.377228
REGULATION_OF_CELL_MOTILITY(GO:2000145)	-1.62188	0.0244821	0.376573
LIVER_REGENERATION(GO:0097421)	-1.62138	0.0176817	0.376696
MORPHOGENESIS_OF_A_POLARIZED_EPITHELIUM(GO:0001738)	-1.62118	0.0384615	0.375933
REGULATION_OF_NIK_NF_KAPPAB_SIGNALING(GO:1901222)	-1.62002	0.0189036	0.377576
POSITIVE_REGULATION_OF_LIPID_TRANSPORT(GO:0032370)	-1.61972	0	0.377062
HORMONE_METABOLIC_PROCESS(GO:0042445)	-1.61964	0.0038835	0.375966
CELL_MATRIX_ADHESION(GO:0007160)	-1.61955	0.045283	0.374922
RENAL_SYSTEM_VASCULATURE_DEVELOPMENT(GO:0061437)	-1.6195	0.0437956	0.373834
KIDNEY_VASCULATURE_DEVELOPMENT(GO:0061440)	-1.6195	0.0437956	0.372588
REGULATION_OF_ACTIN_FILAMENT_DEPOLYMERIZATION(GO:0030834)	-1.6192	0.0444444	0.372138
MEMBRANE_RAFT(GO:0045121)	-1.619	0.0304183	0.371356
REGULATION_OF_ADHERENS_JUNCTION_ORGANIZATION(GO:1903391)	-1.61899	0.0480769	0.370146
HEART_MORPHOGENESIS(GO:0003007)	-1.6181	0.0153846	0.371322
REGULATION_OF_CELLULAR_COMPONENT_MOVEMENT(GO:0051270)	-1.61788	0.0226415	0.370654
PHOSPHOLIPID_TRANSPORT(GO:0015914)	-1.6175	0.0196464	0.370508
SMOOTHENED_SIGNALING_PATHWAY(GO:0007224)	-1.61691	0.0205607	0.370939
BLOOD_VESSEL_ENDOTHELIAL_CELL_PROLIFERATION_INVOLVED_IN_SPROUTING_ANGIOGENESIS(GO:0002043)	-1.61678	0.0148148	0.37014
GOLGI_MEMBRANE(GO:0000139)	-1.61675	0.00943396	0.369003
RETINOIC_ACID_RECEPTOR_SIGNALING_PATHWAY(GO:0048384)	-1.6166	0.0219561	0.368121
REGULATION_OF_STEROL_TRANSPORT(GO:0032371)	-1.61601	0.0113852	0.368653
REGULATION_OF_CHOLESTEROL_TRANSPORT(GO:0032374)	-1.61601	0.0113852	0.367471
REGULATION_OF_SYSTEMIC_ARTERIAL_BLOOD_PRESSURE_BY_RENIN_ANGIOTENSIN(GO:0003081)	-1.61588	0.0437376	0.366682
ESTABLISHMENT_OF_PLANAR_POLARITY_OF_EMBRYONIC_EPITHELIUM(GO:0042249)	-1.61543	0.047081	0.366806
PLATELET_DERIVED_GROWTH_FACTOR_RECEPTOR_BINDING(GO:0005161)	-1.61533	0.0257353	0.365881
POSITIVE_REGULATION_OF_CELL_MOTILITY(GO:2000147)	-1.61517	0.0355805	0.365191
NEURAL_TUBE_FORMATION(GO:0001841)	-1.61487	0.0267176	0.364732
COLLAGEN_METABOLIC_PROCESS(GO:0032963)	-1.61447	0.0481696	0.364668
PEPTIDE_HORMONE_PROCESSING(GO:0016486)	-1.61358	0.027668	0.365966
MYELOID_LEUKOCYTE_DIFFERENTIATION(GO:0002573)	-1.6124	0.0262664	0.367902
POSITIVE_REGULATION_OF_CELLULAR_COMPONENT_MOVEMENT(GO:0051272)	-1.6122	0.0317164	0.367341
FIBROBLAST_PROLIFERATION(GO:0048144)	-1.61218	0.0132075	0.366232
REGULATION_OF_FIBROBLAST_PROLIFERATION(GO:0048145)	-1.61218	0.0132075	0.365098
REGULATION_OF_LEUKOCYTE_MIGRATION(GO:0002685)	-1.61217	0.0432331	0.364009
BRANCHING_MORPHOGENESIS_OF_AN_EPITHELIAL_TUBE(GO:0048754)	-1.61188	0.0244821	0.363493
GOLGI_CISTERNA(GO:0031985)	-1.61174	0.010101	0.362719
POSITIVE_REGULATION_OF_PEPTIDYL_THREONINE_PHOSPHORYLATION(GO:0010800)	-1.61125	0.0271845	0.362763
PROSTAGLANDIN_BIOSYNTHETIC_PROCESS(GO:0001516)	-1.61084	0.0152091	0.362662
PROSTANOID_BIOSYNTHETIC_PROCESS(GO:0046457)	-1.61084	0.0152091	0.36156
TONGUE_DEVELOPMENT(GO:0043586)	-1.61029	0.0359848	0.361973
MITOTIC_SPINDLE_ASSEMBLY(GO:0090307)	-1.60963	0.0294118	0.362577
CELL_JUNCTION_ASSEMBLY(GO:0034329)	-1.60903	0.0414313	0.363054
MACROPHAGE_DIFFERENTIATION(GO:0030225)	-1.60893	0.0284091	0.362212
POSITIVE_REGULATION_OF_T_CELL_DIFFERENTIATION(GO:0045582)	-1.60845	0.027833	0.36231
MEMBRANE_MICRODOMAIN(GO:0098857)	-1.60707	0.0344828	0.364867
PHOSPHOLIPID_TRANSLOCATING_ATPASE_ACTIVITY(GO:0004012)	-1.6066	0.0189394	0.364889
INTEGRIN_ACTIVATION(GO:0033622)	-1.60634	0.0375235	0.36453
EMBRYO_IMPLANTATION(GO:0007566)	-1.6057	0.0209125	0.365116
CELLULAR_RESPONSE_TO_ACID_CHEMICAL(GO:0071229)	-1.60545	0.0368324	0.364652
RESPONSE_TO_ANGIOTENSIN(GO:1990776)	-1.60516	0.0387597	0.364253
NUCLEAR_OUTER_MEMBRANE_ENDOPLASMIC_RETICULUM_MEMBRANE_NETWORK(GO:0042175)	-1.60498	0.00767754	0.363623
SUBSTRATE_ADHESION_DEPENDENT_CELL_SPREADING(GO:0034446)	-1.60494	0.0636704	0.362684
REGULATION_OF_TRANSCRIPTION_BY_RNA_POLYMERASE_I(GO:0006356)	-1.60491	0.0503018	0.361659
VACUOLAR_LUMEN(GO:0005775)	-1.60472	0.0469925	0.361062
ALCOHOL_BINDING(GO:0043178)	-1.60459	0.0191205	0.360407
ANIMAL_ORGAN_REGENERATION(GO:0031100)	-1.60389	0.0128205	0.361123
REGULATION_OF_EPIDERMIS_DEVELOPMENT(GO:0045682)	-1.60379	0.0297952	0.360351
POSITIVE_REGULATION_OF_BLOOD_VESSEL_ENDOTHELIAL_CELL_PROLIFERATION_INVOLVED_IN_SPROUTING_ANGIOGENESIS(GO:1903589)	-1.60373	0.0139442	0.359432
REGULATION_OF_COAGULATION(GO:0050818)	-1.60306	0.0489237	0.360082
POSITIVE_REGULATION_OF_MITOTIC_CELL_CYCLE(GO:0045931)	-1.60283	0.0114943	0.35961
VACUOLAR_PART(GO:0044437)	-1.6019	0.0166976	0.361248
LIPID_TRANSPORTER_ACTIVITY(GO:0005319)	-1.60182	0.0153257	0.360419
BLOOD_VESSEL_DEVELOPMENT(GO:0001568)	-1.60166	0.0436433	0.359839
PROTEIN_LIPID_COMPLEX_SUBUNIT_ORGANIZATION(GO:0071825)	-1.60108	0.015873	0.360203
STEROL_TRANSPORT(GO:0015918)	-1.60103	0.0132576	0.359399
SECRETORY_GRANULE_ORGANIZATION(GO:0033363)	-1.60102	0.0158416	0.358408
CELL_PROJECTION_MEMBRANE(GO:0031253)	-1.60101	0.0233463	0.35742
EXTRACELLULAR_STRUCTURE_ORGANIZATION(GO:0043062)	-1.60088	0.0599251	0.35669
VASCULATURE_DEVELOPMENT(GO:0001944)	-1.60085	0.0433962	0.355782
SPHINGOLIPID_BIOSYNTHETIC_PROCESS(GO:0030148)	-1.60082	0.0094518	0.354841
CELLULAR_RESPONSE_TO_MECHANICAL_STIMULUS(GO:0071260)	-1.60022	0.0286807	0.35544
INNERVATION(GO:0060384)	-1.59986	0.017341	0.355405
RESPONSE_TO_LEAD_ION(GO:0010288)	-1.59799	0.0292398	0.359235
NEGATIVE_REGULATION_OF_ACTIN_FILAMENT_DEPOLYMERIZATION(GO:0030835)	-1.59761	0.0476191	0.359199
TYPE_B_PANCREATIC_CELL_DEVELOPMENT(GO:0003323)	-1.59759	0.0240964	0.358261
CORONARY_VASCULATURE_MORPHOGENESIS(GO:0060977)	-1.59571	0.0311891	0.362098
PROTEOGLYCAN_BINDING(GO:0043394)	-1.59569	0.0639098	0.361159
REGULATION_OF_VIRAL_RELEASE_FROM_HOST_CELL(GO:1902186)	-1.59521	0.040153	0.361585
REGULATION_OF_CHEMOKINE_PRODUCTION(GO:0032642)	-1.59473	0.0236686	0.36175
MEMBRANE_REGION(GO:0098589)	-1.59425	0.0436433	0.36202
ORGANELLE_SUBCOMPARTMENT(GO:0031984)	-1.59401	0.00796813	0.361609
MORPHOGENESIS_OF_AN_EPITHELIAL_BUD(GO:0060572)	-1.59372	0.0625	0.361389
POSITIVE_REGULATION_OF_OSTEOCLAST_DIFFERENTIATION(GO:0045672)	-1.59369	0.0276134	0.360494
REGULATION_OF_ENDOTHELIAL_CELL_PROLIFERATION(GO:0001936)	-1.59345	0.0242537	0.360174
BLOOD_VESSEL_MORPHOGENESIS(GO:0048514)	-1.59317	0.0396226	0.360037
PROTEIN_O_LINKED_GLYCOSYLATION(GO:0006493)	-1.59242	0.0255403	0.36099
ACTIN_FILAMENT_DEPOLYMERIZATION(GO:0030042)	-1.59232	0.0430712	0.360259
OLFACTORY_BULB_DEVELOPMENT(GO:0021772)	-1.59191	0.0357143	0.36039
MESENCHYME_DEVELOPMENT(GO:0060485)	-1.59168	0.0622642	0.360027
REGULATION_OF_CHOLESTEROL_EFFLUX(GO:0010874)	-1.59141	0.0121704	0.359777
POSITIVE_REGULATION_OF_VASOCONSTRICTION(GO:0045907)	-1.59131	0.0498084	0.359058
PEROXISOME_PROLIFERATOR_ACTIVATED_RECEPTOR_SIGNALING_PATHWAY(GO:0035357)	-1.59125	0.0462777	0.358283
NEGATIVE_REGULATION_OF_FOCAL_ADHESION_ASSEMBLY(GO:0051895)	-1.5912	0.040153	0.357449
STEROID_HYDROXYLASE_ACTIVITY(GO:0008395)	-1.59118	0	0.356548
AXONAL_FASCICULATION(GO:0007413)	-1.59099	0.0694981	0.356135
NEURON_PROJECTION_FASCICULATION(GO:0106030)	-1.59099	0.0694981	0.355212
POSITIVE_REGULATION_OF_RESPONSE_TO_WOUNDING(GO:1903036)	-1.59071	0.0473373	0.354907
DORSAL_VENTRAL_PATTERN_FORMATION(GO:0009953)	-1.58986	0.0171756	0.356013
CELL_COMMUNICATION_BY_ELECTRICAL_COUPLING_INVOLVED_IN_CARDIAC_CONDUCTION(GO:0086064)	-1.58949	0.0414201	0.35603
MYOSIN_II_COMPLEX(GO:0016460)	-1.58938	0.0240964	0.355359
CARBOXYPEPTIDASE_ACTIVITY(GO:0004180)	-1.58919	0.0392927	0.354911
MYOBLAST_DIFFERENTIATION(GO:0045445)	-1.58915	0.0267176	0.354086
POSITIVE_REGULATION_OF_PROTEIN_AUTOPHOSPHORYLATION(GO:0031954)	-1.58904	0.0517241	0.353514
REGULATION_OF_COLLAGEN_METABOLIC_PROCESS(GO:0010712)	-1.58877	0.0583804	0.353206
CARDIOVASCULAR_SYSTEM_DEVELOPMENT(GO:0072358)	-1.58832	0.047081	0.353404
ENDOCRINE_HORMONE_SECRETION(GO:0060986)	-1.58831	0.0217822	0.352549
ACYLGLYCEROL_O_ACYLTRANSFERASE_ACTIVITY(GO:0016411)	-1.58778	0.0275591	0.353025
NEGATIVE_REGULATION_OF_REGULATED_SECRETORY_PATHWAY(GO:1903306)	-1.58741	0.0375235	0.353014
MEMBRANE_LIPID_METABOLIC_PROCESS(GO:0006643)	-1.58731	0.00954198	0.352395
CHOLESTEROL_TRANSPORT(GO:0030301)	-1.58719	0.0172414	0.351838
ESTABLISHMENT_OF_PLANAR_POLARITY_INVOLVED_IN_NEURAL_TUBE_CLOSURE(GO:0090177)	-1.58659	0.0414313	0.352338
CADHERIN_BINDING_INVOLVED_IN_CELL_CELL_ADHESION(GO:0098641)	-1.58645	0.0747126	0.351838
HINDLIMB_MORPHOGENESIS(GO:0035137)	-1.58582	0.0346821	0.352437
ISOPRENOID_BINDING(GO:0019840)	-1.58542	0.0196078	0.352546
TUBE_CLOSURE(GO:0060606)	-1.58529	0.0341556	0.352027
RENAL_FILTRATION(GO:0097205)	-1.58506	0.0503731	0.351733
NEGATIVE_REGULATION_OF_ADHERENS_JUNCTION_ORGANIZATION(GO:1903392)	-1.58431	0.0419048	0.352752
ACTIN_BINDING(GO:0003779)	-1.58393	0.0378072	0.352831
REGULATION_OF_CELL_SHAPE(GO:0008360)	-1.58385	0.0399274	0.352204
POSITIVE_REGULATION_OF_VIRAL_PROCESS(GO:0048524)	-1.58352	0.0215264	0.352022
REGULATION_OF_EPITHELIAL_CELL_DIFFERENTIATION(GO:0030856)	-1.58329	0.013834	0.351761
ANATOMICAL_STRUCTURE_FORMATION_INVOLVED_IN_MORPHOGENESIS(GO:0048646)	-1.58325	0.0393996	0.350993
SEGMENTATION(GO:0035282)	-1.58286	0.0315582	0.350999
POSITIVE_REGULATION_OF_SKELETAL_MUSCLE_TISSUE_DEVELOPMENT(GO:0048643)	-1.58273	0.0191205	0.350527
CHOLESTEROL_EFFLUX(GO:0033344)	-1.58229	0.019084	0.350776
AUTONOMIC_NERVOUS_SYSTEM_DEVELOPMENT(GO:0048483)	-1.58176	0.0447761	0.351179
EMBRYO_DEVELOPMENT_ENDING_IN_BIRTH_OR_EGG_HATCHING(GO:0009792)	-1.58158	0.0157171	0.350786
ADHERENS_JUNCTION(GO:0005912)	-1.58151	0.0674157	0.350107
EMBRYONIC_DIGESTIVE_TRACT_DEVELOPMENT(GO:0048566)	-1.58129	0.0294118	0.349804
REGULATION_OF_ALPHA_BETA_T_CELL_DIFFERENTIATION(GO:0046637)	-1.58124	0.0314961	0.349084
EMBRYO_DEVELOPMENT(GO:0009790)	-1.58122	0.0155642	0.348289
MORPHOGENESIS_OF_A_BRANCHING_EPITHELIUM(GO:0061138)	-1.58037	0.0356473	0.349588
CHONDROITIN_SULFATE_PROTEOGLYCAN_BIOSYNTHETIC_PROCESS(GO:0050650)	-1.5803	0.0344168	0.348891
MICROVILLUS(GO:0005902)	-1.58021	0.0116054	0.348278
ANCHORING_JUNCTION(GO:0070161)	-1.58021	0.0641509	0.347464
REGULATION_OF_PLATELET_DERIVED_GROWTH_FACTOR_RECEPTOR_SIGNALING_PATHWAY(GO:0010640)	-1.57924	0.0410959	0.348879
GLOMERULAR_FILTRATION(GO:0003094)	-1.57915	0.0408163	0.34825
CELLULAR_RESPONSE_TO_VASCULAR_ENDOTHELIAL_GROWTH_FACTOR_STIMULUS(GO:0035924)	-1.57909	0.0497238	0.347601
REGULATION_OF_ANATOMICAL_STRUCTURE_SIZE(GO:0090066)	-1.57904	0.037594	0.346904
CELL_CELL_ADHERENS_JUNCTION(GO:0005913)	-1.5788	0.0519231	0.346693
REGULATION_OF_LIPID_TRANSPORT(GO:0032368)	-1.57862	0	0.346306
STORE_OPERATED_CALCIUM_ENTRY(GO:0002115)	-1.57847	0.0310078	0.345838
PROTEIN_LIPID_COMPLEX_ASSEMBLY(GO:0065005)	-1.5779	0.0385396	0.346377
POSITIVE_REGULATION_OF_EPITHELIAL_CELL_PROLIFERATION(GO:0050679)	-1.57756	0.0229008	0.346373
NEGATIVE_REGULATION_OF_EXOCYTOSIS(GO:0045920)	-1.57731	0.0489642	0.346193
SUPEROXIDE_METABOLIC_PROCESS(GO:0006801)	-1.57717	0.0322581	0.345675
NEURAL_TUBE_DEVELOPMENT(GO:0021915)	-1.57656	0.0371057	0.346116
NEURAL_TUBE_CLOSURE(GO:0001843)	-1.57576	0.0339623	0.347178
ALPHA_BETA_T_CELL_PROLIFERATION(GO:0046633)	-1.57573	0.0547945	0.346426
UROGENITAL_SYSTEM_DEVELOPMENT(GO:0001655)	-1.57517	0.0325671	0.347009
RUFFLE_MEMBRANE(GO:0032587)	-1.57488	0.0418251	0.346966
EXTRACELLULAR_MATRIX_ORGANIZATION(GO:0030198)	-1.57483	0.086629	0.34637
POSITIVE_REGULATION_OF_AXONOGENESIS(GO:0050772)	-1.57474	0.0646388	0.345844
POSITIVE_REGULATION_OF_SIGNAL_TRANSDUCTION_BY_P53_CLASS_MEDIATOR(GO:1901798)	-1.57473	0.0374753	0.345088
FIBRINOLYSIS(GO:0042730)	-1.57455	0.0450098	0.344781
REGULATION_OF_STEM_CELL_DIFFERENTIATION(GO:2000736)	-1.57435	0.0469925	0.344524
POSITIVE_REGULATION_OF_SMOOTH_MUSCLE_CELL_DIFFERENTIATION(GO:0051152)	-1.57417	0.0174419	0.344091
REGULATION_OF_PROTEIN_LOCALIZATION_TO_MEMBRANE(GO:1905475)	-1.57403	0.0257426	0.343602
OLFACTORY_LOBE_DEVELOPMENT(GO:0021988)	-1.5739	0.047259	0.343089
ACTIN_BASED_CELL_PROJECTION(GO:0098858)	-1.57371	0.0228571	0.342806
LYSOSOME_LOCALIZATION(GO:0032418)	-1.57351	0.0171429	0.342518
DIPEPTIDASE_ACTIVITY(GO:0016805)	-1.57312	0.0641509	0.342657
SMOOTH_MUSCLE_CELL_MIGRATION(GO:0014909)	-1.57289	0.0479846	0.342387
PROTEIN_DEGLYCOSYLATION(GO:0006517)	-1.57288	0.0332681	0.341661
RENAL_SYSTEM_PROCESS_INVOLVED_IN_REGULATION_OF_SYSTEMIC_ARTERIAL_BLOOD_PRESSURE(GO:0003071)	-1.57255	0.0367505	0.341688
BLASTOCYST_FORMATION(GO:0001825)	-1.57242	0.0282258	0.341251
COPI_COATED_VESICLE(GO:0030137)	-1.57242	0.0595483	0.340505
MONOCYTE_DIFFERENTIATION(GO:0030224)	-1.57235	0.0307102	0.339912
MONONUCLEAR_CELL_DIFFERENTIATION(GO:1903131)	-1.57235	0.0307102	0.339172
ENDOPLASMIC_RETICULUM(GO:0005783)	-1.57223	0.0156556	0.338685
SPINAL_CORD_DEVELOPMENT(GO:0021510)	-1.57203	0.00776699	0.338412
EXTRACELLULAR_MATRIX_STRUCTURAL_CONSTITUENT_CONFERRING_TENSILE_STRENGTH(GO:0030020)	-1.57188	0.0656371	0.337955
NEGATIVE_REGULATION_OF_PROTEIN_KINASE_B_SIGNALING(GO:0051898)	-1.57165	0.015444	0.337714
EPITHELIAL_TO_MESENCHYMAL_TRANSITION_INVOLVED_IN_ENDOCARDIAL_CUSHION_FORMATION(GO:0003198)	-1.57126	0.0501931	0.337752
ENDOTHELIAL_CELL_MIGRATION(GO:0043542)	-1.57118	0.0515654	0.337169
REGULATION_OF_CELL_MORPHOGENESIS(GO:0022604)	-1.5711	0.0528302	0.336658
GLAND_MORPHOGENESIS(GO:0022612)	-1.57102	0.0650096	0.336123
GOLGI_STACK(GO:0005795)	-1.57089	0.00804829	0.33568
APICAL_DENDRITE(GO:0097440)	-1.57082	0.0358491	0.335137
POSITIVE_REGULATION_OF_MUSCLE_CELL_DIFFERENTIATION(GO:0051149)	-1.57074	0.0133588	0.334592
HIGH_DENSITY_LIPOPROTEIN_PARTICLE(GO:0034364)	-1.57001	0.021611	0.335459
MEMBRANE_LIPID_BIOSYNTHETIC_PROCESS(GO:0046467)	-1.56979	0.0153551	0.335255
ESTABLISHMENT_OF_MONOPOLAR_CELL_POLARITY(GO:0061162)	-1.56966	0.0366795	0.334849
CELLULAR_RESPONSE_TO_CADMIUM_ION(GO:0071276)	-1.56964	0.0193424	0.334193
NEGATIVE_REGULATION_OF_DEPHOSPHORYLATION(GO:0035305)	-1.5696	0.0254902	0.333583
REGULATION_OF_INTERLEUKIN_8_PRODUCTION(GO:0032677)	-1.56953	0.0623782	0.33303
TISSUE_REMODELING(GO:0048771)	-1.56901	0.0427184	0.333569
NIK_NF_KAPPAB_SIGNALING(GO:0038061)	-1.569	0.0232558	0.332871
REGULATION_OF_PROTEIN_MATURATION(GO:1903317)	-1.56872	0.0348837	0.332817
SULFUR_COMPOUND_TRANSPORT(GO:0072348)	-1.56853	0.0332681	0.332543
ENDOTHELIAL_CELL_DEVELOPMENT(GO:0001885)	-1.56841	0.0532319	0.332085
MRNA_TRANSCRIPTION_BY_RNA_POLYMERASE_II(GO:0042789)	-1.56834	0.038835	0.331539
CELL_CELL_JUNCTION_ORGANIZATION(GO:0045216)	-1.56815	0.0525328	0.331318
N_GLYCAN_PROCESSING(GO:0006491)	-1.56801	0.0393701	0.330957
CILIARY_TIP(GO:0097542)	-1.5669	0.0356436	0.332896
POSITIVE_REGULATION_OF_AXON_EXTENSION(GO:0045773)	-1.56683	0.0755814	0.332356
POSITIVE_REGULATION_OF_STEROL_TRANSPORT(GO:0032373)	-1.56624	0.0235756	0.332917
POSITIVE_REGULATION_OF_CHOLESTEROL_TRANSPORT(GO:0032376)	-1.56624	0.0235756	0.332235
COLLAGEN_BINDING(GO:0005518)	-1.56609	0.1	0.33188
GROWTH_FACTOR_BINDING(GO:0019838)	-1.56576	0.0531496	0.331965
REGULATION_OF_SPROUTING_ANGIOGENESIS(GO:1903670)	-1.56523	0.0263653	0.332568
CARDIAC_EPITHELIAL_TO_MESENCHYMAL_TRANSITION(GO:0060317)	-1.5651	0.0651769	0.332195
EXTRINSIC_COMPONENT_OF_MEMBRANE(GO:0019898)	-1.56504	0.0231214	0.331699
REGULATION_OF_SMOOTH_MUSCLE_CELL_DIFFERENTIATION(GO:0051150)	-1.56423	0.0241449	0.332706
URETERIC_BUD_DEVELOPMENT(GO:0001657)	-1.56365	0.036965	0.333272
MORPHOGENESIS_OF_A_BRANCHING_STRUCTURE(GO:0001763)	-1.56365	0.0375235	0.3326
PHOSPHATIDYLETHANOLAMINE_ACYL_CHAIN_REMODELING(GO:0036152)	-1.56347	0.0181087	0.332338
FORMATION_OF_PRIMARY_GERM_LAYER(GO:0001704)	-1.56292	0.046875	0.332807
CELL_SUBSTRATE_ADHESION(GO:0031589)	-1.56281	0.0661626	0.332349
FACE_DEVELOPMENT(GO:0060324)	-1.56267	0.0525292	0.331973
POSITIVE_REGULATION_OF_MEMBRANE_PROTEIN_ECTODOMAIN_PROTEOLYSIS(GO:0051044)	-1.56257	0.0352941	0.331531
NEGATIVE_REGULATION_OF_PEPTIDE_SECRETION(GO:0002792)	-1.56256	0.0325048	0.330876
ATPASE_ACTIVITY__COUPLED_TO_MOVEMENT_OF_SUBSTANCES(GO:0043492)	-1.5621	0.0133588	0.331307
CADHERIN_BINDING(GO:0045296)	-1.56185	0.0541045	0.331244
REGULATION_OF_CYTOSKELETON_ORGANIZATION(GO:0051493)	-1.56158	0.0228571	0.331173
MESONEPHROS_DEVELOPMENT(GO:0001823)	-1.56147	0.0344828	0.330814
FOCAL_ADHESION(GO:0005925)	-1.56144	0.0753296	0.330209
SERINE_TYPE_PEPTIDASE_ACTIVITY(GO:0008236)	-1.55976	0.00769231	0.333284
REGULATION_OF_ANGIOGENESIS(GO:0045765)	-1.55967	0.0433145	0.332836
REGULATION_OF_CELLULAR_COMPONENT_SIZE(GO:0032535)	-1.55965	0.040153	0.332218
REGULATION_OF_ACTIN_CYTOSKELETON_ORGANIZATION(GO:0032956)	-1.55941	0.0535055	0.3321
PROTEIN_LOCALIZATION_TO_CELL_PERIPHERY(GO:1990778)	-1.55915	0.0248092	0.332037
ADRENERGIC_RECEPTOR_BINDING(GO:0031690)	-1.55892	0.0292969	0.331949
NEGATIVE_REGULATION_OF_DNA_DAMAGE_RESPONSE__SIGNAL_TRANSDUCTION_BY_P53_CLASS_MEDIATOR(GO:0043518)	-1.55848	0.047081	0.332312
G_PROTEIN_COUPLED_PURINERGIC_RECEPTOR_SIGNALING_PATHWAY(GO:0035588)	-1.5582	0.0292398	0.332335
REGULATION_OF_EPITHELIAL_CELL_MIGRATION(GO:0010632)	-1.55809	0.0295749	0.331909
ANGIOGENESIS_INVOLVED_IN_WOUND_HEALING(GO:0060055)	-1.55804	0.0592593	0.331381
REGULATION_OF_LIPID_LOCALIZATION(GO:1905952)	-1.55796	0.00403226	0.330943
ACTIN_CYTOSKELETON_REORGANIZATION(GO:0031532)	-1.55793	0.0426357	0.330365
REGULATION_OF_PROTEIN_PROCESSING(GO:0070613)	-1.55755	0.034749	0.33056
GLYCOSAMINOGLYCAN_METABOLIC_PROCESS(GO:0030203)	-1.55732	0.0542636	0.330366
SPINDLE_MIDZONE(GO:0051233)	-1.55673	0.0530303	0.331027
CHOLESTEROL_HOMEOSTASIS(GO:0042632)	-1.55671	0.00580271	0.330421
CELL_CELL_JUNCTION_ASSEMBLY(GO:0007043)	-1.55647	0.0405405	0.330317
REGULATION_OF_VASCULATURE_DEVELOPMENT(GO:1901342)	-1.55643	0.0391061	0.329762
CARDIAC_RIGHT_VENTRICLE_MORPHOGENESIS(GO:0003215)	-1.55634	0.0380762	0.329338
LYTIC_VACUOLE_MEMBRANE(GO:0098852)	-1.55611	0.0238971	0.329272
HORMONE_BIOSYNTHETIC_PROCESS(GO:0042446)	-1.5559	0.00952381	0.329016
REGULATION_OF_TUBE_DIAMETER(GO:0035296)	-1.55534	0.0298507	0.329618
REGULATION_OF_BLOOD_VESSEL_DIAMETER(GO:0097746)	-1.55534	0.0298507	0.328996
POSITIVE_REGULATION_OF_MULTI_ORGANISM_PROCESS(GO:0043902)	-1.55532	0.0118812	0.328452
CELLULAR_RESPONSE_TO_GLUCOSE_STARVATION(GO:0042149)	-1.55526	0.00617284	0.327983
PROSTANOID_METABOLIC_PROCESS(GO:0006692)	-1.55398	0.0189753	0.329933
PROSTAGLANDIN_METABOLIC_PROCESS(GO:0006693)	-1.55398	0.0189753	0.329315
REGULATION_OF_EXTRINSIC_APOPTOTIC_SIGNALING_PATHWAY(GO:2001236)	-1.55378	0.0386847	0.329134
PROTEIN_LOCALIZATION_TO_PLASMA_MEMBRANE(GO:0072659)	-1.55366	0.0285171	0.328764
CELL_CELL_RECOGNITION(GO:0009988)	-1.55331	0.0324544	0.328918
AZUROPHIL_GRANULE_LUMEN(GO:0035578)	-1.55248	0.059761	0.330047
CHORDATE_EMBRYONIC_DEVELOPMENT(GO:0043009)	-1.55245	0.0232558	0.329523
SKIN_EPIDERMIS_DEVELOPMENT(GO:0098773)	-1.55231	0.0318949	0.329257
INNER_EAR_MORPHOGENESIS(GO:0042472)	-1.55195	0.0248566	0.329434
NEGATIVE_REGULATION_OF_KIDNEY_DEVELOPMENT(GO:0090185)	-1.55173	0.0336634	0.329384
CELL_JUNCTION_ORGANIZATION(GO:0034330)	-1.55139	0.0538033	0.329529
CARBOHYDRATE_DERIVATIVE_TRANSPORT(GO:1901264)	-1.551	0.0374753	0.329826
GOLGI_SUBCOMPARTMENT(GO:0098791)	-1.55059	0.0151229	0.330064
LONG_CHAIN_FATTY_ACYL_COA_METABOLIC_PROCESS(GO:0035336)	-1.5504	0.0217391	0.329884
CIRCULATORY_SYSTEM_DEVELOPMENT(GO:0072359)	-1.55022	0.0436433	0.329615
POTASSIUM_CHANNEL_REGULATOR_ACTIVITY(GO:0015459)	-1.5501	0.028463	0.329268
MUCOPOLYSACCHARIDE_METABOLIC_PROCESS(GO:1903510)	-1.54972	0.040619	0.32952
RENAL_SYSTEM_DEVELOPMENT(GO:0072001)	-1.54902	0.0387597	0.330452
PRIMARY_NEURAL_TUBE_FORMATION(GO:0014020)	-1.54875	0.0457143	0.330414
CELL_SUBSTRATE_ADHERENS_JUNCTION(GO:0005924)	-1.54818	0.0808271	0.331026
POSITIVE_REGULATION_OF_HEMOPOIESIS(GO:1903708)	-1.54753	0.0457875	0.331944
MESONEPHRIC_EPITHELIUM_DEVELOPMENT(GO:0072163)	-1.54727	0.0389864	0.331931
MESONEPHRIC_TUBULE_DEVELOPMENT(GO:0072164)	-1.54727	0.0389864	0.331332
NEURAL_CREST_CELL_MIGRATION(GO:0001755)	-1.5467	0.0599251	0.332002
EAR_MORPHOGENESIS(GO:0042471)	-1.54657	0.0307102	0.331646
SERINE_TYPE_ENDOPEPTIDASE_ACTIVITY(GO:0004252)	-1.54612	0.0134875	0.331961
POSITIVE_REGULATION_OF_COAGULATION(GO:0050820)	-1.54607	0.0535714	0.331476
EMBRYONIC_SKELETAL_SYSTEM_MORPHOGENESIS(GO:0048704)	-1.54607	0.0308285	0.33089
LYTIC_VACUOLE(GO:0000323)	-1.54565	0.0281426	0.331139
AMINOGLYCAN_METABOLIC_PROCESS(GO:0006022)	-1.54531	0.0598456	0.33128
POSITIVE_REGULATION_OF_MYELOID_LEUKOCYTE_DIFFERENTIATION(GO:0002763)	-1.54524	0.0305927	0.330831
AZUROPHIL_GRANULE_MEMBRANE(GO:0035577)	-1.54515	0.0599251	0.330472
STEROL_HOMEOSTASIS(GO:0055092)	-1.54482	0.00584795	0.330601
GLOMERULUS_VASCULATURE_DEVELOPMENT(GO:0072012)	-1.54477	0.0701107	0.330117
LYSOSOMAL_MEMBRANE(GO:0005765)	-1.5445	0.0238971	0.330145
BRUSH_BORDER(GO:0005903)	-1.54432	0.0327553	0.329935
REGULATION_OF_VASOCONSTRICTION(GO:0019229)	-1.54368	0.0427509	0.330829
ACTIN_FILAMENT_ORGANIZATION(GO:0007015)	-1.54307	0.0554529	0.331529
DEVELOPMENTAL_INDUCTION(GO:0031128)	-1.5426	0.022541	0.331993
DIGESTIVE_TRACT_DEVELOPMENT(GO:0048565)	-1.54249	0.0593692	0.331702
INORGANIC_CATION_IMPORT_ACROSS_PLASMA_MEMBRANE(GO:0098659)	-1.54226	0.0190114	0.33166
INORGANIC_ION_IMPORT_ACROSS_PLASMA_MEMBRANE(GO:0099587)	-1.54226	0.0190114	0.331082
POSITIVE_REGULATION_OF_T_CELL_MIGRATION(GO:2000406)	-1.54222	0.0653465	0.330603
VACUOLE(GO:0005773)	-1.54204	0.0204461	0.330447
HEART_VALVE_MORPHOGENESIS(GO:0003179)	-1.54187	0.0863039	0.330235
EMBRYONIC_HINDLIMB_MORPHOGENESIS(GO:0035116)	-1.54147	0.0444874	0.330529
EXOPEPTIDASE_ACTIVITY(GO:0008238)	-1.5413	0.0313725	0.330294
POSITIVE_REGULATION_OF_RHO_PROTEIN_SIGNAL_TRANSDUCTION(GO:0035025)	-1.54112	0.0379242	0.330144
MORPHOGENESIS_OF_AN_EPITHELIAL_FOLD(GO:0060571)	-1.5411	0.08	0.329654
VIRAL_RELEASE_FROM_HOST_CELL(GO:0019076)	-1.54078	0.0544747	0.329752
EXIT_FROM_HOST(GO:0035890)	-1.54078	0.0544747	0.329186
EXIT_FROM_HOST_CELL(GO:0035891)	-1.54078	0.0544747	0.328623
MOVEMENT_IN_HOST_ENVIRONMENT(GO:0052126)	-1.54078	0.0544747	0.328061
MOVEMENT_IN_ENVIRONMENT_OF_OTHER_ORGANISM_INVOLVED_IN_SYMBIOTIC_INTERACTION(GO:0052192)	-1.54078	0.0544747	0.327501
CELL_CELL_ADHESION_MEDIATOR_ACTIVITY(GO:0098632)	-1.54077	0.0651341	0.326963
FATTY_ACYL_COA_METABOLIC_PROCESS(GO:0035337)	-1.5406	0.0176817	0.326771
LEFT_RIGHT_PATTERN_FORMATION(GO:0060972)	-1.53988	0.0243902	0.327787
POSITIVE_REGULATION_OF_MITOCHONDRIAL_MEMBRANE_PERMEABILITY_INVOLVED_IN_APOPTOTIC_PROCESS(GO:1902110)	-1.53981	0.0301205	0.327364
LYSOSOMAL_LUMEN(GO:0043202)	-1.53974	0.0834915	0.326924
REGULATION_OF_SMOOTH_MUSCLE_CONTRACTION(GO:0006940)	-1.5396	0.0404624	0.326659
POSITIVE_REGULATION_OF_PEPTIDASE_ACTIVITY(GO:0010952)	-1.53952	0.0357143	0.326279
POSITIVE_REGULATION_OF_PROTEIN_MATURATION(GO:1903319)	-1.53938	0.0557769	0.326007
REGULATION_OF_PROTEIN_POLYMERIZATION(GO:0032271)	-1.53922	0.0458891	0.325786
CALCIUM_ION_BINDING(GO:0005509)	-1.53889	0.0361217	0.325891
ERK1_AND_ERK2_CASCADE(GO:0070371)	-1.53837	0.0436433	0.326519
SULFOTRANSFERASE_ACTIVITY(GO:0008146)	-1.53795	0.0328185	0.32689
UNSATURATED_FATTY_ACID_METABOLIC_PROCESS(GO:0033559)	-1.53759	0.0138889	0.327109
PROTEIN_DISULFIDE_ISOMERASE_ACTIVITY(GO:0003756)	-1.53746	0.0614203	0.326807
INTRAMOLECULAR_OXIDOREDUCTASE_ACTIVITY__TRANSPOSING_S_S_BONDS(GO:0016864)	-1.53746	0.0614203	0.326263
POSITIVE_REGULATION_OF_CYSTEINE_TYPE_ENDOPEPTIDASE_ACTIVITY(GO:2001056)	-1.53741	0.0307692	0.325823
POSITIVE_REGULATION_OF_RAS_PROTEIN_SIGNAL_TRANSDUCTION(GO:0046579)	-1.5373	0.0335306	0.325574
POSITIVE_REGULATION_OF_INTERLEUKIN_2_PRODUCTION(GO:0032743)	-1.53717	0.0649606	0.325303
LYSOSOME(GO:0005764)	-1.53699	0.0301318	0.325178
CELL_SURFACE(GO:0009986)	-1.53698	0.0489642	0.324659
AORTIC_VALVE_MORPHOGENESIS(GO:0003180)	-1.5369	0.0650096	0.324273
VACUOLAR_MEMBRANE(GO:0005774)	-1.5366	0.0202206	0.32435
REGULATION_OF_ACTIN_FILAMENT_BASED_PROCESS(GO:0032970)	-1.53616	0.0589319	0.324822
REGULATION_OF_ACTIN_FILAMENT_ORGANIZATION(GO:0110053)	-1.53592	0.0555556	0.324854
INNER_EAR_DEVELOPMENT(GO:0048839)	-1.5359	0.027451	0.324366
SMOOTH_MUSCLE_CONTRACTION(GO:0006939)	-1.53566	0.0393258	0.324301
NEGATIVE_REGULATION_OF_DEFENSE_RESPONSE_TO_VIRUS(GO:0050687)	-1.53566	0.0478088	0.32378
NEGATIVE_REGULATION_OF_CELL_MATRIX_ADHESION(GO:0001953)	-1.53508	0.0491159	0.324509
PHOSPHORUS_OXYGEN_LYASE_ACTIVITY(GO:0016849)	-1.53469	0.0486891	0.324881
EPITHELIUM_DEVELOPMENT(GO:0060429)	-1.53459	0.0304762	0.3246
GLYCOPROTEIN_METABOLIC_PROCESS(GO:0009100)	-1.53442	0.032197	0.324435
CELL_ADHESION_MOLECULE_BINDING(GO:0050839)	-1.53397	0.0779221	0.324787
POSITIVE_REGULATION_OF_BLOOD_VESSEL_ENDOTHELIAL_CELL_MIGRATION(GO:0043536)	-1.53363	0.0341556	0.324921
SODIUM_CHANNEL_COMPLEX(GO:0034706)	-1.53265	0.0422018	0.326404
BRANCH_ELONGATION_OF_AN_EPITHELIUM(GO:0060602)	-1.5324	0.0509434	0.326392
CHONDROITIN_SULFATE_BIOSYNTHETIC_PROCESS(GO:0030206)	-1.53229	0.0637066	0.326086
CARGO_RECEPTOR_ACTIVITY(GO:0038024)	-1.53211	0.0779468	0.325963
MESODERMAL_CELL_DIFFERENTIATION(GO:0048333)	-1.53208	0.0367505	0.325488
EPITHELIAL_CELL_PROLIFERATION(GO:0050673)	-1.53202	0.0446602	0.325064
REGULATION_OF_CHEMOTAXIS(GO:0050920)	-1.53189	0.0639535	0.32477
REGULATION_OF_ANIMAL_ORGAN_FORMATION(GO:0003156)	-1.53098	0.054	0.326073
POSITIVE_REGULATION_OF_SMOOTH_MUSCLE_CELL_MIGRATION(GO:0014911)	-1.53083	0.0545809	0.325864
REGULATION_OF_MONOCYTE_DIFFERENTIATION(GO:0045655)	-1.53082	0.0554493	0.32537
TRANSFERASE_ACTIVITY__TRANSFERRING_HEXOSYL_GROUPS(GO:0016758)	-1.53079	0.0429688	0.324916
REGULATION_OF_T_CELL_MIGRATION(GO:2000404)	-1.5307	0.0694981	0.324581
NEGATIVE_REGULATION_OF_CELL_MOTILITY(GO:2000146)	-1.53055	0.0337711	0.324358
ACTIN_CYTOSKELETON(GO:0015629)	-1.5304	0.0426357	0.324167
REGULATION_OF_ANATOMICAL_STRUCTURE_MORPHOGENESIS(GO:0022603)	-1.53026	0.0581614	0.323907
ACTIN_CYTOSKELETON_ORGANIZATION(GO:0030036)	-1.5301	0.0523364	0.323752
ANIMAL_ORGAN_MATURATION(GO:0048799)	-1.52938	0.0862069	0.324743
GONADOTROPIN_SECRETION(GO:0032274)	-1.52838	0.0397614	0.326306
REGULATION_OF_NEURON_DIFFERENTIATION(GO:0045664)	-1.5283	0.0425532	0.325957
NEGATIVE_REGULATION_OF_GLUCOSE_TRANSMEMBRANE_TRANSPORT(GO:0010829)	-1.52821	0.0377359	0.325623
LEADING_EDGE_MEMBRANE(GO:0031256)	-1.52789	0.0539499	0.325812
SERINE_HYDROLASE_ACTIVITY(GO:0017171)	-1.52766	0.017341	0.325798
CELL_MIGRATION(GO:0016477)	-1.52756	0.0515267	0.325492
POSITIVE_REGULATION_OF_ACTIN_FILAMENT_POLYMERIZATION(GO:0030838)	-1.52739	0.0491493	0.325347
POSITIVE_REGULATION_OF_DEVELOPMENTAL_PROCESS(GO:0051094)	-1.52727	0.034749	0.325042
ANTIGEN_PROCESSING_AND_PRESENTATION_OF_PEPTIDE_ANTIGEN_VIA_MHC_CLASS_I(GO:0002474)	-1.52709	0.0766355	0.324947
ATRIOVENTRICULAR_VALVE_DEVELOPMENT(GO:0003171)	-1.52676	0.0714286	0.325081
CELL_LEADING_EDGE(GO:0031252)	-1.52673	0.0708812	0.324625
POSITIVE_REGULATION_OF_LEUKOCYTE_MIGRATION(GO:0002687)	-1.52641	0.0635838	0.324833
LIPID_BIOSYNTHETIC_PROCESS(GO:0008610)	-1.52614	0.00387597	0.324826
HEART_DEVELOPMENT(GO:0007507)	-1.52598	0.0434783	0.324645
CELL_SUBSTRATE_JUNCTION(GO:0030055)	-1.52589	0.0871212	0.324337
REGULATION_OF_SMAD_PROTEIN_SIGNAL_TRANSDUCTION(GO:0060390)	-1.52566	0.0745698	0.324303
REGULATION_OF_ACTIN_NUCLEATION(GO:0051125)	-1.52538	0.0823755	0.324382
REGULATION_OF_BLOOD_PRESSURE(GO:0008217)	-1.52535	0.0284091	0.323918
POSITIVE_REGULATION_OF_LYMPHOCYTE_CHEMOTAXIS(GO:0140131)	-1.52511	0.0714286	0.323898
POSITIVE_REGULATION_OF_VASCULAR_ASSOCIATED_SMOOTH_MUSCLE_CELL_MIGRATION(GO:1904754)	-1.52501	0.0415842	0.323628
REGULATION_OF_MACROPHAGE_MIGRATION(GO:1905521)	-1.52488	0.0591716	0.323408
POSITIVE_REGULATION_OF_EPITHELIAL_CELL_MIGRATION(GO:0010634)	-1.52422	0.0550459	0.324353
METANEPHRIC_NEPHRON_DEVELOPMENT(GO:0072210)	-1.52407	0.0809793	0.324155
NEGATIVE_REGULATION_OF_CELLULAR_COMPONENT_MOVEMENT(GO:0051271)	-1.52358	0.0522388	0.324603
SEGMENT_SPECIFICATION(GO:0007379)	-1.52262	0.0711382	0.325981
RESPONSE_TO_AMYLOID_BETA(GO:1904645)	-1.52246	0.0815939	0.325806
KIDNEY_EPITHELIUM_DEVELOPMENT(GO:0072073)	-1.52236	0.0629771	0.325516
MESENCHYMAL_CELL_DIFFERENTIATION(GO:0048762)	-1.52202	0.0859813	0.325711
ESTABLISHMENT_OR_MAINTENANCE_OF_MONOPOLAR_CELL_POLARITY(GO:0061339)	-1.52169	0.0485437	0.325965
NEGATIVE_REGULATION_OF_CELLULAR_RESPONSE_TO_GROWTH_FACTOR_STIMULUS(GO:0090288)	-1.52162	0.0839695	0.325635
PLATELET_DEGRANULATION(GO:0002576)	-1.52149	0.0949612	0.32541
REGULATION_OF_CELL_MIGRATION_INVOLVED_IN_SPROUTING_ANGIOGENESIS(GO:0090049)	-1.52053	0.0303605	0.326911
MACROPHAGE_CHEMOTAXIS(GO:0048246)	-1.52052	0.0368217	0.326445
CATENIN_COMPLEX(GO:0016342)	-1.52027	0.0444444	0.326453
NEGATIVE_REGULATION_OF_CELL_MIGRATION(GO:0030336)	-1.52024	0.0320151	0.326024
POSITIVE_REGULATION_OF_KIDNEY_DEVELOPMENT(GO:0090184)	-1.51959	0.0451128	0.326783
ANATOMICAL_STRUCTURE_MORPHOGENESIS(GO:0009653)	-1.51958	0.0545113	0.326297
CELL_CELL_ADHESION_MEDIATED_BY_CADHERIN(GO:0044331)	-1.51939	0.0400763	0.326201
ACTIN_FILAMENT(GO:0005884)	-1.51939	0.0356436	0.325729
CELL_MOTILITY(GO:0048870)	-1.51891	0.0476191	0.32632
LOCALIZATION_OF_CELL(GO:0051674)	-1.51891	0.0476191	0.325838
ENDOCRINE_PANCREAS_DEVELOPMENT(GO:0031018)	-1.51876	0.0371094	0.325679
POSITIVE_REGULATION_OF_CELL_DIFFERENTIATION(GO:0045597)	-1.51821	0.0418251	0.326332
CELLULAR_RESPONSE_TO_STEROL(GO:0036315)	-1.51807	0.0348837	0.326124
POSITIVE_REGULATION_OF_NEURON_DIFFERENTIATION(GO:0045666)	-1.51807	0.0557692	0.325646
POSITIVE_REGULATION_OF_LEUKOCYTE_DEGRANULATION(GO:0043302)	-1.51733	0.0584677	0.326813
REGULATION_OF_PROTEIN_COMPLEX_ASSEMBLY(GO:0043254)	-1.51712	0.0230326	0.326728
REGULATION_OF_SMOOTH_MUSCLE_CELL_MIGRATION(GO:0014910)	-1.51669	0.0478012	0.327179
SOMITOGENESIS(GO:0001756)	-1.51653	0.0439122	0.32703
NEGATIVE_REGULATION_OF_REACTIVE_OXYGEN_SPECIES_BIOSYNTHETIC_PROCESS(GO:1903427)	-1.51609	0.0344168	0.327462
EMBRYONIC_CAMERA_TYPE_EYE_DEVELOPMENT(GO:0031076)	-1.51606	0.0565302	0.32708
REGULATION_OF_EPITHELIAL_CELL_PROLIFERATION(GO:0050678)	-1.5159	0.042065	0.326948
METAL_ION_BINDING(GO:0046872)	-1.51545	0.00381679	0.327324
EAR_DEVELOPMENT(GO:0043583)	-1.51477	0.0350195	0.328246
REGULATION_OF_EPIDERMAL_CELL_DIFFERENTIATION(GO:0045604)	-1.51452	0.0433962	0.328191
PARTURITION(GO:0007567)	-1.51449	0.0341556	0.327801
REGULATION_OF_B_CELL_DIFFERENTIATION(GO:0045577)	-1.51433	0.0794574	0.327662
RESPONSE_TO_HYPOXIA(GO:0001666)	-1.51419	0.0338346	0.32749
NEGATIVE_REGULATION_OF_CATION_CHANNEL_ACTIVITY(GO:2001258)	-1.51406	0.0444444	0.327286
POSITIVE_REGULATION_OF_CELL_DEVELOPMENT(GO:0010720)	-1.51392	0.044316	0.327104
PLASMA_LIPOPROTEIN_PARTICLE_ORGANIZATION(GO:0071827)	-1.5138	0.0381526	0.326825
REGULATION_OF_TUBE_SIZE(GO:0035150)	-1.51354	0.0315399	0.326917
COLLAGEN_TRIMER(GO:0005581)	-1.51285	0.0810811	0.327746
KIDNEY_MORPHOGENESIS(GO:0060993)	-1.51272	0.0492424	0.327535
REGULATION_OF_MEMBRANE_LIPID_DISTRIBUTION(GO:0097035)	-1.51259	0.0568182	0.327346
CALCIUM_DEPENDENT_CELL_CELL_ADHESION_VIA_PLASMA_MEMBRANE_CELL_ADHESION_MOLECULES(GO:0016339)	-1.51226	0.0546875	0.32752
KIDNEY_DEVELOPMENT(GO:0001822)	-1.51225	0.0430528	0.327078
RESPIRATORY_SYSTEM_DEVELOPMENT(GO:0060541)	-1.51213	0.0481696	0.32688
NEGATIVE_REGULATION_OF_SECRETION_BY_CELL(GO:1903531)	-1.51193	0.0320755	0.326747
COPII_VESICLE_COAT(GO:0030127)	-1.51193	0.062	0.326284
INTRINSIC_COMPONENT_OF_EXTERNAL_SIDE_OF_PLASMA_MEMBRANE(GO:0031233)	-1.51192	0.0610236	0.325853
MITOCHONDRIAL_OUTER_MEMBRANE_PERMEABILIZATION(GO:0097345)	-1.51139	0.0385396	0.32646
TOLL_LIKE_RECEPTOR_9_SIGNALING_PATHWAY(GO:0034162)	-1.51133	0.0652174	0.326111
POSITIVE_REGULATION_OF_APOPTOTIC_SIGNALING_PATHWAY(GO:2001235)	-1.51129	0.0135659	0.325752
TRACHEA_DEVELOPMENT(GO:0060438)	-1.51109	0.0606654	0.325759
REGULATION_OF_KIDNEY_DEVELOPMENT(GO:0090183)	-1.51096	0.0513761	0.325608
SERINE_THREONINE_PROTEIN_KINASE_COMPLEX(GO:1902554)	-1.51093	0.0281955	0.325215
BLOOD_VESSEL_ENDOTHELIAL_CELL_MIGRATION(GO:0043534)	-1.5106	0.0457875	0.32532
NON_CANONICAL_WNT_SIGNALING_PATHWAY(GO:0035567)	-1.51027	0.0763359	0.325569
HAIR_FOLLICLE_DEVELOPMENT(GO:0001942)	-1.50976	0.047081	0.326189
NEGATIVE_REGULATION_OF_LEUKOCYTE_MIGRATION(GO:0002686)	-1.50968	0.0506823	0.325912
PROSTATE_GLAND_EPITHELIUM_MORPHOGENESIS(GO:0060740)	-1.5094	0.0743494	0.325992
REGULATION_OF_COLLAGEN_BIOSYNTHETIC_PROCESS(GO:0032965)	-1.50908	0.0742115	0.326227
PROTEIN_CONTAINING_COMPLEX_BINDING(GO:0044877)	-1.50864	0.0465549	0.326642
REGULATION_OF_PHOSPHATASE_ACTIVITY(GO:0010921)	-1.50858	0.0232108	0.326296
T_CELL_APOPTOTIC_PROCESS(GO:0070231)	-1.50854	0.0438247	0.325933
CHEMOATTRACTANT_ACTIVITY(GO:0042056)	-1.50812	0.0552381	0.326396
POSITIVE_REGULATION_OF_CYCLIN_DEPENDENT_PROTEIN_SERINE_THREONINE_KINASE_ACTIVITY(GO:0045737)	-1.50795	0.0575816	0.32631
ACTIN_FILAMENT_BUNDLE_ASSEMBLY(GO:0051017)	-1.50745	0.0662983	0.326886
STEROID_BINDING(GO:0005496)	-1.50737	0.0094162	0.326594
ANATOMICAL_STRUCTURE_MATURATION(GO:0071695)	-1.50733	0.0690909	0.326221
EXTRINSIC_APOPTOTIC_SIGNALING_PATHWAY_IN_ABSENCE_OF_LIGAND(GO:0097192)	-1.50728	0.0400802	0.325879
SIGNAL_TRANSDUCTION_IN_ABSENCE_OF_LIGAND(GO:0038034)	-1.50728	0.0400802	0.325432
REGULATION_OF_ORGAN_MORPHOGENESIS(GO:2000027)	-1.50717	0.0675422	0.3252
CATION_BINDING(GO:0043169)	-1.50698	0.00573614	0.325131
WHOLE_MEMBRANE(GO:0098805)	-1.50692	0.018622	0.324799
RECEPTOR_SERINE_THREONINE_KINASE_BINDING(GO:0033612)	-1.506	0.0386847	0.326102
SULFUR_COMPOUND_TRANSMEMBRANE_TRANSPORTER_ACTIVITY(GO:1901682)	-1.50563	0.040568	0.326426
MEMBRANE_ASSEMBLY(GO:0071709)	-1.50515	0.0616822	0.327145
NEGATIVE_REGULATION_OF_PEPTIDE_HORMONE_SECRETION(GO:0090278)	-1.5051	0.0219561	0.326825
RRNA_TRANSCRIPTION(GO:0009303)	-1.50508	0.0618763	0.326432
ACTIN_FILAMENT_BASED_PROCESS(GO:0030029)	-1.50503	0.0602637	0.326066
RESPONSE_TO_CHOLESTEROL(GO:0070723)	-1.505	0.0680529	0.325696
ACTIN_FILAMENT_BUNDLE_ORGANIZATION(GO:0061572)	-1.50479	0.0593692	0.325712
FOREBRAIN_CELL_MIGRATION(GO:0021885)	-1.50453	0.0467836	0.325799
THYROID_HORMONE_GENERATION(GO:0006590)	-1.50445	0.0479042	0.325493
APICOLATERAL_PLASMA_MEMBRANE(GO:0016327)	-1.50397	0.0639535	0.32599
REGULATION_OF_LYMPHOCYTE_DIFFERENTIATION(GO:0045619)	-1.50388	0.0665362	0.325729
COLLAGEN_BIOSYNTHETIC_PROCESS(GO:0032964)	-1.50385	0.0896947	0.325359
INTRINSIC_COMPONENT_OF_GOLGI_MEMBRANE(GO:0031228)	-1.50364	0.0531496	0.325366
POSITIVE_REGULATION_OF_PROTEIN_LOCALIZATION_TO_MEMBRANE(GO:1905477)	-1.50324	0.0395257	0.325713
HETEROPHILIC_CELL_CELL_ADHESION_VIA_PLASMA_MEMBRANE_CELL_ADHESION_MOLECULES(GO:0007157)	-1.50324	0.0695489	0.325278
SPINAL_CORD_MOTOR_NEURON_DIFFERENTIATION(GO:0021522)	-1.50309	0.0217391	0.325147
REGULATION_OF_PRODUCTION_OF_SMALL_RNA_INVOLVED_IN_GENE_SILENCING_BY_RNA(GO:0070920)	-1.50286	0.0584677	0.325216
REGULATION_OF_PRODUCTION_OF_MIRNAS_INVOLVED_IN_GENE_SILENCING_BY_MIRNA(GO:1903798)	-1.50286	0.0584677	0.324783
POSITIVE_REGULATION_OF_STEROID_BIOSYNTHETIC_PROCESS(GO:0010893)	-1.50269	0.0625	0.324696
POSITIVE_REGULATION_OF_MYELOID_LEUKOCYTE_MEDIATED_IMMUNITY(GO:0002888)	-1.50257	0.0696325	0.324479
RETINA_DEVELOPMENT_IN_CAMERA_TYPE_EYE(GO:0060041)	-1.5025	0.0415879	0.324153
POSITIVE_REGULATION_OF_CELL_CYCLE(GO:0045787)	-1.50248	0.0136452	0.323751
SECONDARY_METABOLITE_BIOSYNTHETIC_PROCESS(GO:0044550)	-1.50232	0.0434783	0.323604
POSITIVE_REGULATION_OF_ERK1_AND_ERK2_CASCADE(GO:0070374)	-1.50199	0.0598456	0.323757
REGULATION_OF_CELL_DEVELOPMENT(GO:0060284)	-1.5018	0.0406977	0.323685
ENDOSOME_LUMEN(GO:0031904)	-1.50097	0.0745098	0.324868
LOCOMOTION(GO:0040011)	-1.5009	0.0536398	0.324555
PROTEIN_LOCALIZATION_TO_CILIUM(GO:0061512)	-1.50082	0.0333988	0.324301
ANIMAL_ORGAN_MORPHOGENESIS(GO:0009887)	-1.50082	0.0547945	0.323879
REGULATION_OF_EXTRACELLULAR_MATRIX_ORGANIZATION(GO:1903053)	-1.50079	0.103314	0.323498
REGULATION_OF_CELLULAR_COMPONENT_BIOGENESIS(GO:0044087)	-1.50064	0.0211946	0.32338
POSITIVE_REGULATION_OF_CELLULAR_PROTEIN_METABOLIC_PROCESS(GO:0032270)	-1.50061	0.0207939	0.32302
SIGNAL_TRANSDUCER_ACTIVITY__DOWNSTREAM_OF_RECEPTOR(GO:0005057)	-1.50048	0.0613861	0.322866
PLATELET_DERIVED_GROWTH_FACTOR_RECEPTOR_SIGNALING_PATHWAY(GO:0048008)	-1.50042	0.0546875	0.322586
NEGATIVE_REGULATION_OF_HEMOPOIESIS(GO:1903707)	-1.50008	0.0390625	0.322883
TISSUE_MIGRATION(GO:0090130)	-1.4998	0.0640301	0.323023
RAC_GTPASE_BINDING(GO:0048365)	-1.49967	0.0751445	0.322876
POSITIVE_REGULATION_OF_CELL_MORPHOGENESIS_INVOLVED_IN_DIFFERENTIATION(GO:0010770)	-1.49954	0.0888031	0.322681
REGULATION_OF_NEURON_PROJECTION_DEVELOPMENT(GO:0010975)	-1.49939	0.0630975	0.322513
REGULATION_OF_CALCIUM_ION_TRANSPORT(GO:0051924)	-1.49936	0.042885	0.322133
NONRIBOSOMAL_PEPTIDE_BIOSYNTHETIC_PROCESS(GO:0019184)	-1.49927	0.0633663	0.321895
RIBONUCLEOSIDE_BIOSYNTHETIC_PROCESS(GO:0042455)	-1.49908	0.0299401	0.321887
DISORDERED_DOMAIN_SPECIFIC_BINDING(GO:0097718)	-1.49906	0.0482625	0.321516
NEGATIVE_REGULATION_OF_MULTICELLULAR_ORGANISMAL_PROCESS(GO:0051241)	-1.49884	0.0529301	0.32149
GLOMERULUS_DEVELOPMENT(GO:0032835)	-1.49855	0.0881801	0.321647
ACTIVATION_OF_MAPKK_ACTIVITY(GO:0000186)	-1.49847	0.0368932	0.321378
POSITIVE_REGULATION_OF_NEUROGENESIS(GO:0050769)	-1.49833	0.0606061	0.321236
BONE_DEVELOPMENT(GO:0060348)	-1.49824	0.111324	0.321019
GOLGI_APPARATUS_PART(GO:0044431)	-1.49819	0.0423077	0.320693
REGULATION_OF_STEM_CELL_POPULATION_MAINTENANCE(GO:2000036)	-1.49803	0.0571429	0.320593
EPITHELIUM_MIGRATION(GO:0090132)	-1.49778	0.0671642	0.320596
TRANS_GOLGI_NETWORK_MEMBRANE(GO:0032588)	-1.49769	0.0473485	0.320362
NEGATIVE_REGULATION_OF_CARTILAGE_DEVELOPMENT(GO:0061037)	-1.49763	0.0842912	0.320089
MUSCLE_CELL_MIGRATION(GO:0014812)	-1.49756	0.0573614	0.319857
CARDIAC_MUSCLE_CELL_PROLIFERATION(GO:0060038)	-1.49756	0.0545809	0.319458
MYOBLAST_FUSION(GO:0007520)	-1.49742	0.0500963	0.3193
INTEGRAL_COMPONENT_OF_MEMBRANE(GO:0016021)	-1.49721	0.0226415	0.319305
MELANOSOME(GO:0042470)	-1.49643	0.0797665	0.320337
PIGMENT_GRANULE(GO:0048770)	-1.49643	0.0797665	0.319933
REGULATION_OF_CELL_MATRIX_ADHESION(GO:0001952)	-1.49633	0.0745098	0.319718
OLIGODENDROCYTE_DEVELOPMENT(GO:0014003)	-1.49631	0.0610687	0.319373
CEREBRAL_CORTEX_CELL_MIGRATION(GO:0021795)	-1.49624	0.0527344	0.319077
RETINOID_BINDING(GO:0005501)	-1.49593	0.0469667	0.319326
CELLULAR_RESPONSE_TO_AMYLOID_BETA(GO:1904646)	-1.49568	0.0749064	0.319363
DERMATAN_SULFATE_PROTEOGLYCAN_BIOSYNTHETIC_PROCESS(GO:0050651)	-1.49564	0.0949612	0.319039
POSITIVE_REGULATION_OF_PROTEOLYSIS(GO:0045862)	-1.49495	0.0213178	0.320002
MOVEMENT_OF_CELL_OR_SUBCELLULAR_COMPONENT(GO:0006928)	-1.49493	0.0516252	0.319639
AMEBOIDAL_TYPE_CELL_MIGRATION(GO:0001667)	-1.49491	0.0655431	0.319262
REGULATION_OF_BLOOD_VESSEL_SIZE(GO:0050880)	-1.4948	0.0390335	0.31907
POSITIVE_REGULATION_OF_WOUND_HEALING(GO:0090303)	-1.4947	0.0708661	0.318841
REGULATION_OF_DEPHOSPHORYLATION(GO:0035303)	-1.49456	0.0355805	0.318685
COFACTOR_TRANSPORT(GO:0051181)	-1.49438	0.0280561	0.318638
REGULATION_OF_ACUTE_INFLAMMATORY_RESPONSE(GO:0002673)	-1.49422	0.0520231	0.318554
POSITIVE_CHEMOTAXIS(GO:0050918)	-1.49408	0.0609037	0.318409
MITOTIC_SPINDLE_ORGANIZATION(GO:0007052)	-1.49387	0.0254403	0.31845
PLATELET_ACTIVATION(GO:0030168)	-1.49379	0.0922787	0.318172
POSITIVE_REGULATION_OF_LIPID_BIOSYNTHETIC_PROCESS(GO:0046889)	-1.49376	0.0431373	0.31782
INTRINSIC_COMPONENT_OF_MEMBRANE(GO:0031224)	-1.49333	0.0226415	0.318137
ESTABLISHMENT_OF_PIGMENT_GRANULE_LOCALIZATION(GO:0051905)	-1.49324	0.074364	0.317926
ESTABLISHMENT_OF_MELANOSOME_LOCALIZATION(GO:0032401)	-1.49322	0.0677291	0.317567
PROTEIN_C_TERMINUS_BINDING(GO:0008022)	-1.49296	0.0135659	0.317671
POSITIVE_REGULATION_OF_NERVOUS_SYSTEM_DEVELOPMENT(GO:0051962)	-1.4929	0.0617761	0.317423
EXTRACELLULAR_MATRIX_COMPONENT(GO:0044420)	-1.4928	0.121673	0.317218
POSITIVE_REGULATION_OF_CELL_CYCLE_G1_S_PHASE_TRANSITION(GO:1902808)	-1.49276	0.0596154	0.316886
VOLTAGE_GATED_SODIUM_CHANNEL_ACTIVITY(GO:0005248)	-1.49261	0.0523256	0.316818
REGULATION_OF_CELL_MORPHOGENESIS_INVOLVED_IN_DIFFERENTIATION(GO:0010769)	-1.49234	0.0761905	0.316957
BOUNDING_MEMBRANE_OF_ORGANELLE(GO:0098588)	-1.49226	0.0190476	0.316723
3'_5'_CYCLIC_NUCLEOTIDE_PHOSPHODIESTERASE_ACTIVITY(GO:0004114)	-1.49224	0.0608856	0.316364
REGULATION_OF_DNA_BINDING(GO:0051101)	-1.49213	0.0447761	0.316152
REGULATION_OF_BMP_SIGNALING_PATHWAY(GO:0030510)	-1.49207	0.0912698	0.315906
NEGATIVE_REGULATION_OF_T_CELL_PROLIFERATION(GO:0042130)	-1.49167	0.0263158	0.316232
T_CELL_MIGRATION(GO:0072678)	-1.49138	0.0841487	0.316422
REGULATION_OF_MORPHOGENESIS_OF_A_BRANCHING_STRUCTURE(GO:0060688)	-1.49119	0.0851852	0.31639
CYCLIC_NUCLEOTIDE_PHOSPHODIESTERASE_ACTIVITY(GO:0004112)	-1.49117	0.0645756	0.316055
LIPID_TRANSPORT(GO:0006869)	-1.49086	0.02	0.316232
HAIR_CYCLE_PROCESS(GO:0022405)	-1.49082	0.0474383	0.315917
MOLTING_CYCLE_PROCESS(GO:0022404)	-1.49082	0.0474383	0.315537
EXTRACELLULAR_SPACE(GO:0005615)	-1.4905	0.0527273	0.315775
NEGATIVE_REGULATION_OF_PHOSPHATASE_ACTIVITY(GO:0010923)	-1.49046	0.0479042	0.315451
DSRNA_FRAGMENTATION(GO:0031050)	-1.49034	0.0590551	0.315296
PRODUCTION_OF_SMALL_RNA_INVOLVED_IN_GENE_SILENCING_BY_RNA(GO:0070918)	-1.49034	0.0590551	0.314918
EPITHELIAL_CELL_MIGRATION(GO:0010631)	-1.49026	0.0690299	0.314699
REGULATION_OF_CELLULAR_RESPONSE_TO_GROWTH_FACTOR_STIMULUS(GO:0090287)	-1.49	0.0958647	0.314792
TISSUE_REGENERATION(GO:0042246)	-1.48962	0.0333333	0.315145
LAMELLIPODIUM_MORPHOGENESIS(GO:0072673)	-1.48932	0.0845865	0.315288
POSITIVE_REGULATION_OF_ASTROCYTE_DIFFERENTIATION(GO:0048711)	-1.48932	0.0872865	0.314915
POSITIVE_REGULATION_OF_MULTICELLULAR_ORGANISMAL_PROCESS(GO:0051240)	-1.48921	0.0455408	0.314737
REGULATION_OF_CATION_TRANSMEMBRANE_TRANSPORT(GO:1904062)	-1.48917	0.0307102	0.314434
MAP_KINASE_KINASE_KINASE_ACTIVITY(GO:0004709)	-1.48885	0.0777989	0.31468
REGULATION_OF_CYCLIN_DEPENDENT_PROTEIN_KINASE_ACTIVITY(GO:1904029)	-1.48852	0.0380952	0.314986
CALMODULIN_BINDING(GO:0005516)	-1.48816	0.0522244	0.31526
CELLULAR_RESPONSE_TO_EXTERNAL_STIMULUS(GO:0071496)	-1.48816	0.030303	0.314889
EMBRYONIC_SKELETAL_SYSTEM_DEVELOPMENT(GO:0048706)	-1.4879	0.0617761	0.314948
VENTRAL_SPINAL_CORD_DEVELOPMENT(GO:0021517)	-1.48785	0.0177866	0.314675
REGULATION_OF_SMOOTH_MUSCLE_CELL_PROLIFERATION(GO:0048660)	-1.48764	0.042065	0.314677
REGULATION_OF_CELL_PROJECTION_ORGANIZATION(GO:0031344)	-1.48684	0.0635838	0.315822
HOMOTYPIC_CELL_CELL_ADHESION(GO:0034109)	-1.48643	0.0759013	0.31619
PROTEIN_GLYCOSYLATION(GO:0006486)	-1.48639	0.0409357	0.315879
MACROMOLECULE_GLYCOSYLATION(GO:0043413)	-1.48639	0.0409357	0.315509
NEGATIVE_REGULATION_OF_PROTEIN_SECRETION(GO:0050709)	-1.48633	0.0465116	0.315272
PROTEOGLYCAN_METABOLIC_PROCESS(GO:0006029)	-1.48631	0.0876191	0.314958
POSITIVE_REGULATION_OF_I_KAPPAB_KINASE_NF_KAPPAB_SIGNALING(GO:0043123)	-1.48625	0.0340909	0.314706
REGULATION_OF_PROTON_TRANSPORT(GO:0010155)	-1.48623	0.0509804	0.314374
MELANIN_BIOSYNTHETIC_PROCESS(GO:0042438)	-1.48623	0.0348162	0.314007
STEROID_HORMONE_SECRETION(GO:0035929)	-1.48613	0.0565657	0.313836
CELLULAR_RESPONSE_TO_VITAMIN(GO:0071295)	-1.48602	0.0847784	0.313676
NEGATIVE_REGULATION_OF_LEUKOCYTE_CHEMOTAXIS(GO:0002689)	-1.48591	0.0282828	0.313525
NEGATIVE_REGULATION_OF_T_CELL_RECEPTOR_SIGNALING_PATHWAY(GO:0050860)	-1.48571	0.0438931	0.313474
RESPIRATORY_TUBE_DEVELOPMENT(GO:0030323)	-1.48536	0.0583658	0.313691
REGULATION_OF_METAL_ION_TRANSPORT(GO:0010959)	-1.48523	0.0318091	0.313594
POSITIVE_REGULATION_OF_BLOOD_COAGULATION(GO:0030194)	-1.4852	0.0735587	0.313281
POSITIVE_REGULATION_OF_HEMOSTASIS(GO:1900048)	-1.4852	0.0735587	0.312919
NEGATIVE_REGULATION_OF_NEURON_PROJECTION_DEVELOPMENT(GO:0010977)	-1.48471	0.0698113	0.313453
REGULATION_OF_BLOOD_VESSEL_ENDOTHELIAL_CELL_MIGRATION(GO:0043535)	-1.48471	0.0483271	0.313095
ZYMOGEN_ACTIVATION(GO:0031638)	-1.48445	0.0836653	0.313258
NEPHRON_MORPHOGENESIS(GO:0072028)	-1.48436	0.0536398	0.313053
POSITIVE_REGULATION_OF_RUFFLE_ASSEMBLY(GO:1900029)	-1.48405	0.0454545	0.313262
BRAIN_MORPHOGENESIS(GO:0048854)	-1.48381	0.0366795	0.313396
REGULATION_OF_CELL_SUBSTRATE_ADHESION(GO:0010810)	-1.48346	0.0990476	0.313662
POSITIVE_REGULATION_OF_CYCLIN_DEPENDENT_PROTEIN_KINASE_ACTIVITY(GO:1904031)	-1.4834	0.0559846	0.313428
INTEGRAL_COMPONENT_OF_GOLGI_MEMBRANE(GO:0030173)	-1.4832	0.0730769	0.313473
NEGATIVE_REGULATION_OF_HORMONE_SECRETION(GO:0046888)	-1.48318	0.0210728	0.313155
DNA_SECONDARY_STRUCTURE_BINDING(GO:0000217)	-1.48307	0.0433962	0.313008
ORGANIC_HYDROXY_COMPOUND_TRANSPORT(GO:0015850)	-1.48293	0.0213592	0.312854
RESPONSE_TO_STEROL(GO:0036314)	-1.48285	0.0556622	0.312628
SMOOTH_MUSCLE_CELL_PROLIFERATION(GO:0048659)	-1.48268	0.0426357	0.312601
ZINC_ION_TRANSMEMBRANE_TRANSPORT(GO:0071577)	-1.48204	0.0729783	0.313449
NEGATIVE_REGULATION_OF_CELL_ACTIVATION(GO:0050866)	-1.48193	0.0775194	0.313307
ENDOMEMBRANE_SYSTEM(GO:0012505)	-1.48191	0.0396975	0.312986
LONG_CHAIN_FATTY_ACYL_COA_BIOSYNTHETIC_PROCESS(GO:0035338)	-1.48165	0.0343511	0.313104
REGULATION_OF_GRANULOCYTE_DIFFERENTIATION(GO:0030852)	-1.48155	0.077821	0.312906
POSITIVE_REGULATION_OF_INTERLEUKIN_8_PRODUCTION(GO:0032757)	-1.48122	0.079922	0.313144
NEGATIVE_REGULATION_OF_T_CELL_DIFFERENTIATION(GO:0045581)	-1.48118	0.0715706	0.312853
POSITIVE_REGULATION_OF_CELL_CYCLE_PHASE_TRANSITION(GO:1901989)	-1.48103	0.0504673	0.312774
RESPONSE_TO_CORTICOSTEROID(GO:0031960)	-1.48071	0.0251451	0.313021
POSITIVE_REGULATION_OF_PROTEIN_METABOLIC_PROCESS(GO:0051247)	-1.48023	0.0281955	0.3135
VESICLE_MEMBRANE(GO:0012506)	-1.48017	0.0627376	0.313258
NEGATIVE_REGULATION_OF_CELL_ADHESION(GO:0007162)	-1.48015	0.0742857	0.312962
APICAL_JUNCTION_ASSEMBLY(GO:0043297)	-1.48014	0.0727969	0.31264
INTERLEUKIN_8_PRODUCTION(GO:0032637)	-1.48001	0.0854369	0.312528
MAMMARY_GLAND_DEVELOPMENT(GO:0030879)	-1.48	0.046332	0.312195
RENAL_TUBULE_MORPHOGENESIS(GO:0061333)	-1.47998	0.0483559	0.311889
B_CELL_DIFFERENTIATION(GO:0030183)	-1.47967	0.0795229	0.312144
DIGESTIVE_SYSTEM_DEVELOPMENT(GO:0055123)	-1.47966	0.065666	0.311818
MULTI_ORGANISM_BEHAVIOR(GO:0051705)	-1.4794	0.0314815	0.311965
EXTRACELLULAR_REGION(GO:0005576)	-1.47919	0.0489642	0.312005
REGULATION_OF_NEUROGENESIS(GO:0050767)	-1.479	0.0540541	0.312017
MULTI_MULTICELLULAR_ORGANISM_PROCESS(GO:0044706)	-1.47881	0.0174081	0.311999
METALLOPEPTIDASE_ACTIVITY(GO:0008237)	-1.47876	0.0520231	0.311756
POSITIVE_REGULATION_OF_ENDOTHELIAL_CELL_CHEMOTAXIS(GO:2001028)	-1.4787	0.0816327	0.311511
LYMPHOCYTE_MIGRATION(GO:0072676)	-1.47861	0.0828402	0.311327
GLYCOPROTEIN_CATABOLIC_PROCESS(GO:0006516)	-1.47852	0.0470348	0.311142
NEGATIVE_REGULATION_OF_T_CELL_ACTIVATION(GO:0050868)	-1.47846	0.0574257	0.310902
TRANSMEMBRANE_RECEPTOR_PROTEIN_KINASE_ACTIVITY(GO:0019199)	-1.47843	0.0808271	0.310611
REGULATION_OF_CYCLIN_DEPENDENT_PROTEIN_SERINE_THREONINE_KINASE_ACTIVITY(GO:0000079)	-1.47743	0.0363289	0.312051
MOLTING_CYCLE(GO:0042303)	-1.47735	0.0400763	0.311823
HAIR_CYCLE(GO:0042633)	-1.47735	0.0400763	0.311481
REGULATION_OF_ERK1_AND_ERK2_CASCADE(GO:0070372)	-1.47689	0.0655106	0.31202
WNT_SIGNALING_PATHWAY__PLANAR_CELL_POLARITY_PATHWAY(GO:0060071)	-1.47684	0.0977444	0.311768
SKELETAL_SYSTEM_DEVELOPMENT(GO:0001501)	-1.47662	0.0879541	0.31184
NEPHRON_DEVELOPMENT(GO:0072006)	-1.47635	0.0760456	0.312028
NEGATIVE_REGULATION_OF_MORPHOGENESIS_OF_AN_EPITHELIUM(GO:1905331)	-1.47607	0.0820611	0.312159
TRANSMEMBRANE_RECEPTOR_PROTEIN_TYROSINE_KINASE_ACTIVITY(GO:0004714)	-1.47605	0.0635838	0.311881
REGULATION_OF_CELL_DIFFERENTIATION(GO:0045595)	-1.47602	0.0483559	0.311598
REGULATION_OF_AXON_GUIDANCE(GO:1902667)	-1.47591	0.0912621	0.311442
PODOSOME(GO:0002102)	-1.47563	0.0977012	0.31165
EXTRACELLULAR_REGION_PART(GO:0044421)	-1.4755	0.0628466	0.311524
CALCIUM_MEDIATED_SIGNALING_USING_INTRACELLULAR_CALCIUM_SOURCE(GO:0035584)	-1.47524	0.0798479	0.311687
NEGATIVE_REGULATION_OF_TRANSMEMBRANE_TRANSPORT(GO:0034763)	-1.47521	0.0292969	0.311382
LIPID_LOCALIZATION(GO:0010876)	-1.475	0.0195312	0.311421
NEGATIVE_REGULATION_OF_INTERFERON_GAMMA_PRODUCTION(GO:0032689)	-1.47431	0.0893204	0.312288
PANCREAS_DEVELOPMENT(GO:0031016)	-1.47425	0.0434783	0.312033
REGULATION_OF_OSTEOCLAST_DIFFERENTIATION(GO:0045670)	-1.47377	0.0567515	0.312559
PROSTATE_GLAND_MORPHOGENESIS(GO:0060512)	-1.47372	0.0903955	0.312305
ATRIOVENTRICULAR_VALVE_MORPHOGENESIS(GO:0003181)	-1.47347	0.0947955	0.312416
REGULATION_OF_CELLULAR_COMPONENT_ORGANIZATION(GO:0051128)	-1.47341	0.0359168	0.312179
CYTOPLASMIC_VESICLE_MEMBRANE(GO:0030659)	-1.4731	0.0667939	0.312379
REGULATION_OF_COMPLEMENT_ACTIVATION(GO:0030449)	-1.47296	0.0678295	0.312327
ENDOCHONDRAL_BONE_GROWTH(GO:0003416)	-1.47281	0.122411	0.31221
NEGATIVE_REGULATION_OF_CYTOSKELETON_ORGANIZATION(GO:0051494)	-1.47278	0.0578035	0.311949
REGULATION_OF_RUFFLE_ASSEMBLY(GO:1900027)	-1.47261	0.0371094	0.311945
REGULATION_OF_LOCALIZATION(GO:0032879)	-1.47242	0.0378788	0.311939
GASTRULATION(GO:0007369)	-1.47217	0.0834952	0.312081
BASEMENT_MEMBRANE(GO:0005604)	-1.47175	0.11215	0.312504
POSITIVE_REGULATION_OF_COLLAGEN_BIOSYNTHETIC_PROCESS(GO:0032967)	-1.47163	0.10076	0.312398
POSITIVE_REGULATION_OF_COLLAGEN_METABOLIC_PROCESS(GO:0010714)	-1.47163	0.10076	0.312065
POSITIVE_REGULATION_OF_SIGNAL_TRANSDUCTION(GO:0009967)	-1.47158	0.0514286	0.311813
GENITALIA_DEVELOPMENT(GO:0048806)	-1.47152	0.0578035	0.311598
REGULATION_OF_PLASMA_MEMBRANE_BOUNDED_CELL_PROJECTION_ORGANIZATION(GO:0120035)	-1.47091	0.0675676	0.312412
GLAND_DEVELOPMENT(GO:0048732)	-1.47075	0.0345489	0.312355
RESPONSE_TO_OXYGEN_LEVELS(GO:0070482)	-1.47066	0.0344828	0.312178
PLASMA_LIPOPROTEIN_PARTICLE_ASSEMBLY(GO:0034377)	-1.47061	0.072	0.31196
CELL_ADHESION_MEDIATOR_ACTIVITY(GO:0098631)	-1.47055	0.10586	0.311753
INTESTINAL_EPITHELIAL_CELL_DIFFERENTIATION(GO:0060575)	-1.47049	0.0772201	0.311501
ESTABLISHMENT_OF_APICAL_BASAL_CELL_POLARITY(GO:0035089)	-1.47034	0.0733591	0.311462
NEGATIVE_REGULATION_OF_LOCOMOTION(GO:0040013)	-1.47032	0.0652591	0.311183
CORTICOSTEROID_HORMONE_SECRETION(GO:0035930)	-1.4699	0.06	0.311604
DECIDUALIZATION(GO:0046697)	-1.46976	0.0640301	0.311513
BASOLATERAL_PLASMA_MEMBRANE(GO:0016323)	-1.46972	0.0229885	0.311253
GLYCOPROTEIN_BIOSYNTHETIC_PROCESS(GO:0009101)	-1.46966	0.0556622	0.311046
CATECHOLAMINE_UPTAKE(GO:0090493)	-1.46943	0.0391389	0.311089
REGULATION_OF_CELL_ADHESION(GO:0030155)	-1.46923	0.078125	0.311163
NEPHRON_TUBULE_MORPHOGENESIS(GO:0072078)	-1.46921	0.0540541	0.310879
CELLULAR_RESPONSE_TO_ALCOHOL(GO:0097306)	-1.46901	0.0847784	0.310924
MYELOID_LEUKOCYTE_CYTOKINE_PRODUCTION(GO:0061082)	-1.46889	0.072407	0.310809
POSITIVE_REGULATION_OF_MAST_CELL_ACTIVATION(GO:0033005)	-1.46887	0.0562249	0.310526
POSITIVE_REGULATION_OF_NEURON_PROJECTION_DEVELOPMENT(GO:0010976)	-1.46882	0.0817491	0.310289
POSITIVE_REGULATION_OF_RELEASE_OF_CYTOCHROME_C_FROM_MITOCHONDRIA(GO:0090200)	-1.46864	0.0873984	0.31031
CENTROSOME_CYCLE(GO:0007098)	-1.46835	0.0192308	0.310509
POSITIVE_REGULATION_OF_ENDOPEPTIDASE_ACTIVITY(GO:0010950)	-1.46808	0.0640301	0.310702
MAINTENANCE_OF_PROTEIN_LOCATION_IN_NUCLEUS(GO:0051457)	-1.46796	0.0833333	0.310603
NOTCH_BINDING(GO:0005112)	-1.46792	0.0927022	0.31035
CARDIAC_CHAMBER_DEVELOPMENT(GO:0003205)	-1.46764	0.101727	0.310554
NEPHRON_EPITHELIUM_MORPHOGENESIS(GO:0072088)	-1.46758	0.0538462	0.310328
MOTOR_ACTIVITY(GO:0003774)	-1.46717	0.0299065	0.310841
VENTRICULAR_SEPTUM_DEVELOPMENT(GO:0003281)	-1.46684	0.0982318	0.311094
RESPONSE_TO_VITAMIN_A(GO:0033189)	-1.46681	0.0711462	0.310801
NEGATIVE_REGULATION_OF_SECRETION(GO:0051048)	-1.46672	0.0453686	0.310648
GLANDULAR_EPITHELIAL_CELL_DIFFERENTIATION(GO:0002067)	-1.46613	0.0679612	0.311396
BONE_REMODELING(GO:0046849)	-1.46568	0.0885827	0.31184
GLYCOSAMINOGLYCAN_BIOSYNTHETIC_PROCESS(GO:0006024)	-1.46564	0.0940499	0.311599
DEVELOPMENTAL_MATURATION(GO:0021700)	-1.46532	0.0671642	0.311799
CELL_ADHESION(GO:0007155)	-1.46512	0.101727	0.311829
REGULATION_OF_SUBSTRATE_ADHESION_DEPENDENT_CELL_SPREADING(GO:1900024)	-1.46504	0.138196	0.311657
POSITIVE_REGULATION_OF_EPITHELIAL_CELL_DIFFERENTIATION(GO:0030858)	-1.46474	0.0404624	0.311815
CELLULAR_ION_HOMEOSTASIS(GO:0006873)	-1.46449	0.0325671	0.312018
CARDIAC_MUSCLE_TISSUE_GROWTH(GO:0055017)	-1.46426	0.0596154	0.312095
NADP_BINDING(GO:0050661)	-1.46424	0.0478088	0.31181
RESPONSE_TO_DECREASED_OXYGEN_LEVELS(GO:0036293)	-1.46401	0.0433145	0.311902
NEGATIVE_REGULATION_OF_RESPONSE_TO_STIMULUS(GO:0048585)	-1.46396	0.0508475	0.311653
POSITIVE_REGULATION_OF_RESPONSE_TO_STIMULUS(GO:0048584)	-1.46382	0.0404624	0.31158
SCAFFOLD_PROTEIN_BINDING(GO:0097110)	-1.46352	0.065666	0.311809
CARBOHYDRATE_TRANSPORT(GO:0008643)	-1.46329	0.0136986	0.311918
REGULATION_OF_NERVOUS_SYSTEM_DEVELOPMENT(GO:0051960)	-1.46322	0.0639535	0.311723
REGULATION_OF_ESTABLISHMENT_OF_CELL_POLARITY(GO:2000114)	-1.46322	0.0678295	0.311411
NEGATIVE_REGULATION_OF_IMMUNE_SYSTEM_PROCESS(GO:0002683)	-1.46315	0.0505837	0.311223
POSITIVE_REGULATION_OF_SMOOTH_MUSCLE_CELL_PROLIFERATION(GO:0048661)	-1.46313	0.0348837	0.310955
BONE_GROWTH(GO:0098868)	-1.46224	0.126894	0.312339
PHOSPHATASE_REGULATOR_ACTIVITY(GO:0019208)	-1.46212	0.0367505	0.312227
BIOLOGICAL_ADHESION(GO:0022610)	-1.46206	0.101533	0.31205
VENTRICULAR_SEPTUM_MORPHOGENESIS(GO:0060412)	-1.46167	0.109562	0.312475
CHEMOKINE_BINDING(GO:0019956)	-1.46156	0.0814394	0.31235
AMINOGLYCAN_BIOSYNTHETIC_PROCESS(GO:0006023)	-1.4615	0.106464	0.312147
CENTRAL_NERVOUS_SYSTEM_NEURON_DIFFERENTIATION(GO:0021953)	-1.46147	0.0740038	0.311878
HYDROLASE_ACTIVITY(GO:0016787)	-1.46134	0.00183824	0.311802
DEATH_RECEPTOR_BINDING(GO:0005123)	-1.46112	0.0776892	0.31185
REGULATION_OF_MACROPHAGE_DIFFERENTIATION(GO:0045649)	-1.46063	0.0528302	0.312402
REGULATION_OF_HUMORAL_IMMUNE_RESPONSE(GO:0002920)	-1.46058	0.0598456	0.312162
CYTOSKELETAL_PROTEIN_BINDING(GO:0008092)	-1.46057	0.0557692	0.311892
NEGATIVE_REGULATION_OF_PEPTIDYL_THREONINE_PHOSPHORYLATION(GO:0010801)	-1.46052	0.08577	0.311653
VASCULAR_SMOOTH_MUSCLE_CONTRACTION(GO:0014829)	-1.46035	0.0703704	0.311631
TOLL_LIKE_RECEPTOR_2_SIGNALING_PATHWAY(GO:0034134)	-1.46033	0.0956175	0.311359
BONE_MORPHOGENESIS(GO:0060349)	-1.46016	0.11583	0.311337
AROMATASE_ACTIVITY(GO:0070330)	-1.46005	0.0595483	0.311206
POSITIVE_REGULATION_OF_MITOTIC_CELL_CYCLE_PHASE_TRANSITION(GO:1901992)	-1.45982	0.0727612	0.311315
AMYLOID_PRECURSOR_PROTEIN_METABOLIC_PROCESS(GO:0042982)	-1.45963	0.0872865	0.311378
ANCHORED_COMPONENT_OF_EXTERNAL_SIDE_OF_PLASMA_MEMBRANE(GO:0031362)	-1.45956	0.0670611	0.311206
TOLL_LIKE_RECEPTOR_3_SIGNALING_PATHWAY(GO:0034138)	-1.45934	0.0846457	0.311299
PROTEIN_KINASE_COMPLEX(GO:1902911)	-1.4593	0.0171103	0.311045
POSITIVE_REGULATION_OF_CYSTEINE_TYPE_ENDOPEPTIDASE_ACTIVITY_INVOLVED_IN_APOPTOTIC_PROCESS(GO:0043280)	-1.45926	0.0508475	0.310816
REGULATION_OF_ALPHA_BETA_T_CELL_ACTIVATION(GO:0046634)	-1.45923	0.0678643	0.310552
POSITIVE_REGULATION_OF_SODIUM_ION_TRANSPORT(GO:0010765)	-1.45909	0.0405405	0.310515
NEGATIVE_REGULATION_OF_SMOOTHENED_SIGNALING_PATHWAY(GO:0045879)	-1.45881	0.0742188	0.31069
CELL_PROJECTION_ASSEMBLY(GO:0030031)	-1.4588	0.023301	0.310405
REGULATION_OF_T_CELL_RECEPTOR_SIGNALING_PATHWAY(GO:0050856)	-1.45877	0.0661479	0.310153
SENSORY_ORGAN_DEVELOPMENT(GO:0007423)	-1.45869	0.0630975	0.310004
RESPONSE_TO_TRANSFORMING_GROWTH_FACTOR_BETA(GO:0071559)	-1.4586	0.102662	0.309858
NEGATIVE_REGULATION_OF_DEFENSE_RESPONSE(GO:0031348)	-1.45844	0.0561798	0.30982
RECYCLING_ENDOSOME_MEMBRANE(GO:0055038)	-1.45831	0.0852273	0.309723
REGULATION_OF_ESTABLISHMENT_OF_PLANAR_POLARITY(GO:0090175)	-1.45816	0.103131	0.309672
LYSOSOME_ORGANIZATION(GO:0007040)	-1.45776	0.0505837	0.310077
LYTIC_VACUOLE_ORGANIZATION(GO:0080171)	-1.45776	0.0505837	0.309774
REGULATION_OF_PLASMA_LIPOPROTEIN_PARTICLE_LEVELS(GO:0097006)	-1.45749	0.0498084	0.309975
POSITIVE_REGULATION_OF_JNK_CASCADE(GO:0046330)	-1.45749	0.0266667	0.309675
NEURON_RECOGNITION(GO:0008038)	-1.45718	0.112621	0.309911
NEGATIVE_REGULATION_OF_GTPASE_ACTIVITY(GO:0034260)	-1.45715	0.0643939	0.309661
AMPA_GLUTAMATE_RECEPTOR_COMPLEX(GO:0032281)	-1.45713	0.0842912	0.309389
MACROPHAGE_MIGRATION(GO:1905517)	-1.45712	0.0737864	0.309118
COPI_COATED_VESICLE_MEMBRANE(GO:0030663)	-1.45711	0.112705	0.308827
COLUMNAR_CUBOIDAL_EPITHELIAL_CELL_DIFFERENTIATION(GO:0002065)	-1.457	0.042471	0.30872
NEGATIVE_REGULATION_OF_GLUCOSE_IMPORT(GO:0046325)	-1.45698	0.0834915	0.308446
GLYCOSYLATION(GO:0070085)	-1.45693	0.0461538	0.308246
REGULATION_OF_CORTICOSTEROID_HORMONE_SECRETION(GO:2000846)	-1.45682	0.0612245	0.308133
NEGATIVE_REGULATION_OF_BMP_SIGNALING_PATHWAY(GO:0030514)	-1.45618	0.11583	0.30892
OSTEOCLAST_DIFFERENTIATION(GO:0030316)	-1.45613	0.0640777	0.308708
POSITIVE_REGULATION_OF_INTERLEUKIN_4_PRODUCTION(GO:0032753)	-1.45588	0.101727	0.308886
REGULATION_OF_PROTEIN_DEPHOSPHORYLATION(GO:0035304)	-1.45534	0.0584795	0.309485
PLASMA_MEMBRANE_PART(GO:0044459)	-1.45526	0.0550285	0.309345
ORGANOPHOSPHATE_ESTER_TRANSMEMBRANE_TRANSPORTER_ACTIVITY(GO:0015605)	-1.45489	0.067623	0.309653
REGULATION_OF_MACROPHAGE_CHEMOTAXIS(GO:0010758)	-1.45463	0.0512295	0.309806
HOMOPHILIC_CELL_ADHESION_VIA_PLASMA_MEMBRANE_ADHESION_MOLECULES(GO:0007156)	-1.45463	0.084453	0.309518
CYTOPLASMIC_VESICLE_PART(GO:0044433)	-1.45405	0.0658915	0.310116
POSITIVE_REGULATION_OF_CANONICAL_WNT_SIGNALING_PATHWAY(GO:0090263)	-1.45346	0.0661479	0.310882
REGULATION_OF_ALPHA_BETA_T_CELL_PROLIFERATION(GO:0046640)	-1.45342	0.0844794	0.310663
REGULATION_OF_APOPTOTIC_SIGNALING_PATHWAY(GO:2001233)	-1.45324	0.032	0.310696
CELLULAR_RESPONSE_TO_NUTRIENT(GO:0031670)	-1.45293	0.0544747	0.31094
PERINUCLEAR_REGION_OF_CYTOPLASM(GO:0048471)	-1.45221	0.0400763	0.311878
PROTEIN_HOMODIMERIZATION_ACTIVITY(GO:0042803)	-1.4522	0.0207939	0.311589
REGULATION_OF_T_CELL_DIFFERENTIATION(GO:0045580)	-1.45216	0.0671937	0.311345
POSITIVE_REGULATION_OF_CELL_PROJECTION_ORGANIZATION(GO:0031346)	-1.45165	0.0893536	0.311946
DIGESTIVE_TRACT_MORPHOGENESIS(GO:0048546)	-1.4514	0.110476	0.312153
REGULATION_OF_PATHWAY_RESTRICTED_SMAD_PROTEIN_PHOSPHORYLATION(GO:0060393)	-1.45136	0.116858	0.311925
HEART_GROWTH(GO:0060419)	-1.45117	0.0643275	0.311958
REGULATION_OF_RESPONSE_TO_EXTERNAL_STIMULUS(GO:0032101)	-1.45117	0.0581395	0.311666
PROTEINACEOUS_EXTRACELLULAR_MATRIX(GO:0005578)	-1.45106	0.13447	0.311551
MIDBRAIN_DOPAMINERGIC_NEURON_DIFFERENTIATION(GO:1904948)	-1.45105	0.11946	0.311269
LUNG_DEVELOPMENT(GO:0030324)	-1.45095	0.0761719	0.311159
CORTICAL_ACTIN_CYTOSKELETON(GO:0030864)	-1.45076	0.0850662	0.311175
PATTERN_SPECIFICATION_PROCESS(GO:0007389)	-1.45066	0.0558767	0.311065
STEROID_BIOSYNTHETIC_PROCESS(GO:0006694)	-1.45065	0.0172414	0.310787
GOLGI_CISTERNA_MEMBRANE(GO:0032580)	-1.4504	0.0621242	0.310924
VESICLE(GO:0031982)	-1.45008	0.0517241	0.311176
NEGATIVE_REGULATION_OF_MYELOID_CELL_DIFFERENTIATION(GO:0045638)	-1.44984	0.0346154	0.311327
RESPONSE_TO_PAIN(GO:0048265)	-1.44978	0.0559846	0.311135
LEUKOCYTE_TETHERING_OR_ROLLING(GO:0050901)	-1.44906	0.117417	0.312091
POSITIVE_REGULATION_OF_CARDIAC_MUSCLE_TISSUE_DEVELOPMENT(GO:0055025)	-1.44896	0.0719697	0.311986
CGMP_METABOLIC_PROCESS(GO:0046068)	-1.44814	0.0860421	0.313158
LEUKOCYTE_MIGRATION(GO:0050900)	-1.448	0.091954	0.313051
LEUKOCYTE_DIFFERENTIATION(GO:0002521)	-1.44786	0.0843137	0.313058
LIPID_DROPLET(GO:0005811)	-1.4478	0.0788462	0.312849
ANTIGEN_PROCESSING_AND_PRESENTATION_OF_PEPTIDE_OR_POLYSACCHARIDE_ANTIGEN_VIA_MHC_CLASS_II(GO:0002504)	-1.44778	0.0990099	0.312614
PROTEOLYSIS(GO:0006508)	-1.44744	0.0175097	0.312917
TRANSFERASE_ACTIVITY__TRANSFERRING_GLYCOSYL_GROUPS(GO:0016757)	-1.44742	0.0566406	0.312654
CELL_SURFACE_RECEPTOR_SIGNALING_PATHWAY(GO:0007166)	-1.4473	0.0661626	0.312601
MAINTENANCE_OF_LOCATION(GO:0051235)	-1.447	0.0666667	0.312825
POSITIVE_REGULATION_OF_ACTIN_NUCLEATION(GO:0051127)	-1.44695	0.104208	0.312611
POSITIVE_REGULATION_OF_MITOCHONDRIAL_MEMBRANE_PERMEABILITY(GO:0035794)	-1.4469	0.0527383	0.312415
PHOSPHATIDYLSERINE_METABOLIC_PROCESS(GO:0006658)	-1.44689	0.0604288	0.312159
ACTIN_FILAMENT_BUNDLE(GO:0032432)	-1.44688	0.102119	0.311872
PLASMA_MEMBRANE_FUSION(GO:0045026)	-1.44687	0.060241	0.311619
CELLULAR_RESPONSE_TO_CORTICOSTEROID_STIMULUS(GO:0071384)	-1.44684	0.0344828	0.31139
NEURAL_RETINA_DEVELOPMENT(GO:0003407)	-1.4466	0.0400763	0.311518
RESPONSE_TO_CALCIUM_ION(GO:0051592)	-1.44655	0.0153257	0.311329
PEPTIDE_CROSS_LINKING(GO:0018149)	-1.44651	0.109589	0.31111
CARDIAC_CHAMBER_MORPHOGENESIS(GO:0003206)	-1.44625	0.115163	0.311289
CELLULAR_METAL_ION_HOMEOSTASIS(GO:0006875)	-1.44619	0.038835	0.311093
POSITIVE_REGULATION_OF_PROTEIN_MODIFICATION_PROCESS(GO:0031401)	-1.44618	0.04	0.310816
MAIN_AXON(GO:0044304)	-1.44541	0.0777989	0.311874
EXTRACELLULAR_VESICLE(GO:1903561)	-1.44534	0.0669216	0.311714
METALLOEXOPEPTIDASE_ACTIVITY(GO:0008235)	-1.44511	0.0669291	0.311839
ENDOTHELIAL_CELL_CHEMOTAXIS(GO:0035767)	-1.44492	0.118492	0.311933
SULFURIC_ESTER_HYDROLASE_ACTIVITY(GO:0008484)	-1.44485	0.0655431	0.311782
POSITIVE_REGULATION_OF_MEMBRANE_PERMEABILITY(GO:1905710)	-1.44471	0.0523139	0.311719
NEGATIVE_REGULATION_OF_CELL_SUBSTRATE_ADHESION(GO:0010812)	-1.4447	0.118299	0.311468
EXTRACELLULAR_MATRIX_BINDING(GO:0050840)	-1.44429	0.126177	0.311859
EYE_DEVELOPMENT(GO:0001654)	-1.44388	0.0798479	0.312276
LIPID_TRANSLOCATION(GO:0034204)	-1.44362	0.0820312	0.31246
REGULATION_OF_SUPEROXIDE_METABOLIC_PROCESS(GO:0090322)	-1.4436	0.0958904	0.312212
MITOCHONDRIAL_OUTER_MEMBRANE_PERMEABILIZATION_INVOLVED_IN_PROGRAMMED_CELL_DEATH(GO:1902686)	-1.44337	0.0553279	0.312327
TISSUE_DEVELOPMENT(GO:0009888)	-1.44334	0.0648855	0.312116
BRUSH_BORDER_MEMBRANE(GO:0031526)	-1.44305	0.0555556	0.312336
ENDOSOME(GO:0005768)	-1.44263	0.0457143	0.312699
NEGATIVE_REGULATION_OF_CELLULAR_SENESCENCE(GO:2000773)	-1.44254	0.0932836	0.312548
PEPTIDE_CATABOLIC_PROCESS(GO:0043171)	-1.44242	0.0549898	0.312471
REGULATION_OF_LAMELLIPODIUM_ASSEMBLY(GO:0010591)	-1.44241	0.0865979	0.312204
NEGATIVE_REGULATION_OF_EPITHELIAL_CELL_MIGRATION(GO:0010633)	-1.44227	0.0458891	0.312193
REGIONALIZATION(GO:0003002)	-1.44201	0.0505837	0.312383
EXCITATORY_SYNAPSE(GO:0060076)	-1.4419	0.10397	0.312251
REGULATION_OF_CD4_POSITIVE__ALPHA_BETA_T_CELL_ACTIVATION(GO:2000514)	-1.4419	0.0732673	0.311975
POSITIVE_REGULATION_OF_VIRAL_RELEASE_FROM_HOST_CELL(GO:1902188)	-1.44173	0.0903491	0.311992
MODIFIED_AMINO_ACID_TRANSPORT(GO:0072337)	-1.44149	0.0717132	0.312154
NEGATIVE_REGULATION_OF_IMMUNE_EFFECTOR_PROCESS(GO:0002698)	-1.44143	0.0538462	0.311973
RENAL_TUBULE_DEVELOPMENT(GO:0061326)	-1.44138	0.0766283	0.311795
ATP_DEPENDENT_MICROTUBULE_MOTOR_ACTIVITY__PLUS_END_DIRECTED(GO:0008574)	-1.44131	0.0610236	0.311636
OXIDOREDUCTASE_ACTIVITY__ACTING_ON_PAIRED_DONORS__WITH_INCORPORATION_OR_REDUCTION_OF_MOLECULAR_OXYGEN__2_OXOGLUTARATE_AS_ONE_DONOR__AND_INCORPORATION_OF_ONE_ATOM_EACH_OF_OXYGEN_INTO_BOTH_DONORS(GO:0016706)	-1.44117	0.0350195	0.311621
TRANSMEMBRANE_RECEPTOR_PROTEIN_TYROSINE_PHOSPHATASE_ACTIVITY(GO:0005001)	-1.44115	0.0943775	0.311361
TRANSMEMBRANE_RECEPTOR_PROTEIN_PHOSPHATASE_ACTIVITY(GO:0019198)	-1.44115	0.0943775	0.311083
VITAMIN_METABOLIC_PROCESS(GO:0006766)	-1.44115	0.0119048	0.310809
POSITIVE_REGULATION_OF_CARTILAGE_DEVELOPMENT(GO:0061036)	-1.44099	0.0921305	0.310828
POSITIVE_REGULATION_OF_PROTEIN_PHOSPHORYLATION(GO:0001934)	-1.44088	0.0570342	0.310751
EXTRACELLULAR_ORGANELLE(GO:0043230)	-1.4408	0.0689655	0.310607
POSITIVE_REGULATION_OF_PROTEIN_COMPLEX_ASSEMBLY(GO:0031334)	-1.44062	0.0404624	0.310638
RESPONSE_TO_GLUCOCORTICOID(GO:0051384)	-1.44052	0.0270793	0.310527
B_CELL_ACTIVATION_INVOLVED_IN_IMMUNE_RESPONSE(GO:0002312)	-1.44035	0.0666667	0.310512
CELLULAR_RESPONSE_TO_DEXAMETHASONE_STIMULUS(GO:0071549)	-1.44012	0.0331384	0.310628
PHOSPHOLIPID_METABOLIC_PROCESS(GO:0006644)	-1.43994	0.00392927	0.310723
POSITIVE_REGULATION_OF_DNA_BINDING(GO:0043388)	-1.4398	0.0871212	0.310691
ESTABLISHMENT_OF_PLANAR_POLARITY(GO:0001736)	-1.43974	0.116883	0.310531
ESTABLISHMENT_OF_TISSUE_POLARITY(GO:0007164)	-1.43974	0.116883	0.310256
CYTOKINE_RECEPTOR_ACTIVITY(GO:0004896)	-1.43957	0.0863724	0.310255
GLYCEROLIPID_METABOLIC_PROCESS(GO:0046486)	-1.43948	0.00583658	0.310124
FOREBRAIN_GENERATION_OF_NEURONS(GO:0021872)	-1.43914	0.0953271	0.310439
POSITIVE_REGULATION_OF_CELL_ADHESION(GO:0045785)	-1.43909	0.0852713	0.310249
POSITIVE_REGULATION_OF_GENE_SILENCING_BY_MIRNA(GO:2000637)	-1.43904	0.0902111	0.310059
EOSINOPHIL_CHEMOTAXIS(GO:0048245)	-1.43895	0.0833333	0.309961
CYTOSKELETON_ORGANIZATION(GO:0007010)	-1.43876	0.0498084	0.310013
POSITIVE_REGULATION_OF_CELL_PROLIFERATION(GO:0008284)	-1.43839	0.0564972	0.310355
POSITIVE_REGULATION_OF_DEVELOPMENTAL_GROWTH(GO:0048639)	-1.43769	0.0687623	0.311313
POSITIVE_REGULATION_OF_CALCIUM_ION_TRANSPORT(GO:0051928)	-1.43767	0.0888469	0.311094
REGULATION_OF_MULTICELLULAR_ORGANISMAL_PROCESS(GO:0051239)	-1.43755	0.0629771	0.311066
REGULATION_OF_MORPHOGENESIS_OF_AN_EPITHELIUM(GO:1905330)	-1.43725	0.109615	0.311331
POSITIVE_REGULATION_OF_VIRAL_GENOME_REPLICATION(GO:0045070)	-1.43718	0.0852713	0.311213
NEGATIVE_REGULATION_OF_BIOLOGICAL_PROCESS(GO:0048519)	-1.4371	0.0318949	0.311099
MULTICELLULAR_ORGANISM_DEVELOPMENT(GO:0007275)	-1.43692	0.0554493	0.311149
CELLULAR_RESPONSE_TO_LIPOPROTEIN_PARTICLE_STIMULUS(GO:0071402)	-1.43683	0.123106	0.311027
PLASMINOGEN_ACTIVATION(GO:0031639)	-1.43683	0.102823	0.310756
RESPONSE_TO_ACID_CHEMICAL(GO:0001101)	-1.43676	0.0646388	0.310628
EXTRACELLULAR_EXOSOME(GO:0070062)	-1.43619	0.0689655	0.311296
CELLULAR_RESPONSE_TO_GLUCOCORTICOID_STIMULUS(GO:0071385)	-1.43583	0.0364683	0.311683
APICAL_PART_OF_CELL(GO:0045177)	-1.43548	0.0335821	0.312011
IN_UTERO_EMBRYONIC_DEVELOPMENT(GO:0001701)	-1.43531	0.0397727	0.311999
CELL_PERIPHERY(GO:0071944)	-1.43528	0.0534351	0.311773
REGULATION_OF_MULTICELLULAR_ORGANISMAL_DEVELOPMENT(GO:2000026)	-1.43421	0.0638298	0.313238
REGULATION_OF_MAST_CELL_DEGRANULATION(GO:0043304)	-1.43405	0.119318	0.313228
PROTEIN_POLYMERIZATION(GO:0051258)	-1.43402	0.0680934	0.312998
NEGATIVE_REGULATION_OF_TELOMERE_MAINTENANCE_VIA_TELOMERASE(GO:0032211)	-1.43398	0.133462	0.312778
REGULATION_OF_CLATHRIN_DEPENDENT_ENDOCYTOSIS(GO:2000369)	-1.4339	0.0916179	0.312658
CELL_PROJECTION_ORGANIZATION(GO:0030030)	-1.43363	0.0667939	0.312882
REGULATION_OF_SUPRAMOLECULAR_FIBER_ORGANIZATION(GO:1902903)	-1.43355	0.0958647	0.312738
CELLULAR_CATION_HOMEOSTASIS(GO:0030003)	-1.43353	0.0390625	0.312504
REGULATION_OF_DEVELOPMENTAL_PROCESS(GO:0050793)	-1.43328	0.0737864	0.312657
REGULATION_OF_PROTEIN_ACTIVATION_CASCADE(GO:2000257)	-1.43318	0.0792079	0.312553
RESPONSE_TO_MECHANICAL_STIMULUS(GO:0009612)	-1.43312	0.0606061	0.312375
CELLULAR_RESPONSE_TO_TRANSFORMING_GROWTH_FACTOR_BETA_STIMULUS(GO:0071560)	-1.43266	0.112994	0.312892
EMBRYONIC_DIGESTIVE_TRACT_MORPHOGENESIS(GO:0048557)	-1.43255	0.102564	0.312849
ANTIGEN_PROCESSING_AND_PRESENTATION_OF_PEPTIDE_ANTIGEN(GO:0048002)	-1.43234	0.0947776	0.312958
EMBRYONIC_FORELIMB_MORPHOGENESIS(GO:0035115)	-1.43212	0.0924855	0.313088
ENDOSOMAL_PART(GO:0044440)	-1.43159	0.0247619	0.313755
CELLULAR_LIPID_METABOLIC_PROCESS(GO:0044255)	-1.43152	0.00753296	0.313605
CYTOKINETIC_PROCESS(GO:0032506)	-1.43149	0.0984848	0.313395
PROTEOGLYCAN_BIOSYNTHETIC_PROCESS(GO:0030166)	-1.43147	0.111324	0.313155
POSITIVE_REGULATION_OF_PROTEIN_PROCESSING(GO:0010954)	-1.43145	0.10101	0.312917
CHEMOKINE_PRODUCTION(GO:0032602)	-1.43135	0.0623742	0.312819
TRANSMEMBRANE_RECEPTOR_PROTEIN_TYROSINE_KINASE_SIGNALING_PATHWAY(GO:0007169)	-1.43131	0.0782443	0.31262
CORTICAL_CYTOSKELETON(GO:0030863)	-1.43124	0.100379	0.312472
REGULATION_OF_VIRAL_LIFE_CYCLE(GO:1903900)	-1.43118	0.110236	0.312318
RECEPTOR_CLUSTERING(GO:0043113)	-1.43087	0.0862069	0.312576
CLATHRIN_DEPENDENT_ENDOCYTOSIS(GO:0072583)	-1.43043	0.0772201	0.313036
TRANSFERASE_ACTIVITY__TRANSFERRING_SULFUR_CONTAINING_GROUPS(GO:0016782)	-1.43038	0.0302419	0.312861
NEGATIVE_REGULATION_OF_CELLULAR_PROCESS(GO:0048523)	-1.42964	0.0363289	0.313777
O_GLYCAN_PROCESSING(GO:0016266)	-1.42959	0.0552268	0.313575
LINOLEIC_ACID_METABOLIC_PROCESS(GO:0043651)	-1.42909	0.0884774	0.314185
REGULATION_OF_MAST_CELL_ACTIVATION_INVOLVED_IN_IMMUNE_RESPONSE(GO:0033006)	-1.42885	0.124521	0.314302
ENDOCYTIC_VESICLE_MEMBRANE(GO:0030666)	-1.42862	0.0796964	0.314467
NEGATIVE_REGULATION_OF_NEURON_DIFFERENTIATION(GO:0045665)	-1.42859	0.0924855	0.314255
INTEGRAL_COMPONENT_OF_ENDOPLASMIC_RETICULUM_MEMBRANE(GO:0030176)	-1.42856	0.105769	0.314049
CELLULAR_RESPONSE_TO_ABIOTIC_STIMULUS(GO:0071214)	-1.42838	0.0229008	0.314095
CELLULAR_RESPONSE_TO_ENVIRONMENTAL_STIMULUS(GO:0104004)	-1.42838	0.0229008	0.313831
REGULATION_OF_LYMPHOCYTE_CHEMOTAXIS(GO:1901623)	-1.42836	0.130261	0.313596
MUSCLE_CELL_PROLIFERATION(GO:0033002)	-1.42791	0.0807692	0.31412
KIDNEY_MESENCHYME_DEVELOPMENT(GO:0072074)	-1.42737	0.113027	0.314739
LEUKOCYTE_HOMEOSTASIS(GO:0001776)	-1.42722	0.0929791	0.314748
REGULATION_OF_PROTEOLYSIS(GO:0030162)	-1.42706	0.0506823	0.314764
GLYCEROPHOSPHOLIPID_METABOLIC_PROCESS(GO:0006650)	-1.42687	0.0112782	0.314796
ANTIGEN_PROCESSING_AND_PRESENTATION_OF_EXOGENOUS_PEPTIDE_ANTIGEN_VIA_MHC_CLASS_II(GO:0019886)	-1.42687	0.109127	0.314538
CELL_CELL_SIGNALING_BY_WNT(GO:0198738)	-1.42681	0.0880626	0.314358
CRANIAL_SKELETAL_SYSTEM_DEVELOPMENT(GO:1904888)	-1.4267	0.101167	0.314273
INTRACELLULAR_VESICLE(GO:0097708)	-1.42669	0.0673267	0.314028
CELL_COMMUNICATION_BY_ELECTRICAL_COUPLING(GO:0010644)	-1.42662	0.101365	0.313904
PLASMA_MEMBRANE(GO:0005886)	-1.4265	0.0573614	0.313854
LAMELLIPODIUM_MEMBRANE(GO:0031258)	-1.42641	0.136961	0.313751
KINESIN_COMPLEX(GO:0005871)	-1.42636	0.0496032	0.313575
CYTOPLASMIC_VESICLE(GO:0031410)	-1.42634	0.0670611	0.313348
NEPHRON_TUBULE_DEVELOPMENT(GO:0072080)	-1.42631	0.0764818	0.313142
NEGATIVE_REGULATION_OF_FIBROBLAST_GROWTH_FACTOR_RECEPTOR_SIGNALING_PATHWAY(GO:0040037)	-1.4255	0.0925926	0.314242
RESPONSE_TO_GROWTH_FACTOR(GO:0070848)	-1.4254	0.0960452	0.314156
RESPONSE_TO_CADMIUM_ION(GO:0046686)	-1.42525	0.0433925	0.31415
PLASMA_MEMBRANE_BOUNDED_CELL_PROJECTION_ASSEMBLY(GO:0120031)	-1.42502	0.0289017	0.314258
CELLULAR_RESPONSE_TO_LIPID(GO:0071396)	-1.42499	0.0383142	0.314061
CALCIUM_ION_HOMEOSTASIS(GO:0055074)	-1.42483	0.0580271	0.314073
IRON_ION_BINDING(GO:0005506)	-1.42478	0.00204918	0.313911
NEGATIVE_REGULATION_OF_CALCIUM_MEDIATED_SIGNALING(GO:0050849)	-1.42471	0.0980392	0.313798
REGULATION_OF_TRANSMEMBRANE_TRANSPORT(GO:0034762)	-1.4247	0.0365385	0.313552
ENDOSOME_MEMBRANE(GO:0010008)	-1.42446	0.0338346	0.313665
WNT_SIGNALING_PATHWAY(GO:0016055)	-1.42403	0.0885827	0.314136
VASCULAR_PROCESS_IN_CIRCULATORY_SYSTEM(GO:0003018)	-1.42396	0.063197	0.313962
GROWTH_FACTOR_RECEPTOR_BINDING(GO:0070851)	-1.42392	0.0700758	0.313759
REGULATION_OF_EPITHELIAL_TUBE_FORMATION(GO:1905276)	-1.42369	0.0932836	0.313837
REGULATION_OF_TRANSPORTER_ACTIVITY(GO:0032409)	-1.42347	0.0348162	0.313944
REGULATION_OF_PROTEIN_METABOLIC_PROCESS(GO:0051246)	-1.42343	0.0359168	0.313747
COPPER_ION_BINDING(GO:0005507)	-1.4234	0.0728972	0.313549
ACETYLGLUCOSAMINYLTRANSFERASE_ACTIVITY(GO:0008375)	-1.42304	0.0851927	0.313928
GROWTH_PLATE_CARTILAGE_DEVELOPMENT(GO:0003417)	-1.42287	0.154851	0.313975
INTRINSIC_COMPONENT_OF_ENDOPLASMIC_RETICULUM_MEMBRANE(GO:0031227)	-1.42268	0.111538	0.314017
PROTEIN_CONTAINING_COMPLEX_REMODELING(GO:0034367)	-1.42249	0.0606061	0.314057
CELLULAR_CALCIUM_ION_HOMEOSTASIS(GO:0006874)	-1.42223	0.0615385	0.314232
POSITIVE_REGULATION_OF_PATHWAY_RESTRICTED_SMAD_PROTEIN_PHOSPHORYLATION(GO:0010862)	-1.42213	0.121723	0.314145
POSITIVE_REGULATION_OF_CHEMOTAXIS(GO:0050921)	-1.42198	0.100196	0.314139
NEGATIVE_REGULATION_OF_EPITHELIAL_CELL_APOPTOTIC_PROCESS(GO:1904036)	-1.42168	0.0592734	0.314351
SYSTEM_DEVELOPMENT(GO:0048731)	-1.42157	0.0648855	0.314266
POSITIVE_REGULATION_OF_BLOOD_CIRCULATION(GO:1903524)	-1.42152	0.0726577	0.314098
METALLOENDOPEPTIDASE_ACTIVITY(GO:0004222)	-1.42141	0.0645793	0.31402
POSITIVE_REGULATION_OF_SMOOTH_MUSCLE_CONTRACTION(GO:0045987)	-1.42056	0.101124	0.315215
RECEPTOR_MEDIATED_ENDOCYTOSIS(GO:0006898)	-1.41992	0.0836502	0.316086
PYRIMIDINE_RIBONUCLEOTIDE_BIOSYNTHETIC_PROCESS(GO:0009220)	-1.41977	0.074364	0.31608
MESODERM_DEVELOPMENT(GO:0007498)	-1.41968	0.0924855	0.315966
REGENERATION(GO:0031099)	-1.41957	0.0653846	0.315897
SPECIFICATION_OF_ANIMAL_ORGAN_IDENTITY(GO:0010092)	-1.41952	0.0724947	0.315734
CELL_CELL_ADHESION(GO:0098609)	-1.41944	0.101761	0.315624
LEUKOTRIENE_METABOLIC_PROCESS(GO:0006691)	-1.41928	0.0982318	0.315624
GLUCURONOSYLTRANSFERASE_ACTIVITY(GO:0015020)	-1.41922	0.0923077	0.315474
BICELLULAR_TIGHT_JUNCTION_ASSEMBLY(GO:0070830)	-1.419	0.0961538	0.315595
REGULATION_OF_INTERLEUKIN_2_PRODUCTION(GO:0032663)	-1.41893	0.0996094	0.315483
POSITIVE_REGULATION_OF_CARDIAC_MUSCLE_TISSUE_GROWTH(GO:0055023)	-1.41866	0.11257	0.315666
RESPONSE_TO_LIPOPROTEIN_PARTICLE(GO:0055094)	-1.41854	0.130268	0.315602
NEGATIVE_REGULATION_OF_SUPRAMOLECULAR_FIBER_ORGANIZATION(GO:1902904)	-1.4183	0.0988593	0.315788
CYTOKINE_METABOLIC_PROCESS(GO:0042107)	-1.41817	0.0761905	0.315741
REGULATION_OF_HORMONE_LEVELS(GO:0010817)	-1.41787	0.0549242	0.316026
PIGMENTATION(GO:0043473)	-1.41787	0.0286807	0.315782
PEPTIDYL_SERINE_MODIFICATION(GO:0018209)	-1.41754	0.0316206	0.316038
PATTERN_BINDING(GO:0001871)	-1.41688	0.0665399	0.316898
POLYSACCHARIDE_BINDING(GO:0030247)	-1.41688	0.0665399	0.316645
ENDOCHONDRAL_BONE_MORPHOGENESIS(GO:0060350)	-1.41685	0.143925	0.316444
REPLACEMENT_BONE_MORPHOGENESIS(GO:0061971)	-1.41685	0.143925	0.316193
ACTIN_NUCLEATION(GO:0045010)	-1.41675	0.0984252	0.316098
STIMULATORY_C_TYPE_LECTIN_RECEPTOR_SIGNALING_PATHWAY(GO:0002223)	-1.41662	0.0901804	0.31608
EXTERNAL_SIDE_OF_PLASMA_MEMBRANE(GO:0009897)	-1.41652	0.112595	0.315979
ANTIGEN_PROCESSING_AND_PRESENTATION_OF_EXOGENOUS_ANTIGEN(GO:0019884)	-1.41638	0.104962	0.31595
CELLULAR_RESPONSE_TO_ANGIOTENSIN(GO:1904385)	-1.41638	0.0866142	0.315702
PROTEIN_PHOSPHATASE_REGULATOR_ACTIVITY(GO:0019888)	-1.41632	0.060241	0.315528
PATHWAY_RESTRICTED_SMAD_PROTEIN_PHOSPHORYLATION(GO:0060389)	-1.41624	0.130019	0.31543
NEGATIVE_REGULATION_OF_PROTEIN_TRANSPORT(GO:0051224)	-1.41621	0.05	0.31523
GOLGI_APPARATUS(GO:0005794)	-1.41616	0.0677966	0.315049
RESPONSE_TO_NUTRIENT(GO:0007584)	-1.41612	0.0534351	0.314905
REGULATION_OF_SIGNAL_TRANSDUCTION(GO:0009966)	-1.416	0.0606061	0.314899
GRANULOCYTE_DIFFERENTIATION(GO:0030851)	-1.41542	0.1	0.315597
REGULATION_OF_CYTOPLASMIC_TRANSPORT(GO:1903649)	-1.41457	0.126984	0.316732
INVADOPODIUM(GO:0071437)	-1.41452	0.101796	0.316578
PLASMA_MEMBRANE_BOUNDED_CELL_PROJECTION_ORGANIZATION(GO:0120036)	-1.41441	0.0690979	0.316531
LONG_CHAIN_FATTY_ACID_METABOLIC_PROCESS(GO:0001676)	-1.41436	0.0391389	0.316341
REGULATION_OF_ENDOTHELIAL_CELL_CHEMOTAXIS(GO:2001026)	-1.41422	0.126582	0.316324
GDP_BINDING(GO:0019003)	-1.41416	0.0838323	0.316166
REGULATION_OF_MULTI_ORGANISM_PROCESS(GO:0043900)	-1.41412	0.0607843	0.315995
CELL_JUNCTION(GO:0030054)	-1.41409	0.0933333	0.315813
POSITIVE_REGULATION_OF_CELL_COMMUNICATION(GO:0010647)	-1.4139	0.0647619	0.315917
CELL_AGING(GO:0007569)	-1.41385	0.0500963	0.315749
EXTRACELLULAR_MATRIX_STRUCTURAL_CONSTITUENT(GO:0005201)	-1.41366	0.157088	0.315811
EXTRINSIC_APOPTOTIC_SIGNALING_PATHWAY(GO:0097191)	-1.41366	0.0675676	0.315568
CAMERA_TYPE_EYE_DEVELOPMENT(GO:0043010)	-1.41343	0.0931559	0.315694
CELL_CELL_JUNCTION(GO:0005911)	-1.41317	0.0981132	0.315877
POSITIVE_REGULATION_OF_SIGNALING(GO:0023056)	-1.41306	0.0628571	0.315833
POSITIVE_REGULATION_OF_G1_S_TRANSITION_OF_MITOTIC_CELL_CYCLE(GO:1900087)	-1.41291	0.110251	0.315867
CELLULAR_RESPONSE_TO_GROWTH_FACTOR_STIMULUS(GO:0071363)	-1.41288	0.0996241	0.315655
TELENCEPHALON_CELL_MIGRATION(GO:0022029)	-1.41284	0.0766208	0.315491
PHAGOCYTIC_VESICLE(GO:0045335)	-1.41274	0.110902	0.315414
NEPHRON_EPITHELIUM_DEVELOPMENT(GO:0072009)	-1.41273	0.10536	0.315173
ORGANIC_HYDROXY_COMPOUND_BIOSYNTHETIC_PROCESS(GO:1901617)	-1.41257	0.0257426	0.315173
POSITIVE_REGULATION_OF_RESPONSE_TO_EXTERNAL_STIMULUS(GO:0032103)	-1.41241	0.0715706	0.315183
LEUKOCYTE_ADHESION_TO_VASCULAR_ENDOTHELIAL_CELL(GO:0061756)	-1.41233	0.12326	0.315091
NEGATIVE_REGULATION_OF_CELL_DIFFERENTIATION(GO:0045596)	-1.41232	0.0697674	0.314871
SUPEROXIDE_ANION_GENERATION(GO:0042554)	-1.41221	0.132692	0.314821
ALDO_KETO_REDUCTASE_(NADP)_ACTIVITY(GO:0004033)	-1.41177	0.103239	0.315279
NEGATIVE_REGULATION_OF_TRANSMEMBRANE_RECEPTOR_PROTEIN_SERINE_THREONINE_KINASE_SIGNALING_PATHWAY(GO:0090101)	-1.41176	0.145038	0.315066
NEGATIVE_REGULATION_OF_DEVELOPMENTAL_PROCESS(GO:0051093)	-1.41167	0.079096	0.314958
CHEMOKINE_RECEPTOR_ACTIVITY(GO:0004950)	-1.41165	0.090566	0.314749
G_PROTEIN_COUPLED_CHEMOATTRACTANT_RECEPTOR_ACTIVITY(GO:0001637)	-1.41165	0.090566	0.314507
NEGATIVE_REGULATION_OF_CELL_CELL_ADHESION(GO:0022408)	-1.41163	0.0812379	0.314296
DIVALENT_INORGANIC_CATION_HOMEOSTASIS(GO:0072507)	-1.41149	0.0597302	0.314295
NEGATIVE_REGULATION_OF_LYMPHOCYTE_DIFFERENTIATION(GO:0045620)	-1.41119	0.10101	0.314536
NERVOUS_SYSTEM_DEVELOPMENT(GO:0007399)	-1.4111	0.0795455	0.314441
SIDE_OF_MEMBRANE(GO:0098552)	-1.41107	0.0940499	0.314251
EMBRYONIC_CRANIAL_SKELETON_MORPHOGENESIS(GO:0048701)	-1.41076	0.105469	0.314538
AMIDE_BINDING(GO:0033218)	-1.41071	0.0486381	0.314374
IDENTICAL_PROTEIN_BINDING(GO:0042802)	-1.41071	0.026616	0.314136
EPITHELIAL_CELL_DIFFERENTIATION(GO:0030855)	-1.41062	0.0730337	0.314008
CARGO_LOADING_INTO_VESICLE(GO:0035459)	-1.41037	0.0776892	0.314175
PIGMENT_GRANULE_LOCALIZATION(GO:0051875)	-1.41026	0.11811	0.314104
REGULATION_OF_SMOOTHENED_SIGNALING_PATHWAY(GO:0008589)	-1.40984	0.0819367	0.314615
NEGATIVE_REGULATION_OF_CELL_PROLIFERATION(GO:0008285)	-1.40966	0.0617761	0.314671
POSITIVE_REGULATION_OF_PHOSPHORUS_METABOLIC_PROCESS(GO:0010562)	-1.40944	0.0618956	0.314784
POSITIVE_REGULATION_OF_PHOSPHATE_METABOLIC_PROCESS(GO:0045937)	-1.40944	0.0618956	0.314545
REGULATION_OF_BIOLOGICAL_QUALITY(GO:0065008)	-1.40892	0.054409	0.315098
PRODUCTION_OF_MIRNAS_INVOLVED_IN_GENE_SILENCING_BY_MIRNA(GO:0035196)	-1.40891	0.0905512	0.31489
POSITIVE_REGULATION_OF_PHOSPHORYLATION(GO:0042327)	-1.40859	0.0658915	0.315156
INTRINSIC_COMPONENT_OF_PLASMA_MEMBRANE(GO:0031226)	-1.40832	0.0690979	0.315383
INTERLEUKIN_1_PRODUCTION(GO:0032612)	-1.40828	0.0642722	0.31522
ARACHIDONIC_ACID_METABOLIC_PROCESS(GO:0019369)	-1.40826	0.0673267	0.315022
BRANCHING_INVOLVED_IN_URETERIC_BUD_MORPHOGENESIS(GO:0001658)	-1.40825	0.0772128	0.314794
SENSORY_PERCEPTION_OF_PAIN(GO:0019233)	-1.40814	0.101392	0.314735
REGULATION_OF_CELLULAR_PROTEIN_METABOLIC_PROCESS(GO:0032268)	-1.40796	0.0318949	0.314807
T_CELL_CHEMOTAXIS(GO:0010818)	-1.40786	0.0968379	0.314716
GLIAL_CELL_DEVELOPMENT(GO:0021782)	-1.40786	0.102515	0.314482
CELLULAR_EXTRAVASATION(GO:0045123)	-1.40767	0.158192	0.314572
MICROFILAMENT_MOTOR_ACTIVITY(GO:0000146)	-1.40742	0.10058	0.314752
NEGATIVE_REGULATION_OF_INNATE_IMMUNE_RESPONSE(GO:0045824)	-1.4074	0.121442	0.314555
POSITIVE_REGULATION_OF_CELLULAR_AMIDE_METABOLIC_PROCESS(GO:0034250)	-1.4073	0.0557692	0.314476
NEGATIVE_REGULATION_OF_TRANSPORT(GO:0051051)	-1.40711	0.0447471	0.314545
ZINC_ION_TRANSPORT(GO:0006829)	-1.40704	0.0940499	0.31444
PLASMA_MEMBRANE_RAFT(GO:0044853)	-1.40698	0.0998117	0.314297
NEGATIVE_REGULATION_OF_CELL_COMMUNICATION(GO:0010648)	-1.40678	0.0685714	0.31436
MESONEPHRIC_TUBULE_MORPHOGENESIS(GO:0072171)	-1.40654	0.0753296	0.314521
DENDRITIC_SHAFT(GO:0043198)	-1.40646	0.144231	0.314431
NEGATIVE_REGULATION_OF_LEUKOCYTE_CELL_CELL_ADHESION(GO:1903038)	-1.40641	0.0821918	0.31428
POSITIVE_REGULATION_OF_BINDING(GO:0051099)	-1.40606	0.092081	0.314572
RETINAL_BINDING(GO:0016918)	-1.406	0.10978	0.314423
POSITIVE_REGULATION_OF_MYOTUBE_DIFFERENTIATION(GO:0010831)	-1.40585	0.105058	0.314427
POSITIVE_REGULATION_OF_INTRACELLULAR_SIGNAL_TRANSDUCTION(GO:1902533)	-1.40572	0.0640301	0.314394
FOLIC_ACID_METABOLIC_PROCESS(GO:0046655)	-1.40545	0.0881148	0.314607
RESPONSE_TO_ESTROGEN(GO:0043627)	-1.40524	0.0592734	0.314725
SIGNAL_TRANSDUCER__DOWNSTREAM_OF_RECEPTOR__WITH_SERINE_THREONINE_KINASE_ACTIVITY(GO:0004702)	-1.40514	0.0966469	0.314669
CAVEOLA(GO:0005901)	-1.40508	0.117647	0.314507
REGULATION_OF_POSITIVE_CHEMOTAXIS(GO:0050926)	-1.40506	0.116505	0.314304
POSITIVE_REGULATION_OF_CELLULAR_COMPONENT_ORGANIZATION(GO:0051130)	-1.405	0.0608365	0.314181
VASCULAR_ENDOTHELIAL_GROWTH_FACTOR_RECEPTOR_SIGNALING_PATHWAY(GO:0048010)	-1.405	0.132296	0.313954
OSSIFICATION(GO:0001503)	-1.40499	0.111111	0.313737
LYMPHOCYTE_ACTIVATION_INVOLVED_IN_IMMUNE_RESPONSE(GO:0002285)	-1.40497	0.0884615	0.313544
POSITIVE_REGULATION_OF_ION_TRANSPORT(GO:0043270)	-1.40485	0.0588235	0.313495
SYNCYTIUM_FORMATION_BY_PLASMA_MEMBRANE_FUSION(GO:0000768)	-1.40484	0.0796117	0.313276
CELLULAR_DIVALENT_INORGANIC_CATION_HOMEOSTASIS(GO:0072503)	-1.4048	0.0597302	0.313115
PROTEIN_INSERTION_INTO_MEMBRANE(GO:0051205)	-1.40477	0.0613497	0.312933
PROTEIN_DIMERIZATION_ACTIVITY(GO:0046983)	-1.40473	0.0281426	0.312758
MONONUCLEAR_CELL_MIGRATION(GO:0071674)	-1.40465	0.124272	0.312657
POSITIVE_REGULATION_OF_RECEPTOR_MEDIATED_ENDOCYTOSIS(GO:0048260)	-1.40465	0.112205	0.312429
REGULATION_OF_ION_TRANSPORT(GO:0043269)	-1.40459	0.0367505	0.312286
POSITIVE_REGULATION_OF_VASCULAR_ENDOTHELIAL_GROWTH_FACTOR_PRODUCTION(GO:0010575)	-1.40444	0.14902	0.31231
TRANSMEMBRANE_SIGNALING_RECEPTOR_ACTIVITY(GO:0004888)	-1.4043	0.0736434	0.312309
NEGATIVE_REGULATION_OF_SIGNALING(GO:0023057)	-1.40419	0.0700758	0.312275
ANTIGEN_PROCESSING_AND_PRESENTATION_OF_PEPTIDE_ANTIGEN_VIA_MHC_CLASS_II(GO:0002495)	-1.40417	0.114458	0.312096
VASCULAR_ENDOTHELIAL_GROWTH_FACTOR_PRODUCTION(GO:0010573)	-1.40412	0.117308	0.311972
POSITIVE_REGULATION_OF_FOCAL_ADHESION_ASSEMBLY(GO:0051894)	-1.40405	0.12069	0.311865
RESPONSE_TO_WOUNDING(GO:0009611)	-1.40399	0.10687	0.311729
ROOF_OF_MOUTH_DEVELOPMENT(GO:0060021)	-1.40377	0.11068	0.311907
CELLULAR_DEVELOPMENTAL_PROCESS(GO:0048869)	-1.40369	0.0632184	0.311814
BLASTOCYST_DEVELOPMENT(GO:0001824)	-1.40317	0.077551	0.312516
POSITIVE_REGULATION_OF_SMOOTHENED_SIGNALING_PATHWAY(GO:0045880)	-1.40305	0.0845865	0.312489
EARLY_ENDOSOME_MEMBRANE(GO:0031901)	-1.40297	0.0487805	0.312376
HEAD_DEVELOPMENT(GO:0060322)	-1.40279	0.0803059	0.312479
PHOSPHATIDYLCHOLINE_BINDING(GO:0031210)	-1.40239	0.11	0.31292
QUATERNARY_AMMONIUM_GROUP_BINDING(GO:0050997)	-1.40239	0.11	0.312692
NEGATIVE_REGULATION_OF_CELL_DIVISION(GO:0051782)	-1.40199	0.112811	0.313085
DRUG_TRANSMEMBRANE_TRANSPORTER_ACTIVITY(GO:0015238)	-1.40189	0.0383142	0.313036
NEGATIVE_REGULATION_OF_CELL_CYCLE_ARREST(GO:0071157)	-1.40188	0.103578	0.312823
SKELETAL_SYSTEM_MORPHOGENESIS(GO:0048705)	-1.40145	0.122605	0.313325
VESICLE_MEDIATED_TRANSPORT_BETWEEN_ENDOSOMAL_COMPARTMENTS(GO:0098927)	-1.4014	0.0590717	0.313177
METALLOCARBOXYPEPTIDASE_ACTIVITY(GO:0004181)	-1.40128	0.103113	0.31314
INTEGRAL_COMPONENT_OF_PLASMA_MEMBRANE(GO:0005887)	-1.40119	0.0710173	0.313074
REGULATION_OF_TRANSMEMBRANE_TRANSPORTER_ACTIVITY(GO:0022898)	-1.40111	0.0359848	0.312972
NEGATIVE_REGULATION_OF_CELL_PROJECTION_ORGANIZATION(GO:0031345)	-1.401	0.11028	0.312934
POSITIVE_REGULATION_OF_STEROID_METABOLIC_PROCESS(GO:0045940)	-1.40089	0.0864198	0.312874
MICROTUBULE_ORGANIZING_CENTER_ORGANIZATION(GO:0031023)	-1.40089	0.0310078	0.312655
PURINERGIC_NUCLEOTIDE_RECEPTOR_ACTIVITY(GO:0001614)	-1.40058	0.104	0.312962
NUCLEOTIDE_RECEPTOR_ACTIVITY(GO:0016502)	-1.40058	0.104	0.312736
REGULATION_OF_CYSTEINE_TYPE_ENDOPEPTIDASE_ACTIVITY_INVOLVED_IN_APOPTOTIC_SIGNALING_PATHWAY(GO:2001267)	-1.40029	0.120858	0.313004
POSITIVE_REGULATION_OF_SEQUESTERING_OF_CALCIUM_ION(GO:0051284)	-1.40026	0.1079	0.312807
DENDRITIC_CELL_MIGRATION(GO:0036336)	-1.40017	0.13447	0.312744
NEUROGENESIS(GO:0022008)	-1.39996	0.0896947	0.312865
POSITIVE_REGULATION_OF_JUN_KINASE_ACTIVITY(GO:0043507)	-1.39994	0.0634615	0.312665
REGULATION_OF_ESTABLISHMENT_OR_MAINTENANCE_OF_CELL_POLARITY(GO:0032878)	-1.39993	0.0881226	0.312454
REGULATION_OF_MONONUCLEAR_CELL_MIGRATION(GO:0071675)	-1.39987	0.148362	0.312331
PROTEIN_LOCALIZATION_TO_CELL_SURFACE(GO:0034394)	-1.39974	0.0670498	0.312311
CATALYTIC_ACTIVITY__ACTING_ON_A_PROTEIN(GO:0140096)	-1.39972	0.00773694	0.312111
REGULATED_EXOCYTOSIS(GO:0045055)	-1.39965	0.116505	0.312009
PSEUDOPODIUM(GO:0031143)	-1.39951	0.114851	0.311993
SUBSTRATE_DEPENDENT_CELL_MIGRATION(GO:0006929)	-1.39939	0.117063	0.311971
ENZYME_LINKED_RECEPTOR_PROTEIN_SIGNALING_PATHWAY(GO:0007167)	-1.39932	0.104762	0.311848
EXTRACELLULAR_MATRIX(GO:0031012)	-1.39929	0.164773	0.31168
AMMONIUM_TRANSMEMBRANE_TRANSPORTER_ACTIVITY(GO:0008519)	-1.39928	0.057732	0.311484
CALCIUM_ION_TRANSMEMBRANE_TRANSPORTER_ACTIVITY(GO:0015085)	-1.39917	0.04	0.311447
OSTEOBLAST_PROLIFERATION(GO:0033687)	-1.39845	0.1	0.312522
ACUTE_INFLAMMATORY_RESPONSE(GO:0002526)	-1.39834	0.10687	0.312473
CARTILAGE_DEVELOPMENT_INVOLVED_IN_ENDOCHONDRAL_BONE_MORPHOGENESIS(GO:0060351)	-1.39831	0.154286	0.3123
PHOSPHOLIPID_TRANSLOCATION(GO:0045332)	-1.3983	0.103846	0.312098
PLASMA_MEMBRANE_REGION(GO:0098590)	-1.39822	0.0669216	0.312005
REGULATION_OF_ION_TRANSMEMBRANE_TRANSPORT(GO:0034765)	-1.39725	0.042471	0.313287
CELL_DEVELOPMENT(GO:0048468)	-1.39692	0.0834915	0.313633
DITERPENOID_METABOLIC_PROCESS(GO:0016101)	-1.3965	0.113503	0.314106
PLASMA_MEMBRANE_INVAGINATION(GO:0099024)	-1.39623	0.0978887	0.314334
REGULATION_OF_PROTEIN_PHOSPHORYLATION(GO:0001932)	-1.3962	0.0708812	0.314162
PIGMENT_GRANULE_TRANSPORT(GO:0051904)	-1.39616	0.111332	0.314024
ION_HOMEOSTASIS(GO:0050801)	-1.39603	0.0519231	0.314012
CENTRAL_NERVOUS_SYSTEM_NEURON_DEVELOPMENT(GO:0021954)	-1.39585	0.108365	0.314097
NEGATIVE_REGULATION_OF_CELLULAR_COMPONENT_ORGANIZATION(GO:0051129)	-1.3958	0.0674157	0.313947
REGULATION_OF_VASCULAR_ENDOTHELIAL_GROWTH_FACTOR_PRODUCTION(GO:0010574)	-1.39568	0.12253	0.313938
SULFUR_COMPOUND_BINDING(GO:1901681)	-1.39553	0.0936903	0.313944
MESODERM_MORPHOGENESIS(GO:0048332)	-1.3953	0.102857	0.314107
TRANSPORT_VESICLE_MEMBRANE(GO:0030658)	-1.39499	0.0614525	0.314363
POSITIVE_REGULATION_OF_MYELOID_LEUKOCYTE_CYTOKINE_PRODUCTION_INVOLVED_IN_IMMUNE_RESPONSE(GO:0061081)	-1.39474	0.0967742	0.314559
SCAVENGER_RECEPTOR_ACTIVITY(GO:0005044)	-1.3944	0.149057	0.314865
ATPASE_ACTIVITY__COUPLED_TO_TRANSMEMBRANE_MOVEMENT_OF_SUBSTANCES(GO:0042626)	-1.39413	0.0613027	0.315045
POSITIVE_REGULATION_OF_POSTTRANSCRIPTIONAL_GENE_SILENCING(GO:0060148)	-1.39398	0.109195	0.315089
SYNCYTIUM_FORMATION(GO:0006949)	-1.39389	0.0793037	0.315015
NEGATIVE_REGULATION_OF_CALCIUM_ION_TRANSPORT(GO:0051926)	-1.39379	0.0645161	0.314971
TUMOR_NECROSIS_FACTOR_BIOSYNTHETIC_PROCESS(GO:0042533)	-1.39341	0.100791	0.315424
REGULATION_OF_TUMOR_NECROSIS_FACTOR_BIOSYNTHETIC_PROCESS(GO:0042534)	-1.39341	0.100791	0.315203
ANTIGEN_PROCESSING_AND_PRESENTATION_OF_EXOGENOUS_PEPTIDE_ANTIGEN(GO:0002478)	-1.39329	0.115234	0.315179
FATTY_ACYL_COA_BIOSYNTHETIC_PROCESS(GO:0046949)	-1.39318	0.0812379	0.31511
REGULATION_OF_BODY_FLUID_LEVELS(GO:0050878)	-1.39278	0.0931559	0.31554
EXTRINSIC_COMPONENT_OF_PLASMA_MEMBRANE(GO:0019897)	-1.39256	0.0921569	0.315708
CELL_PROJECTION_PART(GO:0044463)	-1.39239	0.0555556	0.315771
PLASMA_MEMBRANE_BOUNDED_CELL_PROJECTION_PART(GO:0120038)	-1.39239	0.0555556	0.31555
NEGATIVE_REGULATION_OF_ERBB_SIGNALING_PATHWAY(GO:1901185)	-1.3923	0.0965795	0.315481
REGULATION_OF_CARTILAGE_DEVELOPMENT(GO:0061035)	-1.39218	0.132692	0.315436
CELL_PROJECTION(GO:0042995)	-1.39211	0.0564972	0.31534
POSITIVE_REGULATION_OF_PROTEIN_OLIGOMERIZATION(GO:0032461)	-1.39209	0.105882	0.315152
POSITIVE_REGULATION_OF_CELLULAR_COMPONENT_BIOGENESIS(GO:0044089)	-1.39205	0.0643275	0.314993
REGULATION_OF_PHOSPHOPROTEIN_PHOSPHATASE_ACTIVITY(GO:0043666)	-1.39185	0.0705645	0.315055
RECEPTOR_COMPLEX(GO:0043235)	-1.39151	0.101167	0.315419
NEGATIVE_REGULATION_OF_MYOBLAST_DIFFERENTIATION(GO:0045662)	-1.39111	0.109023	0.315848
NEGATIVE_REGULATION_OF_NERVOUS_SYSTEM_DEVELOPMENT(GO:0051961)	-1.39048	0.10728	0.316739
GLYCOSAMINOGLYCAN_BINDING(GO:0005539)	-1.3904	0.136276	0.316636
EXCITATORY_SYNAPSE_ASSEMBLY(GO:1904861)	-1.39039	0.125475	0.316429
REGULATION_OF_RESPONSE_TO_STIMULUS(GO:0048583)	-1.39033	0.0674374	0.316295
IMMUNOGLOBULIN_BINDING(GO:0019865)	-1.38955	0.157197	0.317446
CATION:CATION_ANTIPORTER_ACTIVITY(GO:0015491)	-1.389	0.0658915	0.318228
MYOSIN_BINDING(GO:0017022)	-1.38899	0.0971429	0.318026
CELL_RECOGNITION(GO:0008037)	-1.38889	0.0773694	0.317974
REGULATION_OF_RESPONSE_TO_STRESS(GO:0080134)	-1.38876	0.0479846	0.317982
NEGATIVE_REGULATION_OF_SIGNAL_TRANSDUCTION(GO:0009968)	-1.38875	0.0874525	0.317776
SPERM_PART(GO:0097223)	-1.38859	0.00613497	0.317831
CELL_PROLIFERATION(GO:0008283)	-1.38834	0.0753296	0.318034
RETINOL_METABOLIC_PROCESS(GO:0042572)	-1.38809	0.123016	0.318241
MELANOSOME_TRANSPORT(GO:0032402)	-1.38768	0.126761	0.31869
REGULATION_OF_SIGNALING(GO:0023051)	-1.38762	0.0711539	0.318574
REGULATION_OF_CHONDROCYTE_DIFFERENTIATION(GO:0032330)	-1.38754	0.126923	0.318492
RETINOID_METABOLIC_PROCESS(GO:0001523)	-1.38739	0.112871	0.318517
REGULATION_OF_MITOCHONDRIAL_MEMBRANE_PERMEABILITY(GO:0046902)	-1.38733	0.0840164	0.318418
ANIMAL_ORGAN_DEVELOPMENT(GO:0048513)	-1.38664	0.0804598	0.319356
POSITIVE_REGULATION_OF_CELL_JUNCTION_ASSEMBLY(GO:1901890)	-1.38651	0.125714	0.319366
VESICLE_MEDIATED_TRANSPORT(GO:0016192)	-1.3864	0.0870406	0.319304
ESTABLISHMENT_OF_LOCALIZATION(GO:0051234)	-1.38632	0.0326296	0.319226
INFLAMMATORY_RESPONSE(GO:0006954)	-1.38618	0.103647	0.319242
REGULATION_OF_DNA_BIOSYNTHETIC_PROCESS(GO:2000278)	-1.38616	0.0692308	0.31906
POSITIVE_REGULATION_OF_STRIATED_MUSCLE_CELL_DIFFERENTIATION(GO:0051155)	-1.38615	0.0729783	0.318849
PROTEIN_PHOSPHORYLATION(GO:0006468)	-1.38603	0.0487329	0.318847
TRANSITION_METAL_ION_BINDING(GO:0046914)	-1.38593	0.00986193	0.318783
DEVELOPMENTAL_GROWTH_INVOLVED_IN_MORPHOGENESIS(GO:0060560)	-1.38575	0.13035	0.318862
POSITIVE_REGULATION_OF_MONOCYTE_CHEMOTAXIS(GO:0090026)	-1.38562	0.126984	0.318877
MAMMARY_GLAND_DUCT_MORPHOGENESIS(GO:0060603)	-1.38558	0.10757	0.318718
REGULATION_OF_MYOBLAST_DIFFERENTIATION(GO:0045661)	-1.38551	0.118774	0.318614
POSITIVE_REGULATION_OF_EPIDERMIS_DEVELOPMENT(GO:0045684)	-1.38546	0.0847458	0.31847
BLOOD_COAGULATION__FIBRIN_CLOT_FORMATION(GO:0072378)	-1.38541	0.116412	0.318333
ACTIVATION_OF_ADENYLATE_CYCLASE_ACTIVITY(GO:0007190)	-1.3854	0.0717132	0.318134
REGULATION_OF_PROTEIN_MODIFICATION_PROCESS(GO:0031399)	-1.38538	0.0633397	0.317952
FEMALE_PREGNANCY(GO:0007565)	-1.38524	0.0313112	0.317971
REGULATION_OF_EMBRYONIC_DEVELOPMENT(GO:0045995)	-1.38514	0.120623	0.317919
REGULATION_OF_CELL_PROLIFERATION(GO:0042127)	-1.38482	0.0754717	0.318226
REGULATION_OF_FIBROBLAST_GROWTH_FACTOR_RECEPTOR_SIGNALING_PATHWAY(GO:0040036)	-1.38479	0.142857	0.318051
POSITIVE_REGULATION_OF_MAPK_CASCADE(GO:0043410)	-1.38463	0.0935673	0.318094
REGULATION_OF_MEMBRANE_PERMEABILITY(GO:0090559)	-1.38461	0.0669371	0.317907
AMYLOID_PRECURSOR_PROTEIN_CATABOLIC_PROCESS(GO:0042987)	-1.38454	0.0998081	0.31782
RETINOIC_ACID_METABOLIC_PROCESS(GO:0042573)	-1.38428	0.11811	0.318047
GROWTH_CONE(GO:0030426)	-1.38408	0.136452	0.318153
GENERATION_OF_NEURONS(GO:0048699)	-1.38395	0.0948767	0.318158
AXONOGENESIS(GO:0007409)	-1.38389	0.134215	0.318014
ESTABLISHMENT_OR_MAINTENANCE_OF_APICAL_BASAL_CELL_POLARITY(GO:0035088)	-1.38384	0.106589	0.317886
ESTABLISHMENT_OR_MAINTENANCE_OF_BIPOLAR_CELL_POLARITY(GO:0061245)	-1.38384	0.106589	0.317672
REGULATION_OF_CELL_COMMUNICATION(GO:0010646)	-1.38376	0.0732177	0.317572
SYNAPSE_ORGANIZATION(GO:0050808)	-1.38372	0.11583	0.317428
TRANSPORT(GO:0006810)	-1.38369	0.0344828	0.317275
NEGATIVE_REGULATION_OF_MUSCLE_CONTRACTION(GO:0045932)	-1.38336	0.112595	0.317667
NEURON_DIFFERENTIATION(GO:0030182)	-1.38334	0.0910816	0.317491
DERMATAN_SULFATE_PROTEOGLYCAN_METABOLIC_PROCESS(GO:0050655)	-1.38326	0.159923	0.317389
NEGATIVE_REGULATION_OF_PEPTIDYL_SERINE_PHOSPHORYLATION(GO:0033137)	-1.38319	0.0943396	0.317292
PHOSPHATIDYLINOSITOL_PHOSPHATE_KINASE_ACTIVITY(GO:0016307)	-1.38306	0.102273	0.317282
LUNG_MORPHOGENESIS(GO:0060425)	-1.38305	0.105461	0.317095
COAGULATION(GO:0050817)	-1.38302	0.114723	0.316942
CELLULAR_RESPONSE_TO_CAMP(GO:0071320)	-1.38298	0.0797665	0.31682
MICROTUBULE_CYTOSKELETON_ORGANIZATION_INVOLVED_IN_MITOSIS(GO:1902850)	-1.38285	0.0588235	0.316802
POSITIVE_REGULATION_OF_WNT_SIGNALING_PATHWAY(GO:0030177)	-1.38269	0.116371	0.316852
STRESS_FIBER(GO:0001725)	-1.38269	0.142315	0.316642
CONTRACTILE_ACTIN_FILAMENT_BUNDLE(GO:0097517)	-1.38269	0.142315	0.316431
REGULATION_OF_INFLAMMATORY_RESPONSE_TO_ANTIGENIC_STIMULUS(GO:0002861)	-1.38253	0.117188	0.316474
POSITIVE_REGULATION_OF_SYNAPSE_ASSEMBLY(GO:0051965)	-1.38239	0.129524	0.31649
CYTOKINE_BIOSYNTHETIC_PROCESS(GO:0042089)	-1.38229	0.0902111	0.316422
NEGATIVE_REGULATION_OF_MULTI_ORGANISM_PROCESS(GO:0043901)	-1.38224	0.0851485	0.316309
NEGATIVE_REGULATION_OF_NEUROGENESIS(GO:0050768)	-1.38213	0.11501	0.316281
GLYCOSPHINGOLIPID_METABOLIC_PROCESS(GO:0006687)	-1.38197	0.0879541	0.316333
POSITIVE_REGULATION_OF_CELLULAR_PROCESS(GO:0048522)	-1.38196	0.0561798	0.31615
PHOSPHOLIPID_BIOSYNTHETIC_PROCESS(GO:0008654)	-1.38186	0.0406977	0.316088
CELL_CORTEX(GO:0005938)	-1.38177	0.119545	0.316026
GAP_JUNCTION(GO:0005921)	-1.38166	0.0966469	0.315996
CELL_DIFFERENTIATION(GO:0030154)	-1.3815	0.0751445	0.316043
CELLULAR_RESPONSE_TO_ORGANIC_CYCLIC_COMPOUND(GO:0071407)	-1.38132	0.0441459	0.316137
BLOOD_CIRCULATION(GO:0008015)	-1.38116	0.0833333	0.316167
OXIDOREDUCTASE_ACTIVITY__ACTING_ON_PAIRED_DONORS__WITH_INCORPORATION_OR_REDUCTION_OF_MOLECULAR_OXYGEN__REDUCED_FLAVIN_OR_FLAVOPROTEIN_AS_ONE_DONOR__AND_INCORPORATION_OF_ONE_ATOM_OF_OXYGEN(GO:0016712)	-1.38077	0.0741483	0.316553
REGULATION_OF_CELL_ADHESION_MEDIATED_BY_INTEGRIN(GO:0033628)	-1.38067	0.136273	0.316515
CELL_ACTIVATION_INVOLVED_IN_IMMUNE_RESPONSE(GO:0002263)	-1.38059	0.129344	0.316427
HEMOSTASIS(GO:0007599)	-1.38056	0.115385	0.316269
WOUND_HEALING(GO:0042060)	-1.38021	0.12069	0.316619
AXONAL_GROWTH_CONE(GO:0044295)	-1.38004	0.133462	0.316696
NUCLEOSIDE_BIOSYNTHETIC_PROCESS(GO:0009163)	-1.37968	0.0857143	0.317027
CELL_CORTEX_PART(GO:0044448)	-1.37945	0.127863	0.317188
PLATELET_ALPHA_GRANULE(GO:0031091)	-1.37918	0.13093	0.317414
REGULATION_OF_SYMBIOSIS__ENCOMPASSING_MUTUALISM_THROUGH_PARASITISM(GO:0043903)	-1.37877	0.104331	0.317858
ANTIGEN_PROCESSING_AND_PRESENTATION(GO:0019882)	-1.37874	0.105973	0.317689
POSITIVE_REGULATION_OF_TRANSCRIPTION_BY_RNA_POLYMERASE_I(GO:0045943)	-1.3787	0.134146	0.31756
NEGATIVE_REGULATION_OF_CALCIUM_ION_TRANSMEMBRANE_TRANSPORTER_ACTIVITY(GO:1901020)	-1.37845	0.079922	0.317747
CELLULAR_RESPONSE_TO_AMINO_ACID_STIMULUS(GO:0071230)	-1.37835	0.105675	0.317695
AMYLOID_BETA_METABOLIC_PROCESS(GO:0050435)	-1.37828	0.129094	0.317589
URETERIC_BUD_MORPHOGENESIS(GO:0060675)	-1.37816	0.086629	0.317575
PROTEIN_INSERTION_INTO_MITOCHONDRIAL_MEMBRANE_INVOLVED_IN_APOPTOTIC_SIGNALING_PATHWAY(GO:0001844)	-1.37802	0.107422	0.317602
FOREBRAIN_NEURON_DEVELOPMENT(GO:0021884)	-1.37792	0.122905	0.317568
SECRETORY_GRANULE(GO:0030141)	-1.37785	0.111538	0.317471
FATTY_ACID_BIOSYNTHETIC_PROCESS(GO:0006633)	-1.37783	0.0425532	0.317287
PDZ_DOMAIN_BINDING(GO:0030165)	-1.37775	0.0907298	0.317224
REGULATION_OF_CYTOSOLIC_CALCIUM_ION_CONCENTRATION(GO:0051480)	-1.37773	0.0838207	0.317063
PLATELET_ALPHA_GRANULE_LUMEN(GO:0031093)	-1.37759	0.143403	0.317105
CELL_MORPHOGENESIS(GO:0000902)	-1.37738	0.132325	0.317233
NEUROTRANSMITTER_RECEPTOR_COMPLEX(GO:0098878)	-1.37712	0.0953307	0.317452
GLOMERULAR_EPITHELIUM_DEVELOPMENT(GO:0072010)	-1.37704	0.145315	0.317359
POSITIVE_REGULATION_OF_CARDIAC_MUSCLE_CELL_DIFFERENTIATION(GO:2000727)	-1.37702	0.0714286	0.31719
POSITIVE_REGULATION_OF_LEUKOCYTE_CELL_CELL_ADHESION(GO:1903039)	-1.37682	0.11583	0.317325
REGULATION_OF_ION_TRANSMEMBRANE_TRANSPORTER_ACTIVITY(GO:0032412)	-1.37661	0.0398482	0.317464
NEGATIVE_REGULATION_OF_CHONDROCYTE_DIFFERENTIATION(GO:0032331)	-1.37633	0.159223	0.317721
CARBOHYDRATE_DERIVATIVE_BIOSYNTHETIC_PROCESS(GO:1901137)	-1.37627	0.0556622	0.317629
REGULATION_OF_MONOCYTE_CHEMOTAXIS(GO:0090025)	-1.37624	0.145383	0.317478
REGULATION_OF_CELL_SIZE(GO:0008361)	-1.37613	0.0951456	0.317433
COMPLEX_OF_COLLAGEN_TRIMERS(GO:0098644)	-1.37579	0.143689	0.317769
CENTRAL_NERVOUS_SYSTEM_MYELINATION(GO:0022010)	-1.37563	0.109641	0.317805
AXON_ENSHEATHMENT_IN_CENTRAL_NERVOUS_SYSTEM(GO:0032291)	-1.37563	0.109641	0.317601
REGULATION_OF_SYSTEM_PROCESS(GO:0044057)	-1.37515	0.0826923	0.318213
MONOCYTE_CHEMOTAXIS(GO:0002548)	-1.37507	0.127413	0.318118
SODIUM_ION_TRANSMEMBRANE_TRANSPORT(GO:0035725)	-1.37489	0.0595483	0.318227
AXIS_ELONGATION(GO:0003401)	-1.37478	0.144762	0.318208
REGULATION_OF_WNT_SIGNALING_PATHWAY(GO:0030111)	-1.37462	0.107422	0.318249
PROTEIN_KINASE_B_SIGNALING(GO:0043491)	-1.37438	0.0949612	0.318413
NEGATIVE_REGULATION_OF_GROWTH(GO:0045926)	-1.3743	0.0890152	0.31834
POSITIVE_REGULATION_OF_PROTEIN_SERINE_THREONINE_KINASE_ACTIVITY(GO:0071902)	-1.37425	0.08413	0.318212
CELLULAR_RESPONSE_TO_ESTRADIOL_STIMULUS(GO:0071392)	-1.37306	0.0792453	0.31991
GROWTH_PLATE_CARTILAGE_CHONDROCYTE_MORPHOGENESIS(GO:0003429)	-1.37285	0.163569	0.320024
CHONDROCYTE_MORPHOGENESIS_INVOLVED_IN_ENDOCHONDRAL_BONE_MORPHOGENESIS(GO:0003414)	-1.37285	0.163569	0.319819
CHONDROCYTE_MORPHOGENESIS(GO:0090171)	-1.37285	0.163569	0.319615
GLIAL_CELL_MIGRATION(GO:0008347)	-1.3727	0.141473	0.319619
CELLULAR_CHEMICAL_HOMEOSTASIS(GO:0055082)	-1.37249	0.0581395	0.319766
PLASMA_MEMBRANE_BOUNDED_CELL_PROJECTION(GO:0120025)	-1.37246	0.0650096	0.319609
REGULATION_OF_CYTOKINESIS(GO:0032465)	-1.37225	0.0442308	0.319719
SALIVARY_GLAND_DEVELOPMENT(GO:0007431)	-1.37225	0.165414	0.319522
MAST_CELL_ACTIVATION(GO:0045576)	-1.37224	0.138462	0.319322
CELL_FATE_COMMITMENT(GO:0045165)	-1.37215	0.10058	0.319245
APOPTOTIC_MITOCHONDRIAL_CHANGES(GO:0008637)	-1.37207	0.097561	0.319167
LEUKOCYTE_ACTIVATION_INVOLVED_IN_IMMUNE_RESPONSE(GO:0002366)	-1.37204	0.135397	0.319012
NEGATIVE_REGULATION_OF_PROTEIN_COMPLEX_ASSEMBLY(GO:0031333)	-1.37175	0.120229	0.319274
CATALYTIC_ACTIVITY__ACTING_ON_A_GLYCOPROTEIN(GO:0140103)	-1.37162	0.118644	0.319267
MONOCARBOXYLIC_ACID_BIOSYNTHETIC_PROCESS(GO:0072330)	-1.37139	0.0185185	0.319408
DIVALENT_METAL_ION_TRANSPORT(GO:0070838)	-1.37135	0.0710059	0.319272
RAS_PROTEIN_SIGNAL_TRANSDUCTION(GO:0007265)	-1.37128	0.101727	0.319166
BLOOD_COAGULATION(GO:0007596)	-1.37118	0.116412	0.319129
RESPONSE_TO_FLUID_SHEAR_STRESS(GO:0034405)	-1.37108	0.15087	0.319088
REGULATION_OF_HEMOPOIESIS(GO:1903706)	-1.37099	0.108527	0.319014
CORECEPTOR_ACTIVITY(GO:0015026)	-1.37093	0.126459	0.3189
IONOTROPIC_GLUTAMATE_RECEPTOR_COMPLEX(GO:0008328)	-1.3708	0.110465	0.318893
MESODERM_FORMATION(GO:0001707)	-1.37079	0.11368	0.318713
NEGATIVE_REGULATION_OF_CALCIUM_ION_TRANSMEMBRANE_TRANSPORT(GO:1903170)	-1.3706	0.0939335	0.31881
REGULATION_OF_PHOSPHORUS_METABOLIC_PROCESS(GO:0051174)	-1.37044	0.0741445	0.318862
POSITIVE_REGULATION_OF_PEPTIDYL_SERINE_PHOSPHORYLATION(GO:0033138)	-1.37023	0.0810277	0.318968
REGULATION_OF_HYDROLASE_ACTIVITY(GO:0051336)	-1.37006	0.0888031	0.319017
PROTEIN_N_LINKED_GLYCOSYLATION(GO:0006487)	-1.36994	0.101145	0.31899
REGULATION_OF_MYELOID_LEUKOCYTE_MEDIATED_IMMUNITY(GO:0002886)	-1.36979	0.136452	0.319044
INTRACELLULAR_SIGNAL_TRANSDUCTION(GO:0035556)	-1.36967	0.0662879	0.319052
REGULATION_OF_PHOSPHATE_METABOLIC_PROCESS(GO:0019220)	-1.36957	0.0747126	0.319015
NEGATIVE_REGULATION_OF_CD4_POSITIVE__ALPHA_BETA_T_CELL_ACTIVATION(GO:2000515)	-1.36925	0.121154	0.319295
ACROSOMAL_VESICLE(GO:0001669)	-1.36923	0.0441767	0.319123
AXON_DEVELOPMENT(GO:0061564)	-1.36901	0.140115	0.319268
EOSINOPHIL_MIGRATION(GO:0072677)	-1.36893	0.151229	0.31919
CELL_GROWTH(GO:0016049)	-1.3688	0.0834879	0.319201
REGULATION_OF_LIPID_BIOSYNTHETIC_PROCESS(GO:0046890)	-1.36879	0.0842912	0.319023
LYMPHOCYTE_CHEMOTAXIS(GO:0048247)	-1.36875	0.130081	0.318875
KERATAN_SULFATE_METABOLIC_PROCESS(GO:0042339)	-1.36869	0.142578	0.318778
REGULATION_OF_VENTRICULAR_CARDIAC_MUSCLE_CELL_ACTION_POTENTIAL(GO:0098911)	-1.36851	0.131313	0.318855
NEURONAL_ACTION_POTENTIAL(GO:0019228)	-1.36838	0.082243	0.318853
HEPATOCYTE_DIFFERENTIATION(GO:0070365)	-1.36827	0.110887	0.318847
SYMPATHETIC_NERVOUS_SYSTEM_DEVELOPMENT(GO:0048485)	-1.36815	0.124506	0.318818
PHOSPHATE_CONTAINING_COMPOUND_METABOLIC_PROCESS(GO:0006796)	-1.3672	0.0359168	0.320074
REGULATION_OF_PHOSPHORYLATION(GO:0042325)	-1.36718	0.0783939	0.319912
POSITIVE_REGULATION_OF_SUBSTRATE_ADHESION_DEPENDENT_CELL_SPREADING(GO:1900026)	-1.36699	0.166031	0.320022
GROWTH_PLATE_CARTILAGE_CHONDROCYTE_DIFFERENTIATION(GO:0003418)	-1.36698	0.171004	0.319839
VESICLE_COAT(GO:0030120)	-1.36685	0.11597	0.319823
REGULATION_OF_DEFENSE_RESPONSE(GO:0031347)	-1.36682	0.0810811	0.319673
CENTRAL_NERVOUS_SYSTEM_DEVELOPMENT(GO:0007417)	-1.36667	0.0973282	0.31968
PLASMA_MEMBRANE_PROTEIN_COMPLEX(GO:0098797)	-1.36665	0.0923077	0.319506
PURINERGIC_RECEPTOR_SIGNALING_PATHWAY(GO:0035587)	-1.36627	0.0917969	0.319878
POSITIVE_REGULATION_OF_PROTEIN_LOCALIZATION_TO_CELL_SURFACE(GO:2000010)	-1.36622	0.10687	0.319753
NEGATIVE_REGULATION_OF_ESTABLISHMENT_OF_PROTEIN_LOCALIZATION(GO:1904950)	-1.36611	0.0650096	0.319747
ECTODERM_DEVELOPMENT(GO:0007398)	-1.36608	0.0737705	0.319598
RESPONSE_TO_LIPID(GO:0033993)	-1.36607	0.0673077	0.319432
SMALL_GTPASE_MEDIATED_SIGNAL_TRANSDUCTION(GO:0007264)	-1.36605	0.111742	0.319249
REGULATION_OF_PROTEIN_DEACETYLATION(GO:0090311)	-1.36566	0.130081	0.319669
RAC_PROTEIN_SIGNAL_TRANSDUCTION(GO:0016601)	-1.3655	0.104854	0.319736
REGULATION_OF_MUSCLE_SYSTEM_PROCESS(GO:0090257)	-1.36533	0.0748031	0.319775
EPITHELIAL_TO_MESENCHYMAL_TRANSITION(GO:0001837)	-1.36533	0.146388	0.319585
BASE_CONVERSION_OR_SUBSTITUTION_EDITING(GO:0016553)	-1.36513	0.109162	0.319719
POSITIVE_REGULATION_OF_MACROPHAGE_ACTIVATION(GO:0043032)	-1.3651	0.124248	0.319572
NECROPTOTIC_PROCESS(GO:0070266)	-1.36508	0.132296	0.319404
PURINERGIC_NUCLEOTIDE_RECEPTOR_SIGNALING_PATHWAY(GO:0035590)	-1.36501	0.11022	0.319326
CELLULAR_RESPONSE_TO_OXYGEN_CONTAINING_COMPOUND(GO:1901701)	-1.36497	0.0764925	0.319187
CALCIUM_ION_TRANSPORT(GO:0006816)	-1.36489	0.0834952	0.319124
IRE1_MEDIATED_UNFOLDED_PROTEIN_RESPONSE(GO:0036498)	-1.36487	0.1417	0.318955
POSITIVE_REGULATION_OF_EPIDERMAL_CELL_DIFFERENTIATION(GO:0045606)	-1.3648	0.0736434	0.31887
REGULATION_OF_HEART_MORPHOGENESIS(GO:2000826)	-1.36479	0.121272	0.318686
PHAGOCYTIC_VESICLE_MEMBRANE(GO:0030670)	-1.36466	0.101695	0.318714
SITE_OF_POLARIZED_GROWTH(GO:0030427)	-1.36418	0.145383	0.319268
CYTOPLASMIC_SEQUESTERING_OF_TRANSCRIPTION_FACTOR(GO:0042994)	-1.36407	0.104762	0.31924
POSITIVE_REGULATION_OF_GLIOGENESIS(GO:0014015)	-1.36404	0.132184	0.319088
POSITIVE_REGULATION_OF_CELL_CELL_ADHESION(GO:0022409)	-1.364	0.108317	0.31895
FIBROBLAST_GROWTH_FACTOR_BINDING(GO:0017134)	-1.36368	0.152964	0.319277
CARBOHYDRATE_BINDING(GO:0030246)	-1.36344	0.0694981	0.319459
PEPTIDYL_THREONINE_PHOSPHORYLATION(GO:0018107)	-1.36329	0.0754352	0.319494
GLYCEROPHOSPHOLIPID_BIOSYNTHETIC_PROCESS(GO:0046474)	-1.36309	0.0497132	0.319629
CELL_DIFFERENTIATION_INVOLVED_IN_EMBRYONIC_PLACENTA_DEVELOPMENT(GO:0060706)	-1.36304	0.132576	0.319516
BRAIN_DEVELOPMENT(GO:0007420)	-1.36287	0.0965909	0.319597
POSITIVE_REGULATION_OF_SYNAPTIC_TRANSMISSION__GLUTAMATERGIC(GO:0051968)	-1.36278	0.125969	0.319536
FOLIC_ACID_CONTAINING_COMPOUND_METABOLIC_PROCESS(GO:0006760)	-1.3627	0.100616	0.319478
INTERLEUKIN_17_PRODUCTION(GO:0032620)	-1.36266	0.124248	0.319348
POSITIVE_REGULATION_OF_EPITHELIAL_TO_MESENCHYMAL_TRANSITION(GO:0010718)	-1.36255	0.145068	0.31934
LIPID_METABOLIC_PROCESS(GO:0006629)	-1.3622	0.0285714	0.319662
CILIARY_BASE(GO:0097546)	-1.36209	0.140078	0.319634
PURINE_NUCLEOSIDE_BIOSYNTHETIC_PROCESS(GO:0042451)	-1.362	0.0988593	0.319582
PURINE_RIBONUCLEOSIDE_BIOSYNTHETIC_PROCESS(GO:0046129)	-1.362	0.0988593	0.319389
REGULATION_OF_IMMUNE_EFFECTOR_PROCESS(GO:0002697)	-1.3618	0.0956023	0.319526
ESTABLISHMENT_OR_MAINTENANCE_OF_CELL_POLARITY(GO:0007163)	-1.36179	0.127953	0.319348
POSITIVE_REGULATION_OF_MAP_KINASE_ACTIVITY(GO:0043406)	-1.36164	0.0974659	0.319385
DNA_DAMAGE_RESPONSE__SIGNAL_TRANSDUCTION_BY_P53_CLASS_MEDIATOR(GO:0030330)	-1.36164	0.094162	0.319192
SMAD_PROTEIN_SIGNAL_TRANSDUCTION(GO:0060395)	-1.36161	0.128788	0.319046
ENDOCRINE_SYSTEM_DEVELOPMENT(GO:0035270)	-1.36159	0.0863724	0.318885
MELANOSOME_ORGANIZATION(GO:0032438)	-1.3615	0.111776	0.318832
GROWTH_PLATE_CARTILAGE_MORPHOGENESIS(GO:0003422)	-1.3614	0.170778	0.318792
POSITIVE_REGULATION_OF_CD4_POSITIVE__ALPHA_BETA_T_CELL_ACTIVATION(GO:2000516)	-1.36115	0.10101	0.31902
REGULATION_OF_PEPTIDYL_SERINE_PHOSPHORYLATION(GO:0033135)	-1.36109	0.0664062	0.31891
SIGNAL_TRANSDUCER_ACTIVITY(GO:0004871)	-1.36099	0.0879541	0.318898
NEGATIVE_REGULATION_OF_LYMPHOCYTE_ACTIVATION(GO:0051250)	-1.36088	0.130604	0.318876
REGULATION_OF_ER_TO_GOLGI_VESICLE_MEDIATED_TRANSPORT(GO:0060628)	-1.36084	0.142268	0.318769
REGULATION_OF_CELLULAR_PROTEIN_LOCALIZATION(GO:1903827)	-1.36074	0.0502793	0.318718
REGULATION_OF_GLUTAMATE_RECEPTOR_SIGNALING_PATHWAY(GO:1900449)	-1.36052	0.100791	0.318884
REGULATION_OF_TRANSCRIPTION_REGULATORY_REGION_DNA_BINDING(GO:2000677)	-1.3604	0.114232	0.318882
REGULATION_OF_CELL_DEATH(GO:0010941)	-1.36027	0.0607211	0.31892
DIVALENT_INORGANIC_CATION_TRANSPORT(GO:0072511)	-1.36027	0.0721443	0.318734
REGULATION_OF_BLOOD_VESSEL_ENDOTHELIAL_CELL_PROLIFERATION_INVOLVED_IN_SPROUTING_ANGIOGENESIS(GO:1903587)	-1.36012	0.065666	0.318773
RAB_GTPASE_BINDING(GO:0017137)	-1.35966	0.0825336	0.319282
REGULATION_OF_MUSCLE_CONTRACTION(GO:0006937)	-1.35948	0.104046	0.319392
REGULATION_OF_HEMATOPOIETIC_STEM_CELL_DIFFERENTIATION(GO:1902036)	-1.35945	0.111332	0.319254
INTRACILIARY_TRANSPORT_PARTICLE_B(GO:0030992)	-1.35935	0.118952	0.319212
CAMERA_TYPE_EYE_PHOTORECEPTOR_CELL_DIFFERENTIATION(GO:0060219)	-1.35903	0.126894	0.319555
REGULATION_OF_MYELOID_CELL_DIFFERENTIATION(GO:0045637)	-1.35893	0.107547	0.319522
BRANCHING_INVOLVED_IN_SALIVARY_GLAND_MORPHOGENESIS(GO:0060445)	-1.35887	0.155303	0.319411
OLIGOSACCHARIDE_METABOLIC_PROCESS(GO:0009311)	-1.35871	0.111111	0.319474
CIRCULATORY_SYSTEM_PROCESS(GO:0003013)	-1.35865	0.10076	0.319388
REGULATION_OF_APOPTOTIC_PROCESS(GO:0042981)	-1.35852	0.0698113	0.319399
GLYCOSYLCERAMIDE_METABOLIC_PROCESS(GO:0006677)	-1.35846	0.109434	0.319299
ANTIPORTER_ACTIVITY(GO:0015297)	-1.35843	0.0742972	0.319159
MYOSIN_COMPLEX(GO:0016459)	-1.35841	0.0928433	0.318991
ENDOCYTIC_RECYCLING(GO:0032456)	-1.35826	0.102767	0.319012
POSITIVE_REGULATION_OF_MUSCLE_CONTRACTION(GO:0045933)	-1.35771	0.118677	0.31968
POSITIVE_REGULATION_OF_HYDROLASE_ACTIVITY(GO:0051345)	-1.3577	0.0942308	0.319504
MACROMOLECULE_MODIFICATION(GO:0043412)	-1.35742	0.0265152	0.319803
SERTOLI_CELL_DIFFERENTIATION(GO:0060008)	-1.35738	0.143426	0.319674
ENDOCHONDRAL_OSSIFICATION(GO:0001958)	-1.35717	0.154562	0.319803
REPLACEMENT_OSSIFICATION(GO:0036075)	-1.35717	0.154562	0.319614
RESPONSE_TO_EXTERNAL_STIMULUS(GO:0009605)	-1.357	0.0819367	0.319649
REGULATION_OF_CARDIAC_MUSCLE_TISSUE_GROWTH(GO:0055021)	-1.35695	0.125969	0.319514
ENTEROENDOCRINE_CELL_DIFFERENTIATION(GO:0035883)	-1.35681	0.133962	0.319534
APOPTOTIC_CELL_CLEARANCE(GO:0043277)	-1.35655	0.114662	0.319751
ACTIVATION_OF_GTPASE_ACTIVITY(GO:0090630)	-1.3565	0.0801603	0.319645
REGULATION_OF_INTRACELLULAR_SIGNAL_TRANSDUCTION(GO:1902531)	-1.35635	0.0715667	0.319705
SIGNALING_RECEPTOR_ACTIVITY(GO:0038023)	-1.35635	0.0984848	0.319523
MOLECULAR_TRANSDUCER_ACTIVITY(GO:0060089)	-1.35635	0.0984848	0.319335
LIVER_DEVELOPMENT(GO:0001889)	-1.3563	0.0573123	0.319225
NEGATIVE_REGULATION_OF_VASCULATURE_DEVELOPMENT(GO:1901343)	-1.35612	0.12806	0.319331
POSITIVE_REGULATION_OF_PHOSPHATIDYLINOSITOL_3_KINASE_SIGNALING(GO:0014068)	-1.35604	0.132184	0.319252
METAL_ION_HOMEOSTASIS(GO:0055065)	-1.35532	0.0700389	0.320141
REGULATION_OF_NMDA_RECEPTOR_ACTIVITY(GO:2000310)	-1.35528	0.122093	0.320011
LYMPHOCYTE_DIFFERENTIATION(GO:0030098)	-1.35527	0.139216	0.319835
REGULATION_OF_GROWTH(GO:0040008)	-1.35526	0.0685714	0.319667
GROWTH(GO:0040007)	-1.35523	0.0831758	0.319528
CANONICAL_WNT_SIGNALING_PATHWAY(GO:0060070)	-1.35506	0.104651	0.319595
INTESTINAL_ABSORPTION(GO:0050892)	-1.3544	0.0821918	0.32045
VASCULAR_ASSOCIATED_SMOOTH_MUSCLE_CELL_MIGRATION(GO:1904738)	-1.35432	0.0945674	0.320372
REGULATION_OF_VASCULAR_ASSOCIATED_SMOOTH_MUSCLE_CELL_MIGRATION(GO:1904752)	-1.35432	0.0945674	0.320185
CELLULAR_SENESCENCE(GO:0090398)	-1.35413	0.0831683	0.320285
LIPID_BINDING(GO:0008289)	-1.35392	0.0509804	0.320403
POSTSYNAPSE_ASSEMBLY(GO:0099068)	-1.35391	0.136187	0.320236
MIDDLE_EAR_MORPHOGENESIS(GO:0042474)	-1.35373	0.116323	0.320324
CELLULAR_RESPONSE_TO_ORGANIC_SUBSTANCE(GO:0071310)	-1.35318	0.094697	0.320988
INNER_EAR_AUDITORY_RECEPTOR_CELL_DIFFERENTIATION(GO:0042491)	-1.35313	0.137177	0.320872
HEPARIN_BINDING(GO:0008201)	-1.35306	0.16185	0.320779
MACROMOLECULE_LOCALIZATION(GO:0033036)	-1.35298	0.018622	0.320711
CHOLESTEROL_TRANSPORTER_ACTIVITY(GO:0017127)	-1.35286	0.113852	0.320738
MAMMARY_GLAND_EPITHELIUM_DEVELOPMENT(GO:0061180)	-1.35285	0.12749	0.320566
NEGATIVE_REGULATION_OF_IMMUNE_RESPONSE(GO:0050777)	-1.35283	0.113244	0.320404
EPITHELIAL_CELL_DIFFERENTIATION_INVOLVED_IN_KIDNEY_DEVELOPMENT(GO:0035850)	-1.35279	0.174074	0.320284
POSITIVE_REGULATION_OF_CHOLESTEROL_EFFLUX(GO:0010875)	-1.35255	0.143689	0.320501
LYMPHOCYTE_HOMEOSTASIS(GO:0002260)	-1.35229	0.0982659	0.320717
REGULATION_OF_PROGRAMMED_CELL_DEATH(GO:0043067)	-1.35216	0.0703422	0.320734
NEGATIVE_REGULATION_OF_BLOOD_VESSEL_MORPHOGENESIS(GO:2000181)	-1.35213	0.134215	0.320588
TRANSMEMBRANE_TRANSPORT(GO:0055085)	-1.35202	0.0344168	0.320568
PHOSPHORUS_METABOLIC_PROCESS(GO:0006793)	-1.35159	0.037594	0.321049
RESPONSE_TO_DRUG(GO:0042493)	-1.35121	0.0545113	0.321477
NEGATIVE_REGULATION_OF_CATION_TRANSMEMBRANE_TRANSPORT(GO:1904063)	-1.35107	0.0967118	0.321526
STEM_CELL_DIVISION(GO:0017145)	-1.35104	0.167598	0.32139
INORGANIC_ION_HOMEOSTASIS(GO:0098771)	-1.35087	0.0690979	0.321472
HEMATOPOIETIC_OR_LYMPHOID_ORGAN_DEVELOPMENT(GO:0048534)	-1.35086	0.109162	0.321292
POSITIVE_REGULATION_OF_MONONUCLEAR_CELL_MIGRATION(GO:0071677)	-1.35033	0.163743	0.321954
E_BOX_BINDING(GO:0070888)	-1.35029	0.139535	0.321848
POSITIVE_REGULATION_OF_POSITIVE_CHEMOTAXIS(GO:0050927)	-1.35015	0.147117	0.321901
HORMONE_CATABOLIC_PROCESS(GO:0042447)	-1.34995	0.118852	0.32202
RENAL_SYSTEM_PROCESS(GO:0003014)	-1.34992	0.130841	0.321872
STEROID_METABOLIC_PROCESS(GO:0008202)	-1.34979	0.0373832	0.321881
MEMBRANE_RAFT_ORGANIZATION(GO:0031579)	-1.34934	0.180791	0.32243
REGULATION_OF_CYTOKINE_BIOSYNTHETIC_PROCESS(GO:0042035)	-1.34876	0.129594	0.32313
CARDIAC_VENTRICLE_DEVELOPMENT(GO:0003231)	-1.34873	0.160714	0.323004
REGULATION_OF_MYOBLAST_PROLIFERATION(GO:2000291)	-1.34869	0.122984	0.322891
POSITIVE_REGULATION_OF_CARDIAC_MUSCLE_CELL_PROLIFERATION(GO:0060045)	-1.34846	0.17757	0.323055
CHONDROCYTE_DEVELOPMENT_INVOLVED_IN_ENDOCHONDRAL_BONE_MORPHOGENESIS(GO:0003433)	-1.34836	0.197026	0.323042
CELLULAR_HOMEOSTASIS(GO:0019725)	-1.34822	0.0552268	0.323088
PHAGOSOME_MATURATION(GO:0090382)	-1.34804	0.144689	0.323198
CELL_ACTIVATION(GO:0001775)	-1.34795	0.124752	0.323162
C_C_CHEMOKINE_BINDING(GO:0019957)	-1.34792	0.140655	0.323041
PHOSPHATIDYLINOSITOL_BISPHOSPHATE_KINASE_ACTIVITY(GO:0052813)	-1.34763	0.0877551	0.323302
POSITIVE_REGULATION_OF_CYTOSOLIC_CALCIUM_ION_CONCENTRATION(GO:0007204)	-1.34754	0.104536	0.323279
SPINDLE_ORGANIZATION(GO:0007051)	-1.34745	0.0719844	0.323244
CALCIUM_RELEASE_CHANNEL_ACTIVITY(GO:0015278)	-1.34698	0.145631	0.323796
PEPTIDE_BINDING(GO:0042277)	-1.34654	0.0825336	0.324302
APICAL_PLASMA_MEMBRANE(GO:0016324)	-1.34637	0.0504673	0.324366
GLYCOSYL_COMPOUND_BIOSYNTHETIC_PROCESS(GO:1901659)	-1.34628	0.0896947	0.324314
REGULATION_OF_ANION_TRANSMEMBRANE_TRANSPORT(GO:1903959)	-1.34628	0.116883	0.324143
REGULATION_OF_INFLAMMATORY_RESPONSE(GO:0050727)	-1.34627	0.111111	0.323968
REGULATION_OF_CELL_ACTIVATION(GO:0050865)	-1.34623	0.119374	0.323828
RESPONSE_TO_STRESS(GO:0006950)	-1.34614	0.0629771	0.323781
NEGATIVE_REGULATION_OF_TOR_SIGNALING(GO:0032007)	-1.3459	0.0938124	0.323963
IMPORT_INTO_CELL(GO:0098657)	-1.34589	0.125475	0.323787
MEMBRANE_PROTEIN_INTRACELLULAR_DOMAIN_PROTEOLYSIS(GO:0031293)	-1.34586	0.12	0.32366
NEGATIVE_REGULATION_OF_EPIDERMAL_GROWTH_FACTOR_RECEPTOR_SIGNALING_PATHWAY(GO:0042059)	-1.34584	0.121032	0.323512
CELLULAR_RESPONSE_TO_HYPOXIA(GO:0071456)	-1.34574	0.0876494	0.323481
ION_ANTIPORTER_ACTIVITY(GO:0099516)	-1.34561	0.0667976	0.323512
INTEGRAL_COMPONENT_OF_SYNAPTIC_VESICLE_MEMBRANE(GO:0030285)	-1.34544	0.134215	0.323585
HINDBRAIN_DEVELOPMENT(GO:0030902)	-1.34522	0.114391	0.323716
EPITHELIAL_CELL_MATURATION(GO:0002070)	-1.34518	0.110454	0.323592
NOTOCHORD_DEVELOPMENT(GO:0030903)	-1.34494	0.145833	0.323803
POSITIVE_REGULATION_OF_GROWTH(GO:0045927)	-1.34467	0.083499	0.324021
CELL_MORPHOGENESIS_INVOLVED_IN_DIFFERENTIATION(GO:0000904)	-1.34457	0.158879	0.323961
CELLULAR_RESPONSE_TO_CHEMICAL_STIMULUS(GO:0070887)	-1.34417	0.0830189	0.324452
MONOCARBOXYLIC_ACID_TRANSMEMBRANE_TRANSPORTER_ACTIVITY(GO:0008028)	-1.34417	0.1139	0.324272
FERROUS_IRON_BINDING(GO:0008198)	-1.34387	0.0873016	0.324523
ORGAN_GROWTH(GO:0035265)	-1.34387	0.136986	0.324344
PHOSPHORYLATION(GO:0016310)	-1.34386	0.0384615	0.324167
ENSHEATHMENT_OF_NEURONS(GO:0007272)	-1.34378	0.148776	0.324116
AXON_ENSHEATHMENT(GO:0008366)	-1.34378	0.148776	0.323933
ION_TRANSPORT(GO:0006811)	-1.34374	0.0455408	0.323809
DEVELOPMENTAL_PROCESS_INVOLVED_IN_REPRODUCTION(GO:0003006)	-1.34344	0.0696325	0.324106
CALCIUM_CHANNEL_REGULATOR_ACTIVITY(GO:0005246)	-1.34322	0.095057	0.324293
REGULATION_OF_NATURAL_KILLER_CELL_MEDIATED_IMMUNITY(GO:0002715)	-1.34286	0.127863	0.324675
REGULATION_OF_ASTROCYTE_DIFFERENTIATION(GO:0048710)	-1.34286	0.161959	0.324496
REGULATION_OF_ANTIGEN_RECEPTOR_MEDIATED_SIGNALING_PATHWAY(GO:0050854)	-1.34285	0.142012	0.324326
HEART_FORMATION(GO:0060914)	-1.34277	0.122244	0.324264
POSITIVE_REGULATION_OF_CELL_DEATH(GO:0010942)	-1.34267	0.0833333	0.324249
RESPONSE_TO_ORGANIC_CYCLIC_COMPOUND(GO:0014070)	-1.34266	0.0531309	0.324081
PYRIMIDINE_RIBONUCLEOTIDE_METABOLIC_PROCESS(GO:0009218)	-1.34232	0.110454	0.324406
CELLULAR_PROTEIN_MODIFICATION_PROCESS(GO:0006464)	-1.34215	0.0357815	0.324518
PROTEIN_MODIFICATION_PROCESS(GO:0036211)	-1.34215	0.0357815	0.324337
MONOOXYGENASE_ACTIVITY(GO:0004497)	-1.34209	0.0649087	0.324247
REGULATION_OF_BONE_REMODELING(GO:0046850)	-1.34196	0.10101	0.324275
REGULATION_OF_CENTROSOME_CYCLE(GO:0046605)	-1.34188	0.110883	0.324204
REGULATION_OF_NON_CANONICAL_WNT_SIGNALING_PATHWAY(GO:2000050)	-1.34161	0.155642	0.324449
TERPENOID_METABOLIC_PROCESS(GO:0006721)	-1.34138	0.141748	0.324594
ION_TRANSMEMBRANE_TRANSPORT(GO:0034220)	-1.34137	0.039924	0.32443
NEURON_FATE_COMMITMENT(GO:0048663)	-1.34109	0.0981964	0.324723
SUPRAMOLECULAR_FIBER_ORGANIZATION(GO:0097435)	-1.34051	0.163188	0.32545
SIGNAL_TRANSDUCTION_IN_RESPONSE_TO_DNA_DAMAGE(GO:0042770)	-1.34045	0.0979284	0.325354
P_P_BOND_HYDROLYSIS_DRIVEN_TRANSMEMBRANE_TRANSPORTER_ACTIVITY(GO:0015405)	-1.34043	0.0828516	0.32522
DOLICHOL_LINKED_OLIGOSACCHARIDE_BIOSYNTHETIC_PROCESS(GO:0006488)	-1.34037	0.155722	0.325135
PROTEIN_DEPHOSPHORYLATION(GO:0006470)	-1.34021	0.0726577	0.325212
FOREBRAIN_NEURON_DIFFERENTIATION(GO:0021879)	-1.34009	0.142045	0.325213
CELLULAR_RESPONSE_TO_OSMOTIC_STRESS(GO:0071470)	-1.33977	0.137864	0.325542
NEGATIVE_REGULATION_OF_LEUKOCYTE_PROLIFERATION(GO:0070664)	-1.33973	0.12426	0.325438
CELLULAR_RESPONSE_TO_OXIDATIVE_STRESS(GO:0034599)	-1.3396	0.0539499	0.325454
REGULATION_OF_SUPEROXIDE_ANION_GENERATION(GO:0032928)	-1.33944	0.183953	0.325518
CELL_PROLIFERATION_INVOLVED_IN_KIDNEY_DEVELOPMENT(GO:0072111)	-1.33944	0.142857	0.325338
IMMUNE_SYSTEM_PROCESS(GO:0002376)	-1.33927	0.111546	0.325415
CELL_SURFACE_RECEPTOR_SIGNALING_PATHWAY_INVOLVED_IN_HEART_DEVELOPMENT(GO:0061311)	-1.33904	0.2	0.325596
NEURON_DEVELOPMENT(GO:0048666)	-1.33895	0.144487	0.325561
REGULATION_OF_CARDIAC_MUSCLE_TISSUE_DEVELOPMENT(GO:0055024)	-1.33888	0.121622	0.325482
REGULATION_OF_RELEASE_OF_CYTOCHROME_C_FROM_MITOCHONDRIA(GO:0090199)	-1.33872	0.134269	0.325589
VIRAL_BUDDING_VIA_HOST_ESCRT_COMPLEX(GO:0039702)	-1.33839	0.141684	0.325915
ESTABLISHMENT_OF_CELL_POLARITY(GO:0030010)	-1.33826	0.159923	0.325946
RESPONSE_TO_CHEMICAL(GO:0042221)	-1.33823	0.0876866	0.325799
POSITIVE_REGULATION_OF_MESENCHYMAL_CELL_PROLIFERATION(GO:0002053)	-1.33816	0.129278	0.325725
PROTEIN_LIPID_COMPLEX_REMODELING(GO:0034368)	-1.33807	0.0955285	0.325687
PLASMA_LIPOPROTEIN_PARTICLE_REMODELING(GO:0034369)	-1.33807	0.0955285	0.325508
CELLULAR_COMPONENT_ASSEMBLY(GO:0022607)	-1.338	0.0170132	0.325443
IMMUNE_SYSTEM_DEVELOPMENT(GO:0002520)	-1.33777	0.112426	0.325653
GLYCEROLIPID_BIOSYNTHETIC_PROCESS(GO:0045017)	-1.33767	0.073501	0.325635
IMMUNE_EFFECTOR_PROCESS(GO:0002252)	-1.33753	0.138462	0.325651
NEGATIVE_REGULATION_OF_ION_TRANSMEMBRANE_TRANSPORT(GO:0034766)	-1.33744	0.0994152	0.325595
CATION_HOMEOSTASIS(GO:0055080)	-1.3374	0.0737864	0.325489
CELLULAR_COMPONENT_MAINTENANCE(GO:0043954)	-1.33734	0.0759013	0.325423
CYCLASE_ACTIVITY(GO:0009975)	-1.33723	0.166667	0.325404
REGULATION_OF_STEROID_HORMONE_SECRETION(GO:2000831)	-1.33716	0.105051	0.32533
LAMININ_BINDING(GO:0043236)	-1.33684	0.174242	0.325647
REGULATION_OF_CELL_CELL_ADHESION(GO:0022407)	-1.33671	0.127413	0.325668
NEGATIVE_REGULATION_OF_EXTRINSIC_APOPTOTIC_SIGNALING_PATHWAY_VIA_DEATH_DOMAIN_RECEPTORS(GO:1902042)	-1.33669	0.1569	0.325529
HEMOPOIESIS(GO:0030097)	-1.33667	0.11284	0.325385
ENDOPLASMIC_RETICULUM_CALCIUM_ION_HOMEOSTASIS(GO:0032469)	-1.33665	0.13745	0.325243
PHOSPHOTRANSFERASE_ACTIVITY__ALCOHOL_GROUP_AS_ACCEPTOR(GO:0016773)	-1.33654	0.0518962	0.32523
PLASMA_MEMBRANE_ORGANIZATION(GO:0007009)	-1.33643	0.161351	0.325238
NEGATIVE_REGULATION_OF_ANGIOGENESIS(GO:0016525)	-1.33615	0.146388	0.325525
MEMBRANE_ORGANIZATION(GO:0061024)	-1.33614	0.0483559	0.32536
KERATINOCYTE_PROLIFERATION(GO:0043616)	-1.33606	0.15493	0.325304
DENDRITE_MEMBRANE(GO:0032590)	-1.33598	0.15444	0.325255
PEPTIDYL_SERINE_PHOSPHORYLATION(GO:0018105)	-1.33597	0.0737052	0.325079
LIPID_HOMEOSTASIS(GO:0055088)	-1.33565	0.0587084	0.325423
CARBOHYDRATE_DERIVATIVE_BINDING(GO:0097367)	-1.33561	0.0549242	0.325297
REGULATION_OF_LEUKOCYTE_DEGRANULATION(GO:0043300)	-1.33559	0.17126	0.325136
CEREBELLUM_DEVELOPMENT(GO:0021549)	-1.3355	0.13806	0.325081
POLYMERIC_CYTOSKELETAL_FIBER(GO:0099513)	-1.3354	0.072407	0.325072
MEMBRANE_INVAGINATION(GO:0010324)	-1.33509	0.12069	0.325367
POSITIVE_REGULATION_OF_CELL_ACTIVATION(GO:0050867)	-1.3349	0.121094	0.325485
POSITIVE_REGULATION_OF_NEURON_MIGRATION(GO:2001224)	-1.33485	0.120229	0.325372
GOLGI_ASSOCIATED_VESICLE_MEMBRANE(GO:0030660)	-1.33481	0.128459	0.325263
NEURON_PROJECTION_DEVELOPMENT(GO:0031175)	-1.33442	0.1537	0.325689
NUCLEOSIDE_TRIPHOSPHATASE_ACTIVITY(GO:0017111)	-1.33425	0.017341	0.325809
REGULATION_OF_REACTIVE_OXYGEN_SPECIES_METABOLIC_PROCESS(GO:2000377)	-1.33402	0.0793951	0.325988
REGULATION_OF_CELL_GROWTH(GO:0001558)	-1.33401	0.0931099	0.325825
REGULATION_OF_TRANSPORT(GO:0051049)	-1.33379	0.0786948	0.326002
CELLULAR_RESPONSE_TO_BIOTIC_STIMULUS(GO:0071216)	-1.33353	0.0796117	0.326216
PRIMARY_ACTIVE_TRANSMEMBRANE_TRANSPORTER_ACTIVITY(GO:0015399)	-1.3335	0.0907336	0.326082
CELL_ADHESION_MEDIATED_BY_INTEGRIN(GO:0033627)	-1.33347	0.196819	0.325949
PHOSPHATIDYLCHOLINE_BIOSYNTHETIC_PROCESS(GO:0006656)	-1.33346	0.106212	0.325791
PEPTIDASE_INHIBITOR_ACTIVITY(GO:0030414)	-1.33346	0.098646	0.325617
POSITIVE_REGULATION_OF_RESPONSE_TO_DNA_DAMAGE_STIMULUS(GO:2001022)	-1.33343	0.113821	0.325486
CARBOXYLIC_ACID_BIOSYNTHETIC_PROCESS(GO:0046394)	-1.33333	0.0418327	0.325467
ORGANIC_ACID_BIOSYNTHETIC_PROCESS(GO:0016053)	-1.3327	0.042	0.326302
ENDOCYTIC_VESICLE(GO:0030139)	-1.33246	0.11811	0.326524
POSITIVE_REGULATION_OF_PROTEIN_POLYMERIZATION(GO:0032273)	-1.33235	0.11501	0.326504
NEGATIVE_REGULATION_OF_BLOOD_VESSEL_ENDOTHELIAL_CELL_MIGRATION(GO:0043537)	-1.33219	0.12806	0.326593
ORGANIC_HYDROXY_COMPOUND_METABOLIC_PROCESS(GO:1901615)	-1.33218	0.0559702	0.326425
INTRINSIC_APOPTOTIC_SIGNALING_PATHWAY_IN_RESPONSE_TO_DNA_DAMAGE(GO:0008630)	-1.33205	0.0897196	0.326453
PROTEIN_DEPOLYMERIZATION(GO:0051261)	-1.33202	0.132597	0.326325
NEGATIVE_REGULATION_OF_INFLAMMATORY_RESPONSE(GO:0050728)	-1.33198	0.112811	0.326214
REGULATION_OF_HEART_GROWTH(GO:0060420)	-1.33175	0.138943	0.326397
POSITIVE_REGULATION_OF_PROGRAMMED_CELL_DEATH(GO:0043068)	-1.33172	0.0828516	0.326274
PHOSPHORIC_DIESTER_HYDROLASE_ACTIVITY(GO:0008081)	-1.33172	0.118774	0.326113
HOMEOSTATIC_PROCESS(GO:0042592)	-1.33159	0.0584906	0.326117
PEPTIDYL_THREONINE_MODIFICATION(GO:0018210)	-1.33144	0.0896686	0.326177
DEVELOPMENTAL_GROWTH(GO:0048589)	-1.3312	0.126894	0.326364
CELL_COMMUNICATION_INVOLVED_IN_CARDIAC_CONDUCTION(GO:0086065)	-1.33055	0.149606	0.327179
ENDOCYTOSIS(GO:0006897)	-1.33044	0.140417	0.327161
POSITIVE_REGULATION_OF_APOPTOTIC_PROCESS(GO:0043065)	-1.33041	0.0884615	0.327046
REGULATION_OF_CANONICAL_WNT_SIGNALING_PATHWAY(GO:0060828)	-1.33039	0.117083	0.326912
NEGATIVE_REGULATION_OF_SIGNAL_TRANSDUCTION_BY_P53_CLASS_MEDIATOR(GO:1901797)	-1.33037	0.148297	0.326764
MELANOSOME_LOCALIZATION(GO:0032400)	-1.33008	0.173307	0.327023
NEGATIVE_REGULATION_OF_LIPID_CATABOLIC_PROCESS(GO:0050995)	-1.33002	0.112903	0.32694
SALIVARY_GLAND_MORPHOGENESIS(GO:0007435)	-1.32997	0.188213	0.326855
POSITIVE_REGULATION_OF_GLIAL_CELL_DIFFERENTIATION(GO:0045687)	-1.32995	0.154739	0.326703
REGULATION_OF_PEPTIDASE_ACTIVITY(GO:0052547)	-1.32992	0.103718	0.326577
ANCHORED_COMPONENT_OF_MEMBRANE(GO:0031225)	-1.32958	0.106227	0.326944
REGULATION_OF_CARDIAC_MUSCLE_CELL_PROLIFERATION(GO:0060043)	-1.32954	0.167984	0.326826
REGULATION_OF_TRANSMEMBRANE_RECEPTOR_PROTEIN_SERINE_THREONINE_KINASE_SIGNALING_PATHWAY(GO:0090092)	-1.32938	0.192678	0.326893
CELL_CYCLE_ARREST(GO:0007050)	-1.32929	0.0494297	0.326865
NEGATIVE_REGULATION_OF_FAT_CELL_DIFFERENTIATION(GO:0045599)	-1.32912	0.127971	0.326926
PROTEIN_ACTIVATION_CASCADE(GO:0072376)	-1.32901	0.109804	0.326932
ION_CHANNEL_BINDING(GO:0044325)	-1.32889	0.118217	0.326924
RESPONSE_TO_DSRNA(GO:0043331)	-1.32886	0.0968379	0.326796
NEGATIVE_REGULATION_OF_SMOOTH_MUSCLE_CELL_PROLIFERATION(GO:0048662)	-1.32882	0.116232	0.326678
NEGATIVE_REGULATION_OF_DEVELOPMENTAL_GROWTH(GO:0048640)	-1.32876	0.146718	0.326588
REGULATION_OF_ORGANELLE_ORGANIZATION(GO:0033043)	-1.3286	0.0400802	0.326669
POSITIVE_REGULATION_OF_HEART_GROWTH(GO:0060421)	-1.32847	0.152091	0.326695
HAIR_FOLLICLE_MATURATION(GO:0048820)	-1.32844	0.166667	0.326574
AXON_EXTENSION(GO:0048675)	-1.3279	0.1569	0.327212
RHO_PROTEIN_SIGNAL_TRANSDUCTION(GO:0007266)	-1.32786	0.134725	0.32711
INTEGRIN_BINDING(GO:0005178)	-1.32784	0.197719	0.326971
LAMELLIPODIUM(GO:0030027)	-1.32779	0.174419	0.326863
POSITIVE_REGULATION_OF_PROTEIN_KINASE_ACTIVITY(GO:0045860)	-1.32771	0.10325	0.326796
REGULATION_OF_GENE_EXPRESSION(GO:0010468)	-1.32761	0.0263653	0.326777
CYTOSKELETON(GO:0005856)	-1.32751	0.0696799	0.326766
OSTEOBLAST_DIFFERENTIATION(GO:0001649)	-1.32691	0.156371	0.327485
PROTEIN_LOCALIZATION_TO_MEMBRANE(GO:0072657)	-1.32681	0.0952381	0.327471
MYELINATION(GO:0042552)	-1.32681	0.161905	0.327307
REGULATION_OF_CALCIUM_ION_TRANSMEMBRANE_TRANSPORT(GO:1903169)	-1.32665	0.125245	0.327367
POSITIVE_REGULATION_OF_MYELOID_CELL_DIFFERENTIATION(GO:0045639)	-1.32655	0.113244	0.327353
ZINC_ION_TRANSMEMBRANE_TRANSPORTER_ACTIVITY(GO:0005385)	-1.32644	0.155172	0.327362
HEPATICOBILIARY_SYSTEM_DEVELOPMENT(GO:0061008)	-1.32643	0.0756972	0.327218
REGULATION_OF_LEUKOCYTE_CHEMOTAXIS(GO:0002688)	-1.32636	0.134269	0.327144
RNA_POLYMERASE_II_TRANSCRIPTION_FACTOR_ACTIVITY__SEQUENCE_SPECIFIC_DNA_BINDING(GO:0000981)	-1.32623	0.0674157	0.32718
POSITIVE_REGULATION_OF_IMMUNE_SYSTEM_PROCESS(GO:0002684)	-1.32617	0.125483	0.327101
POSITIVE_REGULATION_OF_SUPRAMOLECULAR_FIBER_ORGANIZATION(GO:1902905)	-1.32612	0.153409	0.327003
REGULATION_OF_NUCLEOBASE_CONTAINING_COMPOUND_TRANSPORT(GO:0032239)	-1.32597	0.160156	0.327056
CELLULAR_RESPONSE_TO_OXYGEN_LEVELS(GO:0071453)	-1.32572	0.100791	0.327276
DEPHOSPHORYLATION(GO:0016311)	-1.3257	0.0613027	0.327132
POSITIVE_REGULATION_OF_ACUTE_INFLAMMATORY_RESPONSE(GO:0002675)	-1.32563	0.123984	0.327071
ORGANIC_ACID_TRANSMEMBRANE_TRANSPORT(GO:1903825)	-1.32532	0.0534653	0.327417
CARBOXYLIC_ACID_TRANSMEMBRANE_TRANSPORT(GO:1905039)	-1.32532	0.0534653	0.327247
INTERLEUKIN_2_PRODUCTION(GO:0032623)	-1.32527	0.141473	0.327148
CELL_CELL_CONTACT_ZONE(GO:0044291)	-1.32527	0.132411	0.326988
EXOCYTOSIS(GO:0006887)	-1.3252	0.134766	0.32692
LUNG_ALVEOLUS_DEVELOPMENT(GO:0048286)	-1.32505	0.0960784	0.326986
REGULATION_OF_MOLECULAR_FUNCTION(GO:0065009)	-1.32494	0.082218	0.326993
NEGATIVE_REGULATION_OF_CELL_DEVELOPMENT(GO:0010721)	-1.32481	0.139847	0.327033
REGULATION_OF_CATALYTIC_ACTIVITY(GO:0050790)	-1.32479	0.0795455	0.326891
CELLULAR_COMPONENT_MORPHOGENESIS(GO:0032989)	-1.32476	0.154426	0.326774
GLUCOSYLTRANSFERASE_ACTIVITY(GO:0046527)	-1.32462	0.142045	0.326832
CONNECTIVE_TISSUE_DEVELOPMENT(GO:0061448)	-1.32385	0.187259	0.327852
FRIZZLED_BINDING(GO:0005109)	-1.32382	0.148221	0.327721
CELL_FATE_DETERMINATION(GO:0001709)	-1.32381	0.132296	0.327556
VASCULAR_ENDOTHELIAL_CELL_PROLIFERATION(GO:0101023)	-1.32376	0.129524	0.327473
REGULATION_OF_VASCULAR_ENDOTHELIAL_CELL_PROLIFERATION(GO:1905562)	-1.32376	0.129524	0.327304
HYDROLASE_ACTIVITY__HYDROLYZING_O_GLYCOSYL_COMPOUNDS(GO:0004553)	-1.32356	0.113402	0.327478
ACTOMYOSIN(GO:0042641)	-1.32328	0.162162	0.327729
PROTEIN_INSERTION_INTO_MITOCHONDRIAL_MEMBRANE(GO:0051204)	-1.32324	0.139918	0.327634
REGULATION_OF_DNA_BINDING_TRANSCRIPTION_FACTOR_ACTIVITY(GO:0051090)	-1.32321	0.092803	0.327501
NEGATIVE_REGULATION_OF_TRANSPORTER_ACTIVITY(GO:0032410)	-1.32308	0.0953307	0.32752
CYTOPLASMIC_MICROTUBULE(GO:0005881)	-1.32297	0.131148	0.32752
TAXIS(GO:0042330)	-1.32266	0.15458	0.327832
REGULATION_OF_PROTEIN_OLIGOMERIZATION(GO:0032459)	-1.32254	0.104418	0.327843
APOPTOTIC_SIGNALING_PATHWAY(GO:0097190)	-1.32252	0.0697211	0.327713
PRESYNAPSE_ORGANIZATION(GO:0099172)	-1.3225	0.194175	0.327575
POSITIVE_REGULATION_OF_CHONDROCYTE_DIFFERENTIATION(GO:0032332)	-1.32231	0.174419	0.327711
ION_CHANNEL_REGULATOR_ACTIVITY(GO:0099106)	-1.32216	0.0755814	0.327778
PLASMA_MEMBRANE_BOUNDED_CELL_PROJECTION_MORPHOGENESIS(GO:0120039)	-1.3221	0.165399	0.327699
REGULATION_OF_PROTEIN_KINASE_B_SIGNALING(GO:0051896)	-1.32206	0.135827	0.327607
REGULATION_OF_AXON_EXTENSION(GO:0030516)	-1.32198	0.166987	0.327561
CELL_PROJECTION_MORPHOGENESIS(GO:0048858)	-1.3219	0.163498	0.327522
CARBOHYDRATE_DERIVATIVE_TRANSMEMBRANE_TRANSPORTER_ACTIVITY(GO:1901505)	-1.32163	0.148221	0.327787
POSITIVE_REGULATION_OF_CELL_SUBSTRATE_ADHESION(GO:0010811)	-1.32161	0.183432	0.327654
LYMPHOCYTE_APOPTOTIC_PROCESS(GO:0070227)	-1.32147	0.118447	0.327713
REGULATION_OF_PROTEIN_LOCALIZATION(GO:0032880)	-1.32139	0.0800745	0.327651
PROTEIN_KINASE_BINDING(GO:0019901)	-1.32119	0.102467	0.327798
NEGATIVE_REGULATION_OF_PROTEIN_PROCESSING(GO:0010955)	-1.32117	0.106299	0.327653
NEGATIVE_REGULATION_OF_PROTEIN_MATURATION(GO:1903318)	-1.32117	0.106299	0.327486
BONE_MATURATION(GO:0070977)	-1.32024	0.188679	0.328726
REGULATION_OF_INTERLEUKIN_8_SECRETION(GO:2000482)	-1.32022	0.220952	0.328599
POSITIVE_REGULATION_OF_MULTICELLULAR_ORGANISM_GROWTH(GO:0040018)	-1.32015	0.124	0.328545
POSITIVE_REGULATION_OF_LEUKOCYTE_ACTIVATION(GO:0002696)	-1.32013	0.129412	0.328404
LONG_TERM_SYNAPTIC_DEPRESSION(GO:0060292)	-1.31979	0.134269	0.328767
APOPTOTIC_PROCESS_INVOLVED_IN_MORPHOGENESIS(GO:0060561)	-1.31975	0.0869565	0.328661
ENZYME_BINDING(GO:0019899)	-1.31965	0.0703704	0.328653
POSITIVE_REGULATION_OF_ADHERENS_JUNCTION_ORGANIZATION(GO:1903393)	-1.31963	0.178908	0.32851
T_CELL_ACTIVATION_INVOLVED_IN_IMMUNE_RESPONSE(GO:0002286)	-1.31951	0.15444	0.328537
CELLULAR_RESPONSE_TO_ANTIBIOTIC(GO:0071236)	-1.31935	0.0948617	0.328612
REGULATION_OF_PROTEIN_DEPOLYMERIZATION(GO:1901879)	-1.31928	0.138632	0.328542
ALPHA_BETA_T_CELL_DIFFERENTIATION(GO:0046632)	-1.31905	0.142023	0.328708
SECONDARY_PALATE_DEVELOPMENT(GO:0062009)	-1.31902	0.154426	0.328584
RESPONSE_TO_OXIDATIVE_STRESS(GO:0006979)	-1.3184	0.0667939	0.329374
REGULATION_OF_CD4_POSITIVE__ALPHA_BETA_T_CELL_DIFFERENTIATION(GO:0043370)	-1.31832	0.130522	0.329331
ENDOPEPTIDASE_REGULATOR_ACTIVITY(GO:0061135)	-1.31814	0.103718	0.329452
CATION_TRANSPORT(GO:0006812)	-1.31814	0.047081	0.329287
NEGATIVE_REGULATION_OF_CYCLIN_DEPENDENT_PROTEIN_KINASE_ACTIVITY(GO:1904030)	-1.31808	0.118321	0.329213
ODONTOGENESIS(GO:0042476)	-1.31793	0.182171	0.329253
CYTOKINESIS(GO:0000910)	-1.3179	0.0965251	0.329125
REGULATION_OF_BINDING(GO:0051098)	-1.31786	0.113761	0.329036
PROTEIN_SERINE_THREONINE_KINASE_ACTIVITY(GO:0004674)	-1.31785	0.056	0.328882
CYTOSKELETAL_PART(GO:0044430)	-1.31769	0.0670498	0.32898
SECRETORY_VESICLE(GO:0099503)	-1.31758	0.134503	0.328993
AMYLOID_BETA_BINDING(GO:0001540)	-1.31744	0.128913	0.329036
CALCIUM_MEDIATED_SIGNALING(GO:0019722)	-1.3174	0.12	0.328925
SECRETORY_GRANULE_LUMEN(GO:0034774)	-1.31728	0.169524	0.328943
OSSIFICATION_INVOLVED_IN_BONE_MATURATION(GO:0043931)	-1.3172	0.190476	0.328893
NEGATIVE_REGULATION_OF_ENDOTHELIAL_CELL_MIGRATION(GO:0010596)	-1.31714	0.125475	0.328807
REGULATION_OF_CELLULAR_LOCALIZATION(GO:0060341)	-1.31677	0.0801527	0.329213
RIBONUCLEOSIDE_CATABOLIC_PROCESS(GO:0042454)	-1.31652	0.131373	0.329419
ACTIVE_TRANSMEMBRANE_TRANSPORTER_ACTIVITY(GO:0022804)	-1.31614	0.0423892	0.329829
CHEMOTAXIS(GO:0006935)	-1.31613	0.159696	0.329675
NEGATIVE_REGULATION_OF_INTRACELLULAR_STEROID_HORMONE_RECEPTOR_SIGNALING_PATHWAY(GO:0033144)	-1.31574	0.0977597	0.330109
POSITIVE_REGULATION_OF_LEUKOCYTE_CHEMOTAXIS(GO:0002690)	-1.31572	0.162978	0.329985
CHANNEL_REGULATOR_ACTIVITY(GO:0016247)	-1.31567	0.0607843	0.329906
TRANSMEMBRANE_RECEPTOR_PROTEIN_SERINE_THREONINE_KINASE_SIGNALING_PATHWAY(GO:0007178)	-1.31563	0.185328	0.329801
CARTILAGE_DEVELOPMENT(GO:0051216)	-1.31544	0.196116	0.329923
PLATELET_ALPHA_GRANULE_MEMBRANE(GO:0031092)	-1.31482	0.200758	0.330724
[truncated: 3,119 more rows]

## Sheet: KEGG_CKD
NAME	NES	NOM p-val	FDR q-val
NUCLEOTIDE_EXCISION_REPAIR(HSA03420)	1.6635	0.0136452	1
AMINOACYL_TRNA_BIOSYNTHESIS(HSA00970)	1.61636	0.0807087	0.843777
GLYOXYLATE_AND_DICARBOXYLATE_METABOLISM(HSA00630)	1.60223	0.0536398	0.627999
CIRCADIAN_RHYTHM(HSA04710)	1.57734	0.0545809	0.564719
PROPANOATE_METABOLISM(HSA00640)	1.46807	0.130189	0.947004
ALDOSTERONE_REGULATED_SODIUM_REABSORPTION(HSA04960)	1.36685	0.0634921	1
ERBB_SIGNALING_PATHWAY(HSA04012)	1.32012	0.0752475	1
ARGININE_AND_PROLINE_METABOLISM(HSA00330)	1.27409	0.126437	1
EGFR_TYROSINE_KINASE_INHIBITOR_RESISTANCE(HSA01521)	1.27127	0.0752475	1
ONE_CARBON_POOL_BY_FOLATE(HSA00670)	1.26875	0.140281	1
RENAL_CELL_CARCINOMA(HSA05211)	1.26444	0.0925926	1
PROLACTIN_SIGNALING_PATHWAY(HSA04917)	1.25245	0.170635	1
PENTOSE_AND_GLUCURONATE_INTERCONVERSIONS(HSA00040)	1.24603	0.142035	1
UBIQUITIN_MEDIATED_PROTEOLYSIS(HSA04120)	1.23273	0.153846	1
BETA_ALANINE_METABOLISM(HSA00410)	1.22153	0.230326	1
LONGEVITY_REGULATING_PATHWAY(HSA04211)	1.20944	0.132812	1
CITRATE_CYCLE_(TCA_CYCLE)(HSA00020)	1.20899	0.292871	1
RNA_DEGRADATION(HSA03018)	1.20542	0.162571	1
PROGESTERONE_MEDIATED_OOCYTE_MATURATION(HSA04914)	1.20001	0.148496	1
HIF_1_SIGNALING_PATHWAY(HSA04066)	1.1765	0.130597	1
VALINE__LEUCINE_AND_ISOLEUCINE_DEGRADATION(HSA00280)	1.17251	0.30916	1
NON_HOMOLOGOUS_END_JOINING(HSA03450)	1.16609	0.264706	1
NUCLEOCYTOPLASMIC_TRANSPORT(HSA03013)	1.15823	0.240223	1
DIABETIC_CARDIOMYOPATHY(HSA05415)	1.15808	0.283054	1
CYSTEINE_AND_METHIONINE_METABOLISM(HSA00270)	1.14922	0.2	1
TRYPTOPHAN_METABOLISM(HSA00380)	1.1484	0.253283	1
PLATINUM_DRUG_RESISTANCE(HSA01524)	1.13862	0.253876	1
SPINOCEREBELLAR_ATAXIA(HSA05017)	1.12628	0.182836	1
BIOSYNTHESIS_OF_COFACTORS(HSA01240)	1.12195	0.256214	1
BASAL_TRANSCRIPTION_FACTORS(HSA03022)	1.1219	0.278409	0.986877
CHEMICAL_CARCINOGENESIS___RECEPTOR_ACTIVATION(HSA05207)	1.11732	0.233209	0.973446
HOMOLOGOUS_RECOMBINATION(HSA03440)	1.11527	0.298651	0.951444
THERMOGENESIS(HSA04714)	1.11195	0.320076	0.93561
OXIDATIVE_PHOSPHORYLATION(HSA00190)	1.1075	0.337761	0.925105
PARKINSON_DISEASE(HSA05012)	1.10533	0.320755	0.906772
RIBOSOME(HSA03010)	1.0918	0.256881	0.930862
HUNTINGTON_DISEASE(HSA05016)	1.08374	0.315217	0.935465
PANTOTHENATE_AND_COA_BIOSYNTHESIS(HSA00770)	1.07691	0.360082	0.935559
CHEMICAL_CARCINOGENESIS___REACTIVE_OXYGEN_SPECIES(HSA05208)	1.0724	0.338318	0.927154
NON_ALCOHOLIC_FATTY_LIVER_DISEASE(HSA04932)	1.0691	0.340782	0.916219
GROWTH_HORMONE_SYNTHESIS__SECRETION_AND_ACTION(HSA04935)	1.0571	0.373518	0.937458
AFRICAN_TRYPANOSOMIASIS(HSA05143)	1.05583	0.374031	0.919655
PEROXISOME(HSA04146)	1.05301	0.386064	0.907777
COCAINE_ADDICTION(HSA05030)	1.03909	0.397959	0.936405
RIBOSOME_BIOGENESIS_IN_EUKARYOTES(HSA03008)	1.03728	0.394584	0.921977
DRUG_METABOLISM___OTHER_ENZYMES(HSA00983)	1.03713	0.382066	0.902508
ALANINE__ASPARTATE_AND_GLUTAMATE_METABOLISM(HSA00250)	1.03398	0.405303	0.893641
GLYCINE__SERINE_AND_THREONINE_METABOLISM(HSA00260)	1.03281	0.415822	0.878857
PATHWAYS_OF_NEURODEGENERATION___MULTIPLE_DISEASES(HSA05022)	1.03148	0.360806	0.865117
CYTOSOLIC_DNA_SENSING_PATHWAY(HSA04623)	1.0186	0.434866	0.889559
AUTOPHAGY___OTHER(HSA04136)	1.01831	0.459459	0.87316
AMYOTROPHIC_LATERAL_SCLEROSIS(HSA05014)	1.01776	0.37613	0.85832
HEPATITIS_B(HSA05161)	1.01126	0.417004	0.863292
VEGF_SIGNALING_PATHWAY(HSA04370)	0.9977	0.48	0.890691
VIRAL_LIFE_CYCLE___HIV_1(HSA03250)	0.99591	0.482328	0.880528
MRNA_SURVEILLANCE_PATHWAY(HSA03015)	0.991615	0.430862	0.87772
CHOLINERGIC_SYNAPSE(HSA04725)	0.984504	0.482828	0.884691
NOD_LIKE_RECEPTOR_SIGNALING_PATHWAY(HSA04621)	0.978442	0.505576	0.888416
2_OXOCARBOXYLIC_ACID_METABOLISM(HSA01210)	0.962287	0.53668	0.923716
CARBON_METABOLISM(HSA01200)	0.95471	0.478095	0.932231
PYRIMIDINE_METABOLISM(HSA00240)	0.945617	0.570842	0.945502
NICOTINATE_AND_NICOTINAMIDE_METABOLISM(HSA00760)	0.941959	0.534709	0.941541
CARBOHYDRATE_DIGESTION_AND_ABSORPTION(HSA04973)	0.931138	0.550696	0.959683
INFLUENZA_A(HSA05164)	0.929397	0.541339	0.949705
ALZHEIMER_DISEASE(HSA05010)	0.920137	0.520796	0.962788
APOPTOSIS___MULTIPLE_SPECIES(HSA04215)	0.911142	0.608939	0.975201
BUTANOATE_METABOLISM(HSA00650)	0.909347	0.552475	0.966387
PORPHYRIN_METABOLISM(HSA00860)	0.906144	0.578337	0.961558
RIG_I_LIKE_RECEPTOR_SIGNALING_PATHWAY(HSA04622)	0.892202	0.63745	0.987251
EPITHELIAL_CELL_SIGNALING_IN_HELICOBACTER_PYLORI_INFECTION(HSA05120)	0.890003	0.640974	0.979085
PYRUVATE_METABOLISM(HSA00620)	0.886954	0.600372	0.973641
CELL_CYCLE(HSA04110)	0.886377	0.685149	0.961625
TASTE_TRANSDUCTION(HSA04742)	0.884726	0.654244	0.952739
RETROGRADE_ENDOCANNABINOID_SIGNALING(HSA04723)	0.884508	0.595618	0.940348
GLYCOSYLPHOSPHATIDYLINOSITOL_(GPI)_ANCHOR_BIOSYNTHESIS(HSA00563)	0.883471	0.682281	0.930621
MITOPHAGY___ANIMAL(HSA04137)	0.882626	0.754955	0.920659
ALCOHOLISM(HSA05034)	0.87277	0.71068	0.934215
CORONAVIRUS_DISEASE___COVID_19(HSA05171)	0.868614	0.844765	0.932916
GLYCOSAMINOGLYCAN_DEGRADATION(HSA00531)	0.867181	0.635815	0.924887
AUTOPHAGY___ANIMAL(HSA04140)	0.865679	0.796642	0.916822
GNRH_SECRETION(HSA04929)	0.861121	0.669922	0.917
PRION_DISEASE(HSA05020)	0.85935	0.587453	0.909917
OOCYTE_MEIOSIS(HSA04114)	0.858209	0.749027	0.90159
SPLICEOSOME(HSA03040)	0.857261	0.714019	0.893142
STEROID_BIOSYNTHESIS(HSA00100)	0.85482	0.670833	0.887997
BIOSYNTHESIS_OF_AMINO_ACIDS(HSA01230)	0.843885	0.859615	0.902488
BIOSYNTHESIS_OF_NUCLEOTIDE_SUGARS(HSA01250)	0.830925	0.686047	0.921172
VIRAL_CARCINOGENESIS(HSA05203)	0.827276	0.85743	0.919203
GLUTATHIONE_METABOLISM(HSA00480)	0.822133	0.784906	0.920025
NEUTROPHIL_EXTRACELLULAR_TRAP_FORMATION(HSA04613)	0.819085	0.731429	0.916297
LYSINE_DEGRADATION(HSA00310)	0.817454	0.746988	0.909613
NITROGEN_METABOLISM(HSA00910)	0.81383	0.813592	0.907481
ARGININE_BIOSYNTHESIS(HSA00220)	0.812509	0.741177	0.900151
T_CELL_RECEPTOR_SIGNALING_PATHWAY(HSA04660)	0.80267	0.73428	0.909925
FANCONI_ANEMIA_PATHWAY(HSA03460)	0.798647	0.820866	0.908003
CARDIAC_MUSCLE_CONTRACTION(HSA04260)	0.797746	0.7842	0.90062
AMINO_SUGAR_AND_NUCLEOTIDE_SUGAR_METABOLISM(HSA00520)	0.792356	0.764706	0.901254
TYPE_II_DIABETES_MELLITUS(HSA04930)	0.78142	0.879447	0.911613
ASCORBATE_AND_ALDARATE_METABOLISM(HSA00053)	0.753355	0.865497	0.94825
VIRAL_MYOCARDITIS(HSA05416)	0.751558	0.91068	0.941346
PROTEIN_PROCESSING_IN_ENDOPLASMIC_RETICULUM(HSA04141)	0.740345	0.832669	0.94783
GLYCOSPHINGOLIPID_BIOSYNTHESIS___LACTO_AND_NEOLACTO_SERIES(HSA00601)	0.721101	0.88	0.964193
PROTEASOME(HSA03050)	0.677905	0.82397	1
IL_17_SIGNALING_PATHWAY(HSA04657)	0.670874	0.947581	0.996547
INFLAMMATORY_BOWEL_DISEASE(HSA05321)	0.667603	0.925926	0.989598
TERPENOID_BACKBONE_BIOSYNTHESIS(HSA00900)	0.634239	0.932458	1
FATTY_ACID_BIOSYNTHESIS(HSA00061)	0.614955	0.952381	1
RNA_POLYMERASE(HSA03020)	0.601675	0.92955	0.997232
LINOLEIC_ACID_METABOLISM(HSA00591)	0.589476	0.978516	0.991983
PROTEIN_EXPORT(HSA03060)	0.53375	0.961165	0.993389

## Sheet: KEGG_Control
NAME	NES	NOM p-val	FDR q-val
OTHER_TYPES_OF_O_GLYCAN_BIOSYNTHESIS(HSA00514)	-1.86663	0.0019305	0.373901
COMPLEMENT_AND_COAGULATION_CASCADES(HSA04610)	-1.78338	0.023166	0.393633
GLYCOSAMINOGLYCAN_BIOSYNTHESIS___CHONDROITIN_SULFATE___DERMATAN_SULFATE(HSA00532)	-1.73397	0.0192678	0.406514
GLIOMA(HSA05214)	-1.71537	0	0.356353
MINERAL_ABSORPTION(HSA04978)	-1.70853	0.00196464	0.297541
ALCOHOLIC_LIVER_DISEASE(HSA04936)	-1.68409	0.00393701	0.308776
BASAL_CELL_CARCINOMA(HSA05217)	-1.67649	0.0175439	0.283555
THYROID_CANCER(HSA05216)	-1.66802	0.0162272	0.264627
MELANOMA(HSA05218)	-1.66758	0.0100604	0.236157
BREAST_CANCER(HSA05224)	-1.6041	0.00598802	0.359757
RETINOL_METABOLISM(HSA00830)	-1.59802	0.0137255	0.344207
REGULATION_OF_ACTIN_CYTOSKELETON(HSA04810)	-1.58211	0.0255403	0.351015
PROSTATE_CANCER(HSA05215)	-1.57622	0.002	0.338906
PROTEIN_DIGESTION_AND_ABSORPTION(HSA04974)	-1.57255	0.0529301	0.325173
PERTUSSIS(HSA05133)	-1.56914	0.0469388	0.311995
LONG_TERM_DEPRESSION(HSA04730)	-1.53894	0.021611	0.365155
MICRORNAS_IN_CANCER(HSA05206)	-1.53699	0.021611	0.348116
SPHINGOLIPID_SIGNALING_PATHWAY(HSA04071)	-1.52684	0.0163599	0.353156
VARIOUS_TYPES_OF_N_GLYCAN_BIOSYNTHESIS(HSA00513)	-1.52593	0.0190476	0.336412
NOTCH_SIGNALING_PATHWAY(HSA04330)	-1.52351	0.0448343	0.325231
TAURINE_AND_HYPOTAURINE_METABOLISM(HSA00430)	-1.51693	0.0478012	0.325866
SPHINGOLIPID_METABOLISM(HSA00600)	-1.5042	0.0302457	0.339833
CHOLINE_METABOLISM_IN_CANCER(HSA05231)	-1.50292	0.0179641	0.327912
N_GLYCAN_BIOSYNTHESIS(HSA00510)	-1.50051	0.0307102	0.319088
C_TYPE_LECTIN_RECEPTOR_SIGNALING_PATHWAY(HSA04625)	-1.49974	0.0340681	0.307818
AMOEBIASIS(HSA05146)	-1.49651	0.0464646	0.303825
ENDOCYTOSIS(HSA04144)	-1.49574	0.003861	0.294633
BIOSYNTHESIS_OF_UNSATURATED_FATTY_ACIDS(HSA01040)	-1.48934	0.0399202	0.297123
CENTRAL_CARBON_METABOLISM_IN_CANCER(HSA05230)	-1.48642	0.0356436	0.292409
SALIVARY_SECRETION(HSA04970)	-1.48626	0.0337972	0.282869
APELIN_SIGNALING_PATHWAY(HSA04371)	-1.48505	0.0329457	0.275868
FOCAL_ADHESION(HSA04510)	-1.48422	0.0461847	0.268846
INOSITOL_PHOSPHATE_METABOLISM(HSA00562)	-1.47703	0.0205761	0.273769
HEDGEHOG_SIGNALING_PATHWAY(HSA04340)	-1.47013	0.0746562	0.27746
THIAMINE_METABOLISM(HSA00730)	-1.45219	0.0584677	0.301761
SMALL_CELL_LUNG_CANCER(HSA05222)	-1.44961	0.0315582	0.298922
MUCIN_TYPE_O_GLYCAN_BIOSYNTHESIS(HSA00512)	-1.44684	0.0342742	0.295812
HUMAN_PAPILLOMAVIRUS_INFECTION(HSA05165)	-1.44023	0.0451866	0.301408
GLYCOSAMINOGLYCAN_BIOSYNTHESIS___KERATAN_SULFATE(HSA00533)	-1.43697	0.0728347	0.299677
PANCREATIC_SECRETION(HSA04972)	-1.43612	0.0183299	0.293824
RENIN_SECRETION(HSA04924)	-1.43177	0.0682731	0.294993
CUSHING_SYNDROME(HSA04934)	-1.42497	0.0277228	0.300624
APOPTOSIS(HSA04210)	-1.421	0.0181818	0.300256
PATHWAYS_IN_CANCER(HSA05200)	-1.41919	0.0469388	0.296567
GLYCOSAMINOGLYCAN_BIOSYNTHESIS___HEPARAN_SULFATE___HEPARIN(HSA00534)	-1.40653	0.0960784	0.312576
LYSOSOME(HSA04142)	-1.40497	0.1	0.30872
VASCULAR_SMOOTH_MUSCLE_CONTRACTION(HSA04270)	-1.40474	0.0898438	0.302724
CHAGAS_DISEASE(HSA05142)	-1.38612	0.109562	0.329995
PLATELET_ACTIVATION(HSA04611)	-1.37677	0.104839	0.342344
PHOSPHOLIPASE_D_SIGNALING_PATHWAY(HSA04072)	-1.37402	0.052	0.340439
PROTEOGLYCANS_IN_CANCER(HSA05205)	-1.36835	0.125	0.344605
FC_GAMMA_R_MEDIATED_PHAGOCYTOSIS(HSA04666)	-1.36027	0.0647773	0.354766
ADHERENS_JUNCTION(HSA04520)	-1.35888	0.100791	0.350975
OXYTOCIN_SIGNALING_PATHWAY(HSA04921)	-1.35724	0.0666667	0.347783
VIRAL_PROTEIN_INTERACTION_WITH_CYTOKINE_AND_CYTOKINE_RECEPTOR(HSA04061)	-1.34877	0.14053	0.357223
CELLULAR_SENESCENCE(HSA04218)	-1.34798	0.0182927	0.352202
VASOPRESSIN_REGULATED_WATER_REABSORPTION(HSA04962)	-1.34739	0.115385	0.34709
LEUKOCYTE_TRANSENDOTHELIAL_MIGRATION(HSA04670)	-1.33786	0.0823293	0.359684
PI3K_AKT_SIGNALING_PATHWAY(HSA04151)	-1.33176	0.0916335	0.365953
PHAGOSOME(HSA04145)	-1.32878	0.100592	0.365844
ECM_RECEPTOR_INTERACTION(HSA04512)	-1.32108	0.171206	0.376067
STEROID_HORMONE_BIOSYNTHESIS(HSA00140)	-1.32099	0.0800781	0.370166
ENDOMETRIAL_CANCER(HSA05213)	-1.31881	0.0861345	0.36853
PHOSPHATIDYLINOSITOL_SIGNALING_SYSTEM(HSA04070)	-1.31815	0.0953347	0.364117
GASTRIC_ACID_SECRETION(HSA04971)	-1.31444	0.128	0.365845
CALCIUM_SIGNALING_PATHWAY(HSA04020)	-1.31348	0.0646465	0.361916
GAP_JUNCTION(HSA04540)	-1.3073	0.15415	0.368908
GLUCAGON_SIGNALING_PATHWAY(HSA04922)	-1.3028	0.0863724	0.371988
HUMAN_CYTOMEGALOVIRUS_INFECTION(HSA05163)	-1.30079	0.082	0.370439
METABOLISM_OF_XENOBIOTICS_BY_CYTOCHROME_P450(HSA00980)	-1.29543	0.0883534	0.375791
CGMP_PKG_SIGNALING_PATHWAY(HSA04022)	-1.2934	0.108163	0.374951
THYROID_HORMONE_SIGNALING_PATHWAY(HSA04919)	-1.29208	0.0561122	0.372432
GASTRIC_CANCER(HSA05226)	-1.28992	0.0938124	0.371445
ANTIFOLATE_RESISTANCE(HSA01523)	-1.2815	0.144869	0.383151
FERROPTOSIS(HSA04216)	-1.27785	0.123482	0.385707
STAPHYLOCOCCUS_AUREUS_INFECTION(HSA05150)	-1.27288	0.143434	0.390827
CHOLESTEROL_METABOLISM(HSA04979)	-1.27274	0.138067	0.38616
ENDOCRINE_RESISTANCE(HSA01522)	-1.27202	0.125241	0.382649
TRANSCRIPTIONAL_MISREGULATION_IN_CANCER(HSA05202)	-1.27157	0.122288	0.378874
ACUTE_MYELOID_LEUKEMIA(HSA05221)	-1.27072	0.178715	0.375763
NON_SMALL_CELL_LUNG_CANCER(HSA05223)	-1.26971	0.130952	0.372703
OLFACTORY_TRANSDUCTION(HSA04740)	-1.26683	0.0494071	0.373889
MELANOGENESIS(HSA04916)	-1.26564	0.157791	0.371648
SYSTEMIC_LUPUS_ERYTHEMATOSUS(HSA05322)	-1.26547	0.179798	0.367619
FLUID_SHEAR_STRESS_AND_ATHEROSCLEROSIS(HSA05418)	-1.26202	0.0717213	0.370059
GLYCEROPHOSPHOLIPID_METABOLISM(HSA00564)	-1.25492	0.136187	0.378929
ABC_TRANSPORTERS(HSA02010)	-1.24838	0.170683	0.387517
THYROID_HORMONE_SYNTHESIS(HSA04918)	-1.24566	0.187984	0.388117
SHIGELLOSIS(HSA05131)	-1.24331	0.0597938	0.388544
AGE_RAGE_SIGNALING_PATHWAY_IN_DIABETIC_COMPLICATIONS(HSA04933)	-1.24253	0.208494	0.38553
TYROSINE_METABOLISM(HSA00350)	-1.24238	0.150198	0.381505
PURINE_METABOLISM(HSA00230)	-1.23781	0.125	0.385927
INFLAMMATORY_MEDIATOR_REGULATION_OF_TRP_CHANNELS(HSA04750)	-1.233	0.134921	0.39084
WNT_SIGNALING_PATHWAY(HSA04310)	-1.23122	0.15098	0.390102
SALMONELLA_INFECTION(HSA05132)	-1.22595	0.0727273	0.396845
ADIPOCYTOKINE_SIGNALING_PATHWAY(HSA04920)	-1.22448	0.168906	0.395294
FOXO_SIGNALING_PATHWAY(HSA04068)	-1.22344	0.139721	0.393451
OSTEOCLAST_DIFFERENTIATION(HSA04380)	-1.22259	0.228457	0.390862
SNARE_INTERACTIONS_IN_VESICULAR_TRANSPORT(HSA04130)	-1.21659	0.195312	0.399122
KAPOSI_SARCOMA_ASSOCIATED_HERPESVIRUS_INFECTION(HSA05167)	-1.21495	0.145923	0.39794
PHOTOTRANSDUCTION(HSA04744)	-1.21366	0.208835	0.396318
P53_SIGNALING_PATHWAY(HSA04115)	-1.21261	0.219758	0.394285
RAP1_SIGNALING_PATHWAY(HSA04015)	-1.19389	0.176955	0.425993
FATTY_ACID_ELONGATION(HSA00062)	-1.19219	0.220273	0.425366
SIGNALING_PATHWAYS_REGULATING_PLURIPOTENCY_OF_STEM_CELLS(HSA04550)	-1.19205	0.16996	0.421654
NF_KAPPA_B_SIGNALING_PATHWAY(HSA04064)	-1.19169	0.224033	0.418424
RAS_SIGNALING_PATHWAY(HSA04014)	-1.19072	0.161479	0.416318
PATHOGENIC_ESCHERICHIA_COLI_INFECTION(HSA05130)	-1.19062	0.171937	0.412769
SEROTONERGIC_SYNAPSE(HSA04726)	-1.18692	0.207921	0.415896
HEPATOCELLULAR_CARCINOMA(HSA05225)	-1.18597	0.168699	0.413726
RELAXIN_SIGNALING_PATHWAY(HSA04926)	-1.1844	0.238095	0.412964
BLADDER_CANCER(HSA05219)	-1.18315	0.236581	0.411611
ARACHIDONIC_ACID_METABOLISM(HSA00590)	-1.17951	0.195473	0.415149
TIGHT_JUNCTION(HSA04530)	-1.17935	0.220676	0.411831
DOPAMINERGIC_SYNAPSE(HSA04728)	-1.17037	0.221344	0.425604
RENIN_ANGIOTENSIN_SYSTEM(HSA04614)	-1.16673	0.270916	0.428773
TNF_SIGNALING_PATHWAY(HSA04668)	-1.16519	0.204409	0.427951
HEMATOPOIETIC_CELL_LINEAGE(HSA04640)	-1.16218	0.267207	0.430133
ADRENERGIC_SIGNALING_IN_CARDIOMYOCYTES(HSA04261)	-1.16213	0.217476	0.426613
HIPPO_SIGNALING_PATHWAY(HSA04390)	-1.15758	0.257028	0.431001
MTOR_SIGNALING_PATHWAY(HSA04150)	-1.15654	0.203426	0.429364
HERPES_SIMPLEX_VIRUS_1_INFECTION(HSA05168)	-1.15437	0.207294	0.42966
TUBERCULOSIS(HSA05152)	-1.15336	0.262397	0.427999
MAPK_SIGNALING_PATHWAY(HSA04010)	-1.14598	0.216495	0.438455
CYTOKINE_CYTOKINE_RECEPTOR_INTERACTION(HSA04060)	-1.14495	0.260692	0.436982
HIPPO_SIGNALING_PATHWAY___MULTIPLE_SPECIES(HSA04392)	-1.14035	0.306483	0.442711
LONGEVITY_REGULATING_PATHWAY___MULTIPLE_SPECIES(HSA04213)	-1.13114	0.251546	0.457178
CELL_ADHESION_MOLECULES(HSA04514)	-1.12592	0.311377	0.463717
BACTERIAL_INVASION_OF_EPITHELIAL_CELLS(HSA05100)	-1.11983	0.25239	0.471854
AXON_GUIDANCE(HSA04360)	-1.11855	0.325444	0.470842
FAT_DIGESTION_AND_ABSORPTION(HSA04975)	-1.11625	0.25	0.471997
VIBRIO_CHOLERAE_INFECTION(HSA05110)	-1.1121	0.270378	0.476574
FC_EPSILON_RI_SIGNALING_PATHWAY(HSA04664)	-1.11207	0.291242	0.473026
ESTROGEN_SIGNALING_PATHWAY(HSA04915)	-1.08829	0.286013	0.517576
AMPK_SIGNALING_PATHWAY(HSA04152)	-1.08286	0.303435	0.525127
PRIMARY_BILE_ACID_BIOSYNTHESIS(HSA00120)	-1.08199	0.360169	0.522818
NEUROTROPHIN_SIGNALING_PATHWAY(HSA04722)	-1.08134	0.333996	0.520289
PPAR_SIGNALING_PATHWAY(HSA03320)	-1.07575	0.343936	0.528001
OVARIAN_STEROIDOGENESIS(HSA04913)	-1.0742	0.337349	0.527346
FOLATE_BIOSYNTHESIS(HSA00790)	-1.07242	0.359081	0.527041
OTHER_GLYCAN_DEGRADATION(HSA00511)	-1.06829	0.40153	0.531021
INSULIN_RESISTANCE(HSA04931)	-1.06546	0.339431	0.532978
GLYCEROLIPID_METABOLISM(HSA00561)	-1.06073	0.373047	0.539399
LEISHMANIASIS(HSA05140)	-1.05953	0.375502	0.538253
COLORECTAL_CANCER(HSA05210)	-1.05032	0.359596	0.55405
RHEUMATOID_ARTHRITIS(HSA05323)	-1.04957	0.35167	0.551902
BILE_SECRETION(HSA04976)	-1.04939	0.348928	0.548443
ALDOSTERONE_SYNTHESIS_AND_SECRETION(HSA04925)	-1.0467	0.376278	0.550277
GNRH_SIGNALING_PATHWAY(HSA04912)	-1.04365	0.356725	0.552669
YERSINIA_INFECTION(HSA05135)	-1.04251	0.36701	0.551579
CHEMOKINE_SIGNALING_PATHWAY(HSA04062)	-1.04115	0.404082	0.550796
MORPHINE_ADDICTION(HSA05032)	-1.04115	0.429142	0.547172
PANCREATIC_CANCER(HSA05212)	-1.03992	0.4	0.546237
PARATHYROID_HORMONE_SYNTHESIS__SECRETION_AND_ACTION(HSA04928)	-1.0385	0.405882	0.545715
CHRONIC_MYELOID_LEUKEMIA(HSA05220)	-1.03336	0.404297	0.552754
PENTOSE_PHOSPHATE_PATHWAY(HSA00030)	-1.02952	0.408367	0.557239
NUCLEOTIDE_METABOLISM(HSA01232)	-1.02579	0.391919	0.561471
HUMAN_IMMUNODEFICIENCY_VIRUS_1_INFECTION(HSA05170)	-1.02078	0.391393	0.568791
CAMP_SIGNALING_PATHWAY(HSA04024)	-1.01235	0.415842	0.582741
INTESTINAL_IMMUNE_NETWORK_FOR_IGA_PRODUCTION(HSA04672)	-1.01006	0.433333	0.583931
SYNAPTIC_VESICLE_CYCLE(HSA04721)	-1.00863	0.443564	0.583119
CHEMICAL_CARCINOGENESIS___DNA_ADDUCTS(HSA05204)	-1.00491	0.451271	0.587575
B_CELL_RECEPTOR_SIGNALING_PATHWAY(HSA04662)	-1.00294	0.420319	0.588089
GLYCOLYSIS___GLUCONEOGENESIS(HSA00010)	-0.999864	0.426195	0.590441
TOLL_LIKE_RECEPTOR_SIGNALING_PATHWAY(HSA04620)	-0.997181	0.45738	0.592751
DRUG_METABOLISM___CYTOCHROME_P450(HSA00982)	-0.996528	0.47412	0.59052
CIRCADIAN_ENTRAINMENT(HSA04713)	-0.989403	0.463221	0.601292
INSULIN_SIGNALING_PATHWAY(HSA04910)	-0.986267	0.478873	0.604364
NEUROACTIVE_LIGAND_RECEPTOR_INTERACTION(HSA04080)	-0.977284	0.486056	0.619051
LIPID_AND_ATHEROSCLEROSIS(HSA05417)	-0.976793	0.469474	0.616553
TOXOPLASMOSIS(HSA05145)	-0.969152	0.496907	0.629524
JAK_STAT_SIGNALING_PATHWAY(HSA04630)	-0.967578	0.513627	0.629249
LEGIONELLOSIS(HSA05134)	-0.966668	0.528302	0.627582
ALPHA_LINOLENIC_ACID_METABOLISM(HSA00592)	-0.964795	0.489627	0.627885
ASTHMA(HSA05310)	-0.960757	0.492813	0.63302
FRUCTOSE_AND_MANNOSE_METABOLISM(HSA00051)	-0.959577	0.542574	0.631864
ARRHYTHMOGENIC_RIGHT_VENTRICULAR_CARDIOMYOPATHY(HSA05412)	-0.949578	0.550495	0.649925
TGF_BETA_SIGNALING_PATHWAY(HSA04350)	-0.942546	0.561508	0.661291
HEPATITIS_C(HSA05160)	-0.94029	0.537832	0.662525
HYPERTROPHIC_CARDIOMYOPATHY(HSA05410)	-0.935665	0.552894	0.668869
GLUTAMATERGIC_SYNAPSE(HSA04724)	-0.929884	0.545817	0.677699
MEASLES(HSA05162)	-0.929685	0.553719	0.67438
METABOLIC_PATHWAYS(HSA01100)	-0.927756	0.558333	0.674996
STARCH_AND_SUCROSE_METABOLISM(HSA00500)	-0.92536	0.582661	0.676532
LONG_TERM_POTENTIATION(HSA04720)	-0.923885	0.598778	0.676098
PD_L1_EXPRESSION_AND_PD_1_CHECKPOINT_PATHWAY_IN_CANCER(HSA05235)	-0.915922	0.580645	0.689404
ENDOCRINE_AND_OTHER_FACTOR_REGULATED_CALCIUM_REABSORPTION(HSA04961)	-0.914712	0.584139	0.688222
EPSTEIN_BARR_VIRUS_INFECTION(HSA05169)	-0.912388	0.597536	0.689113
NECROPTOSIS(HSA04217)	-0.908636	0.655773	0.69345
MATURITY_ONSET_DIABETES_OF_THE_YOUNG(HSA04950)	-0.902577	0.626283	0.703255
INSULIN_SECRETION(HSA04911)	-0.895375	0.643564	0.714788
HUMAN_T_CELL_LEUKEMIA_VIRUS_1_INFECTION(HSA05166)	-0.893557	0.70334	0.714745
TH1_AND_TH2_CELL_DIFFERENTIATION(HSA04658)	-0.88896	0.574257	0.720529
PHENYLALANINE_METABOLISM(HSA00360)	-0.883809	0.59847	0.72754
HISTIDINE_METABOLISM(HSA00340)	-0.867569	0.663044	0.756843
GLYCOSPHINGOLIPID_BIOSYNTHESIS___GLOBO_AND_ISOGLOBO_SERIES(HSA00603)	-0.861067	0.70428	0.766127
ETHER_LIPID_METABOLISM(HSA00565)	-0.857096	0.767396	0.770416
SELENOCOMPOUND_METABOLISM(HSA00450)	-0.853531	0.651911	0.773775
DILATED_CARDIOMYOPATHY(HSA05414)	-0.849007	0.734	0.779043
PRIMARY_IMMUNODEFICIENCY(HSA05340)	-0.832523	0.640562	0.8079
FATTY_ACID_METABOLISM(HSA01212)	-0.824242	0.705882	0.820751
ANTIGEN_PROCESSING_AND_PRESENTATION(HSA04612)	-0.802804	0.763374	0.857709
GRAFT_VERSUS_HOST_DISEASE(HSA05332)	-0.79827	0.716904	0.861779
GABAERGIC_SYNAPSE(HSA04727)	-0.795011	0.760563	0.863489
FATTY_ACID_DEGRADATION(HSA00071)	-0.787662	0.702703	0.872537
VITAMIN_DIGESTION_AND_ABSORPTION(HSA04977)	-0.779765	0.797642	0.881395
BASE_EXCISION_REPAIR(HSA03410)	-0.770315	0.792564	0.893108
NATURAL_KILLER_CELL_MEDIATED_CYTOTOXICITY(HSA04650)	-0.769127	0.785141	0.890678
CORTISOL_SYNTHESIS_AND_SECRETION(HSA04927)	-0.768934	0.850288	0.886715
GLYCOSPHINGOLIPID_BIOSYNTHESIS___GANGLIO_SERIES(HSA00604)	-0.759847	0.770297	0.896278
REGULATION_OF_LIPOLYSIS_IN_ADIPOCYTES(HSA04923)	-0.752322	0.737154	0.90374
MALARIA(HSA05144)	-0.743224	0.779116	0.912308
AUTOIMMUNE_THYROID_DISEASE(HSA05320)	-0.72991	0.885835	0.925609
AMPHETAMINE_ADDICTION(HSA05031)	-0.724843	0.925253	0.927765
GALACTOSE_METABOLISM(HSA00052)	-0.714756	0.878296	0.935348
TYPE_I_DIABETES_MELLITUS(HSA04940)	-0.695561	0.895062	0.952046
TH17_CELL_DIFFERENTIATION(HSA04659)	-0.690223	0.896476	0.953137
ALLOGRAFT_REJECTION(HSA05330)	-0.688406	0.928571	0.950588
NICOTINE_ADDICTION(HSA05033)	-0.684374	0.864542	0.950261
COLLECTING_DUCT_ACID_SECRETION(HSA04966)	-0.683169	0.921844	0.947129
PROXIMAL_TUBULE_BICARBONATE_RECLAMATION(HSA04964)	-0.682927	0.942801	0.943095
MANNOSE_TYPE_O_GLYCAN_BIOSYNTHESIS(HSA00515)	-0.671843	0.909639	0.948315
MISMATCH_REPAIR(HSA03430)	-0.58679	0.96875	0.987133
DNA_REPLICATION(HSA03030)	-0.517331	0.982857	0.99493
