# Supplementary material for: Transcriptomic suppression of immune and ECM stability in skeletal muscle of patients with chronic kidney disease
Source: PLoS One. 2026 Feb 24;21(2):e0328947. doi: 10.1371/journal.pone.0328947 (PMC12931797; doi:10.1371/journal.pone.0328947)
Supplement: S1 Data — S1 File. Complete list of differentially expressed genes (DEGs) between CKD and control skeletal muscle identified by DESeq2. Columns include Ensembl gene ID, gene symbol, log₂ fold change (CKD vs control), nominal p-value, adjusted p-value (Benjamini–Hochberg FDR), and gene description. Genes are ranked by adjusted p-value. A threshold of adjusted p-value (FDR) < 0.05 and |log₂ fold change| ≥ 1 was applied to define significance. S2 File. Significant differentially expressed genes (DEGs) between CKD and control skeletal muscle. Genes were identified using DESeq2 with adjusted p-value (FDR) < 0.05 and |log₂ fold change| ≥ 1. The table includes Ensembl gene ID, gene symbol, log₂ fold change (CKD vs control), nominal p-value, adjusted p-value (Benjamini–Hochberg FDR), and gene description. These 76 genes represent the subset of the full DESeq2 output (see Supplementary Table 1 in S1 File) that met statistical significance criteria and are highlighted in the manuscript Results. S3 File. Differentially expressed genes identified using a stricter threshold (|log₂FC| ≥ 1.5, adjusted p < 0.05). This table lists the 35 DEGs that remain significant when applying a more stringent fold-change cut-off. Columns include gene symbol, log₂ fold change (negative values indicate downregulation in CKD, positive values upregulation), and adjusted p-value (Benjamini–Hochberg). S4 File. Complete Gene Ontology (GO) enrichment analysis results using the 9,765-gene background. Enrichment was performed using clusterProfiler (v4.8.1) on the set of differentially expressed genes (DEGs) with adjusted p-value (FDR) < 0.05 and |log₂ fold change| ≥ 1, against a background of all expressed genes (n = 9,765). The table includes GO term ID, term description, gene set size, number of DEGs in the set, enrichment score, nominal p-value, adjusted p-value (Benjamini–Hochberg FDR), and the list of contributing genes. Both significant and non-significant GO terms are reported for transparency; terms with FD [file pone.0328947.s001.zip › S2 File.xlsx]

## Sheet: Sheet1
gene_id	gene_name	log2FoldChange	pvalue	padj	gene_description
ENSG00000159189	C1QC	-1.6807	1.80061e-09	1.33624e-05	complement C1q C chain [Source:HGNC Symbol;Acc:HGNC:1245]
ENSG00000197629	MPEG1	-1.66302	2.90013e-08	7.26477e-05	macrophage expressed 1 [Source:HGNC Symbol;Acc:HGNC:29619]
ENSG00000145824	CXCL14	-1.09143	2.9937e-08	7.26477e-05	C-X-C motif chemokine ligand 14 [Source:HGNC Symbol;Acc:HGNC:10640]
ENSG00000123243	ITIH5	-1.11542	3.42632e-08	7.26477e-05	inter-alpha-trypsin inhibitor heavy chain family member 5 [Source:HGNC Symbol;Acc:HGNC:21449]
ENSG00000174348	PODN	-1.04075	1.04544e-07	0.000193955	podocan [Source:HGNC Symbol;Acc:HGNC:23174]
ENSG00000145794	MEGF10	1.15389	3.15279e-07	0.000425397	multiple EGF like domains 10 [Source:HGNC Symbol;Acc:HGNC:29634]
ENSG00000119630	PGF	-1.31052	3.44556e-07	0.000426158	placental growth factor [Source:HGNC Symbol;Acc:HGNC:8893]
ENSG00000171766	GATM	1.33693	4.08135e-07	0.000465964	glycine amidinotransferase [Source:HGNC Symbol;Acc:HGNC:4175]
ENSG00000196581	AJAP1	-2.8744	1.01109e-06	0.000833698	adherens junctions associated protein 1 [Source:HGNC Symbol;Acc:HGNC:30801]
ENSG00000177575	CD163	-1.72567	2.23507e-06	0.0014423	CD163 molecule [Source:HGNC Symbol;Acc:HGNC:1631]
ENSG00000124766	SOX4	-1.30581	2.52297e-06	0.00149784	SRY-box 4 [Source:HGNC Symbol;Acc:HGNC:11200]
ENSG00000143850	PLEKHA6	-1.03102	3.04522e-06	0.00167397	pleckstrin homology domain containing A6 [Source:HGNC Symbol;Acc:HGNC:17053]
ENSG00000147459	DOCK5	-1.16295	3.76863e-06	0.00173437	dedicator of cytokinesis 5 [Source:HGNC Symbol;Acc:HGNC:23476]
ENSG00000168785	TSPAN5	-2.80063	3.82996e-06	0.00173437	tetraspanin 5 [Source:HGNC Symbol;Acc:HGNC:17753]
ENSG00000228719	AL022313.2	1.5863	4.94781e-06	0.00215987	novel transcript
ENSG00000104081	BMF	-1.05005	6.42e-06	0.00257529	Bcl2 modifying factor [Source:HGNC Symbol;Acc:HGNC:24132]
ENSG00000165338	HECTD2	-1.0968	7.02218e-06	0.00267239	HECT domain E3 ubiquitin protein ligase 2 [Source:HGNC Symbol;Acc:HGNC:26736]
ENSG00000149926	FAM57B	-3.34875	1.13472e-05	0.0036612	family with sequence similarity 57 member B [Source:HGNC Symbol;Acc:HGNC:25295]
ENSG00000124491	F13A1	-1.68974	1.4267e-05	0.00432146	coagulation factor XIII A chain [Source:HGNC Symbol;Acc:HGNC:3531]
ENSG00000244734	HBB	3.71223	1.57344e-05	0.00459815	hemoglobin subunit beta [Source:HGNC Symbol;Acc:HGNC:4827]
ENSG00000206172	HBA1	3.35249	1.96362e-05	0.00539704	hemoglobin subunit alpha 1 [Source:HGNC Symbol;Acc:HGNC:4823]
ENSG00000224189	HAGLR	-1.99312	2.09939e-05	0.00556414	HOXD antisense growth-associated long non-coding RNA [Source:HGNC Symbol;Acc:HGNC:43755]
ENSG00000188536	HBA2	3.43785	2.54531e-05	0.00640296	hemoglobin subunit alpha 2 [Source:HGNC Symbol;Acc:HGNC:4824]
ENSG00000173372	C1QA	-1.40802	2.59437e-05	0.00641762	complement C1q A chain [Source:HGNC Symbol;Acc:HGNC:1241]
ENSG00000171659	GPR34	-1.88324	3.0155e-05	0.00704956	G protein-coupled receptor 34 [Source:HGNC Symbol;Acc:HGNC:4490]
ENSG00000211750	TRBV24-1	1.90643	3.45203e-05	0.00752589	T cell receptor beta variable 24-1 [Source:HGNC Symbol;Acc:HGNC:12203]
ENSG00000161642	ZNF385A	-1.27828	3.49876e-05	0.00752589	zinc finger protein 385A [Source:HGNC Symbol;Acc:HGNC:17521]
ENSG00000135144	DTX1	-1.55518	3.75987e-05	0.00789982	deltex E3 ubiquitin ligase 1 [Source:HGNC Symbol;Acc:HGNC:3060]
ENSG00000182578	CSF1R	-1.34624	3.8756e-05	0.00798913	colony stimulating factor 1 receptor [Source:HGNC Symbol;Acc:HGNC:2433]
ENSG00000158578	ALAS2	3.34119	4.75094e-05	0.00926273	5'-aminolevulinate synthase 2 [Source:HGNC Symbol;Acc:HGNC:397]
ENSG00000170571	EMB	-1.51884	4.80548e-05	0.00926273	embigin [Source:HGNC Symbol;Acc:HGNC:30465]
ENSG00000260314	MRC1	-1.65997	4.94389e-05	0.009382	mannose receptor C-type 1 [Source:HGNC Symbol;Acc:HGNC:7228]
ENSG00000091986	CCDC80	-1.12448	4.99379e-05	0.009382	coiled-coil domain containing 80 [Source:HGNC Symbol;Acc:HGNC:30649]
ENSG00000276900	AC023157.3	-1.26073	5.12545e-05	0.00950899	novel transcript, antisense to AMN1
ENSG00000165457	FOLR2	-1.73095	5.9746e-05	0.0100767	folate receptor beta [Source:HGNC Symbol;Acc:HGNC:3793]
ENSG00000173369	C1QB	-1.56524	6.16586e-05	0.0102824	complement C1q B chain [Source:HGNC Symbol;Acc:HGNC:1242]
ENSG00000154127	UBASH3B	-1.96547	6.93831e-05	0.0111933	ubiquitin associated and SH3 domain containing B [Source:HGNC Symbol;Acc:HGNC:29884]
ENSG00000074527	NTN4	-1.01778	7.53342e-05	0.0116547	netrin 4 [Source:HGNC Symbol;Acc:HGNC:13658]
ENSG00000135905	DOCK10	-1.27642	8.86347e-05	0.0130606	dedicator of cytokinesis 10 [Source:HGNC Symbol;Acc:HGNC:23479]
ENSG00000100362	PVALB	-4.59075	9.22006e-05	0.0134161	parvalbumin [Source:HGNC Symbol;Acc:HGNC:9704]
ENSG00000198648	STK39	-1.1609	9.83685e-05	0.0141746	serine/threonine kinase 39 [Source:HGNC Symbol;Acc:HGNC:17717]
ENSG00000168461	RAB31	-1.04833	0.000109432	0.0153226	RAB31, member RAS oncogene family [Source:HGNC Symbol;Acc:HGNC:9771]
ENSG00000120051	CFAP58	1.18545	0.000121018	0.0166695	cilia and flagella associated protein 58 [Source:HGNC Symbol;Acc:HGNC:26676]
ENSG00000165025	SYK	-1.44014	0.00018386	0.0229315	spleen associated tyrosine kinase [Source:HGNC Symbol;Acc:HGNC:11491]
ENSG00000184060	ADAP2	-1.06414	0.000193124	0.0237109	ArfGAP with dual PH domains 2 [Source:HGNC Symbol;Acc:HGNC:16487]
ENSG00000052850	ALX4	-2.19485	0.000193304	0.0237109	ALX homeobox 4 [Source:HGNC Symbol;Acc:HGNC:450]
ENSG00000110042	DTX4	-1.10294	0.000195653	0.0238023	deltex E3 ubiquitin ligase 4 [Source:HGNC Symbol;Acc:HGNC:29151]
ENSG00000196104	SPOCK3	-2.72973	0.000198866	0.023803	SPARC (osteonectin), cwcv and kazal like domains proteoglycan 3 [Source:HGNC Symbol;Acc:HGNC:13565]
ENSG00000155659	VSIG4	-1.29941	0.000201049	0.0238717	V-set and immunoglobulin domain containing 4 [Source:HGNC Symbol;Acc:HGNC:17032]
ENSG00000165312	OTUD1	1.68267	0.000208273	0.0245332	OTU deubiquitinase 1 [Source:HGNC Symbol;Acc:HGNC:27346]
ENSG00000176595	KBTBD11	-1.13074	0.000219424	0.025229	kelch repeat and BTB domain containing 11 [Source:HGNC Symbol;Acc:HGNC:29104]
ENSG00000131067	GGT7	-2.13259	0.000222679	0.025229	gamma-glutamyltransferase 7 [Source:HGNC Symbol;Acc:HGNC:4259]
ENSG00000075884	ARHGAP15	-1.5937	0.000247338	0.0269978	Rho GTPase activating protein 15 [Source:HGNC Symbol;Acc:HGNC:21030]
ENSG00000100292	HMOX1	-1.03214	0.000247386	0.0269978	heme oxygenase 1 [Source:HGNC Symbol;Acc:HGNC:5013]
ENSG00000138356	AOX1	-1.42569	0.000284037	0.0301067	aldehyde oxidase 1 [Source:HGNC Symbol;Acc:HGNC:553]
ENSG00000108691	CCL2	-1.37364	0.000347246	0.0332505	C-C motif chemokine ligand 2 [Source:HGNC Symbol;Acc:HGNC:10618]
ENSG00000277399	GPR179	1.05206	0.000351437	0.0334361	G protein-coupled receptor 179 [Source:HGNC Symbol;Acc:HGNC:31371]
ENSG00000154856	APCDD1	-1.01253	0.000412758	0.0369299	APC down-regulated 1 [Source:HGNC Symbol;Acc:HGNC:15718]
ENSG00000116329	OPRD1	-2.83825	0.000420706	0.0371674	opioid receptor delta 1 [Source:HGNC Symbol;Acc:HGNC:8153]
ENSG00000118515	SGK1	-1.09089	0.000428048	0.0375609	serum/glucocorticoid regulated kinase 1 [Source:HGNC Symbol;Acc:HGNC:10810]
ENSG00000229847	EMX2OS	-1.08411	0.00045569	0.0385272	EMX2 opposite strand/antisense RNA [Source:HGNC Symbol;Acc:HGNC:18511]
ENSG00000158292	GPR153	-1.00894	0.000528173	0.0423738	G protein-coupled receptor 153 [Source:HGNC Symbol;Acc:HGNC:23618]
ENSG00000077274	CAPN6	-1.25998	0.000532667	0.0425045	calpain 6 [Source:HGNC Symbol;Acc:HGNC:1483]
ENSG00000133800	LYVE1	-1.67345	0.000540373	0.0428889	lymphatic vessel endothelial hyaluronan receptor 1 [Source:HGNC Symbol;Acc:HGNC:14687]
ENSG00000149256	TENM4	-1.12801	0.000564058	0.0437097	teneurin transmembrane protein 4 [Source:HGNC Symbol;Acc:HGNC:29945]
ENSG00000204282	TNRC6C-AS1	1.39755	0.00057171	0.0437097	TNRC6C antisense RNA 1 [Source:HGNC Symbol;Acc:HGNC:44360]
ENSG00000162772	ATF3	1.37644	0.000583508	0.0441859	activating transcription factor 3 [Source:HGNC Symbol;Acc:HGNC:785]
ENSG00000173114	LRRN3	-1.52632	0.000586666	0.0441995	leucine rich repeat neuronal 3 [Source:HGNC Symbol;Acc:HGNC:17200]
ENSG00000181234	TMEM132C	-1.6796	0.000664753	0.0476631	transmembrane protein 132C [Source:HGNC Symbol;Acc:HGNC:25436]
ENSG00000158869	FCER1G	-1.28271	0.000668078	0.0476712	Fc fragment of IgE receptor Ig [Source:HGNC Symbol;Acc:HGNC:3611]
ENSG00000162783	IER5	1.07444	0.000678828	0.0479189	immediate early response 5 [Source:HGNC Symbol;Acc:HGNC:5393]
ENSG00000173705	SUSD5	-1.17784	0.000684557	0.0479254	sushi domain containing 5 [Source:HGNC Symbol;Acc:HGNC:29061]
ENSG00000179639	FCER1A	-2.34873	0.000707979	0.0486505	Fc fragment of IgE receptor Ia [Source:HGNC Symbol;Acc:HGNC:3609]
ENSG00000163751	CPA3	-1.83144	0.000715914	0.0486505	carboxypeptidase A3 [Source:HGNC Symbol;Acc:HGNC:2298]
ENSG00000110079	MS4A4A	-1.72496	0.000721136	0.0486505	membrane spanning 4-domains A4A [Source:HGNC Symbol;Acc:HGNC:13371]
ENSG00000090659	CD209	-1.59646	0.000728571	0.0487092	CD209 molecule [Source:HGNC Symbol;Acc:HGNC:1641]
