# Supplementary material for: Transcriptomic suppression of immune and ECM stability in skeletal muscle of patients with chronic kidney disease
Source: PLoS One. 2026 Feb 24;21(2):e0328947. doi: 10.1371/journal.pone.0328947 (PMC12931797; doi:10.1371/journal.pone.0328947)
Supplement: S1 Data — S1 File. Complete list of differentially expressed genes (DEGs) between CKD and control skeletal muscle identified by DESeq2. Columns include Ensembl gene ID, gene symbol, log₂ fold change (CKD vs control), nominal p-value, adjusted p-value (Benjamini–Hochberg FDR), and gene description. Genes are ranked by adjusted p-value. A threshold of adjusted p-value (FDR) < 0.05 and |log₂ fold change| ≥ 1 was applied to define significance. S2 File. Significant differentially expressed genes (DEGs) between CKD and control skeletal muscle. Genes were identified using DESeq2 with adjusted p-value (FDR) < 0.05 and |log₂ fold change| ≥ 1. The table includes Ensembl gene ID, gene symbol, log₂ fold change (CKD vs control), nominal p-value, adjusted p-value (Benjamini–Hochberg FDR), and gene description. These 76 genes represent the subset of the full DESeq2 output (see Supplementary Table 1 in S1 File) that met statistical significance criteria and are highlighted in the manuscript Results. S3 File. Differentially expressed genes identified using a stricter threshold (|log₂FC| ≥ 1.5, adjusted p < 0.05). This table lists the 35 DEGs that remain significant when applying a more stringent fold-change cut-off. Columns include gene symbol, log₂ fold change (negative values indicate downregulation in CKD, positive values upregulation), and adjusted p-value (Benjamini–Hochberg). S4 File. Complete Gene Ontology (GO) enrichment analysis results using the 9,765-gene background. Enrichment was performed using clusterProfiler (v4.8.1) on the set of differentially expressed genes (DEGs) with adjusted p-value (FDR) < 0.05 and |log₂ fold change| ≥ 1, against a background of all expressed genes (n = 9,765). The table includes GO term ID, term description, gene set size, number of DEGs in the set, enrichment score, nominal p-value, adjusted p-value (Benjamini–Hochberg FDR), and the list of contributing genes. Both significant and non-significant GO terms are reported for transparency; terms with FD [file pone.0328947.s001.zip › S3 File.xlsx]

## Sheet: CKDvsHealthy_Control_deg_all
gene_id	EXT27	EXT35	EXT25	EXT52	EXT33	EXT38	EXT31	EXT37	EXT39	EXT54	HC52	HC48	HC35	HC51	HC10	HC49	HC50	HC38	HC36	CKD	Healthy_Control	log2FoldChange	pvalue	padj	gene_name	gene_chr	gene_start	gene_end	gene_strand	gene_length	gene_biotype	gene_description	tf_family
ENSG00000159189	11.6607	9.14011	26.4591	15.8713	32.2524	24.9527	27.2799	29.1622	12.1844	14.0038	50.5346	39.8294	120.596	44.4819	53.154	91.0548	31.2524	66.8884	87.6481	20.2967	65.0488	-1.6807	1.80061e-09	1.33624e-05	C1QC	1	22643630	22648110	+	1335	protein_coding	complement C1q C chain [Source:HGNC Symbol;Acc:HGNC:1245]	-
ENSG00000197629	24.2932	10.4458	21.5593	17.005	14.5656	6.23818	12.6657	17.4973	10.6614	12.0033	40.6259	25.9354	72.3575	20.0169	43.9895	63.2027	18.9159	52.1503	82.8234	14.6935	46.6686	-1.66302	2.90013e-08	7.26477e-05	MPEG1	11	59208510	59212951	-	4442	protein_coding	macrophage expressed 1 [Source:HGNC Symbol;Acc:HGNC:29619]	-
ENSG00000196581	1.94345	0	4.89984	1.13367	1.0404	0	0	0.972072	0.761526	4.0011	13.8722	9.26265	21.6241	12.2325	0	9.6411	10.6916	10.2033	12.0617	1.47521	11.0655	-2.8744	1.01109e-06	0.000833698	AJAP1	1	4654732	4792534	+	12405	protein_coding	adherens junctions associated protein 1 [Source:HGNC Symbol;Acc:HGNC:30801]	-
ENSG00000177575	8.74555	11.7516	14.6995	11.3367	13.5252	6.23818	31.177	23.3297	15.2305	7.00192	28.7354	25.9354	89.8231	10.0084	67.8171	52.4904	18.9159	58.9525	74.7823	14.3036	47.4956	-1.72567	2.23507e-06	0.0014423	CD163	12	7470813	7503893	-	5813	protein_coding	CD163 molecule [Source:HGNC Symbol;Acc:HGNC:1631]	-
ENSG00000168785	25.2649	13.0573	24.4992	3.401	14.5656	7.48581	12.6657	5.83243	9.13831	7.00192	26.7536	85.2164	87.328	122.325	300.595	106.052	9.04676	2.2674	32.1644	12.2912	85.7499	-2.80063	3.82996e-06	0.00173437	TSPAN5	4	98470367	98658629	-	7430	protein_coding	tetraspanin 5 [Source:HGNC Symbol;Acc:HGNC:17753]	-
ENSG00000228719	40.8125	47.0063	21.5593	69.1537	21.8484	21.2098	27.2799	56.3802	11.4229	32.0088	13.8722	9.26265	1.66339	7.78433	10.0809	10.7123	12.3365	23.8077	15.2781	34.8682	11.6442	1.5863	4.94781e-06	0.00215987	AL022313.2	22	36445395	36454944	-	372	lincRNA	novel transcript	-
ENSG00000149926	11.6607	5.22292	4.89984	14.7377	92.5957	52.4007	11.6914	11.6649	26.6534	18.0049	747.12	116.709	82.3378	995.283	10.9974	227.101	67.4395	12.4707	28.1439	24.9532	254.178	-3.34875	1.13472e-05	0.0036612	FAM57B	16	30024427	30052978	-	4920	protein_coding	family with sequence similarity 57 member B [Source:HGNC Symbol;Acc:HGNC:25295]	-
ENSG00000124491	45.6712	20.8917	34.2989	27.208	41.616	22.4574	38.9713	62.2126	20.5612	3.00082	103.051	50.9446	119.764	12.2325	123.72	190.679	67.4395	70.2895	182.533	31.6889	102.295	-1.68974	1.4267e-05	0.00432146	F13A1	6	6144085	6321013	-	4690	protein_coding	coagulation factor XIII A chain [Source:HGNC Symbol;Acc:HGNC:3531]	-
ENSG00000244734	15274.6	212.834	287.131	1785.53	668.978	425.444	19422.3	13297.9	1799.49	353.097	867.015	104.668	103.13	22.241	242.859	462.773	348.711	61.2199	1462.68	5352.73	408.366	3.71223	1.57344e-05	0.00459815	HBB	11	5225464	5229395	-	1304	protein_coding	hemoglobin subunit beta [Source:HGNC Symbol;Acc:HGNC:4827]	-
ENSG00000206172	1667.48	103.153	29.399	158.713	60.3432	32.4385	1453.63	782.518	341.925	35.0096	90.1696	48.1658	10.812	4.44819	29.3263	69.6301	43.5889	4.53481	110.163	466.461	45.6488	3.35249	1.96362e-05	0.00539704	HBA1	16	176680	177522	+	835	protein_coding	hemoglobin subunit alpha 1 [Source:HGNC Symbol;Acc:HGNC:4823]	-
ENSG00000224189	2.91518	2.61146	1.95994	1.13367	4.1616	4.99054	0.974282	2.91622	6.09221	3.00082	26.7536	8.33638	29.1093	11.1205	4.58224	10.7123	6.57946	10.2033	4.02055	3.07559	12.3797	-1.99312	2.09939e-05	0.00556414	HAGLR	2	176164051	176188958	-	5110	antisense	HOXD antisense growth-associated long non-coding RNA [Source:HGNC Symbol;Acc:HGNC:43755]	-
ENSG00000188536	10192.4	592.802	231.272	1240.23	965.492	295.69	10165.7	7395.52	2235.84	361.099	639.114	80.585	61.5455	27.8012	164.961	445.633	193.272	24.9415	1158.72	3367.61	310.731	3.43785	2.54531e-05	0.00640296	HBA2	16	172876	173710	+	827	protein_coding	hemoglobin subunit alpha 2 [Source:HGNC Symbol;Acc:HGNC:4824]	-
ENSG00000171659	2.91518	2.61146	5.87981	1.13367	7.2828	1.24764	1.94856	7.77657	2.28458	1.00027	22.7901	17.599	14.1388	1.11205	6.41513	14.9973	13.1589	9.06962	14.474	3.40805	12.6394	-1.88324	3.0155e-05	0.00704956	GPR34	X	41688973	41697277	+	1928	protein_coding	G protein-coupled receptor 34 [Source:HGNC Symbol;Acc:HGNC:4490]	-
ENSG00000211750	9.71727	11.7516	8.81971	18.1387	10.404	17.4669	3.89713	10.6928	17.5151	12.0033	1.98175	0.926265	2.49509	1.11205	0.916448	1.07123	11.5141	1.1337	6.43288	12.0406	3.06483	1.90643	3.45203e-05	0.00752589	TRBV24-1	7	142656701	142657213	+	381	TR_V_gene	T cell receptor beta variable 24-1 [Source:HGNC Symbol;Acc:HGNC:12203]	-
ENSG00000135144	5.83036	2.61146	17.6394	6.80201	3.1212	12.4764	2.92285	5.83243	6.09221	10.0027	3.9635	20.3778	30.7727	26.6891	15.5796	13.926	31.2524	15.8718	34.5768	7.3331	21.4455	-1.55518	3.75987e-05	0.00789982	DTX1	12	113056709	113098028	+	4387	protein_coding	deltex E3 ubiquitin ligase 1 [Source:HGNC Symbol;Acc:HGNC:3060]	-
ENSG00000158578	56.3602	5.22292	0	17.005	0	2.49527	56.5083	24.3018	7.61526	2.00055	4.95437	0.926265	0	2.2241	1.8329	2.14247	1.64487	0	1.60822	17.1509	1.70369	3.34119	4.75094e-05	0.00926273	ALAS2	X	55009055	55031064	-	2134	protein_coding	5'-aminolevulinate synthase 2 [Source:HGNC Symbol;Acc:HGNC:397]	-
ENSG00000170571	12.6325	1.30573	6.85978	6.80201	5.202	2.49527	9.74282	12.6369	10.6614	5.00137	46.5711	9.26265	29.941	14.4566	15.5796	12.8548	11.5141	17.0055	35.3809	7.33397	21.3963	-1.51884	4.80548e-05	0.00926273	EMB	5	50396192	50443248	-	5257	protein_coding	embigin [Source:HGNC Symbol;Acc:HGNC:30465]	-
ENSG00000260314	4.85864	2.61146	22.5393	12.4703	22.8888	4.99054	20.4599	35.9667	8.37679	7.00192	44.5894	33.3455	93.9816	12.2325	26.577	68.5589	22.2057	41.947	62.7206	14.2164	45.1287	-1.65997	4.94389e-05	0.009382	MRC1	10	17809344	17911170	+	5198	protein_coding	mannose receptor C-type 1 [Source:HGNC Symbol;Acc:HGNC:7228]	-
ENSG00000165457	1.94345	1.30573	21.5593	9.06934	9.36361	2.49527	22.4085	13.609	7.61526	5.00137	32.6989	28.7142	51.5651	4.44819	16.4961	44.9918	25.4954	34.0111	45.8343	9.43708	31.5839	-1.73095	5.9746e-05	0.0100767	FOLR2	11	72216601	72221950	+	1416	protein_coding	folate receptor beta [Source:HGNC Symbol;Acc:HGNC:3793]	-
ENSG00000173369	8.74555	9.14011	32.339	14.7377	24.9696	23.7051	30.2027	24.3018	21.3227	3.00082	35.6715	35.1981	106.457	10.0084	52.2375	114.622	25.4954	47.6155	86.0398	19.2465	57.0384	-1.56524	6.16586e-05	0.0102824	C1QB	1	22652762	22661538	+	1601	protein_coding	complement C1q B chain [Source:HGNC Symbol;Acc:HGNC:1242]	-
ENSG00000154127	3.88691	9.14011	9.79968	9.06934	8.3232	4.99054	3.89713	11.6649	1.52305	7.00192	90.1696	10.1889	22.4558	4.44819	6.41513	55.7041	27.1403	17.0055	8.84522	6.92967	26.9303	-1.96547	6.93831e-05	0.0111933	UBASH3B	11	122655675	122814473	+	9011	protein_coding	ubiquitin associated and SH3 domain containing B [Source:HGNC Symbol;Acc:HGNC:29884]	-
ENSG00000100362	0	5.22292	1.95994	3.401	13.5252	0	0.974282	5.83243	23.6073	2.00055	564.799	34.2718	54.0602	36.6976	0	531.331	4.11216	0	7.237	5.65236	136.945	-4.59075	9.22006e-05	0.0134161	PVALB	22	36800684	36819479	-	1050	protein_coding	parvalbumin [Source:HGNC Symbol;Acc:HGNC:9704]	-
ENSG00000052850	10.689	0	7.83975	0	4.1616	2.49527	0.974282	3.88829	3.80763	5.00137	5.94525	8.33638	25.7826	12.2325	1.8329	72.8438	12.3365	12.4707	11.2575	3.88572	18.1154	-2.19485	0.000193304	0.0237109	ALX4	11	44260440	44310166	-	5754	protein_coding	ALX homeobox 4 [Source:HGNC Symbol;Acc:HGNC:450]	Homeobox
ENSG00000196104	2.91518	0	0.979968	0	4.1616	2.49527	0	7.77657	0	0	22.7901	10.1889	35.7629	2.2241	5.49869	12.8548	0.822433	14.7381	4.82466	1.83286	12.1894	-2.72973	0.000198866	0.023803	SPOCK3	4	166733384	167234796	-	4482	protein_coding	SPARC (osteonectin), cwcv and kazal like domains proteoglycan 3 [Source:HGNC Symbol;Acc:HGNC:13565]	-
ENSG00000165312	3738.23	844.808	1021.13	630.319	1117.39	818.449	1299.69	1164.54	2095.72	683.187	238.801	217.672	419.174	202.393	722.161	101.767	1185.13	111.103	561.269	1341.35	417.718	1.68267	0.000208273	0.0245332	OTUD1	10	23439458	23442390	+	2933	protein_coding	OTU deubiquitinase 1 [Source:HGNC Symbol;Acc:HGNC:27346]	-
ENSG00000131067	345.935	109.681	685.978	121.302	460.897	121.021	114.965	152.615	197.997	131.036	149.622	2088.73	380.085	498.197	3405.52	2221.74	291.141	272.089	329.685	244.143	1070.76	-2.13259	0.000222679	0.025229	GGT7	20	34844720	34872860	-	2966	protein_coding	gamma-glutamyltransferase 7 [Source:HGNC Symbol;Acc:HGNC:4259]	-
ENSG00000075884	5.83036	5.22292	3.91987	3.401	2.0808	8.73345	3.89713	4.86036	3.0461	1.00027	13.8722	12.9677	12.4754	3.33614	2.74934	5.35616	27.1403	19.2729	14.474	4.19923	12.4049	-1.5937	0.000247338	0.0269978	ARHGAP15	2	143091362	143768352	+	6226	protein_coding	Rho GTPase activating protein 15 [Source:HGNC Symbol;Acc:HGNC:21030]	-
ENSG00000116329	0.971727	0	0	1.13367	7.2828	1.24764	5.84569	5.83243	0	3.00082	32.6989	1.85253	52.3968	35.5855	8.24803	28.9233	0.822433	0	3.21644	2.53148	18.1938	-2.83825	0.000420706	0.0371674	OPRD1	1	28812142	28871267	+	9345	protein_coding	opioid receptor delta 1 [Source:HGNC Symbol;Acc:HGNC:8153]	-
ENSG00000133800	17.4911	3.91719	52.9183	13.604	49.9392	14.9716	50.6627	101.095	28.938	14.0038	61.4342	79.6588	233.706	33.3614	136.551	153.186	39.4768	95.231	167.255	34.7541	111.096	-1.67345	0.000540373	0.0428889	LYVE1	11	10556966	10611689	-	3515	protein_coding	lymphatic vessel endothelial hyaluronan receptor 1 [Source:HGNC Symbol;Acc:HGNC:14687]	-
ENSG00000173114	6.80209	6.52865	17.6394	4.53467	6.2424	0	4.87141	7.77657	12.9459	18.0049	16.8449	23.1566	15.8022	15.5687	66.9007	11.7836	37.0095	4.53481	31.3603	8.53461	24.7735	-1.52632	0.000586666	0.0441995	LRRN3	7	111091006	111125454	+	3875	protein_coding	leucine rich repeat neuronal 3 [Source:HGNC Symbol;Acc:HGNC:17200]	-
ENSG00000181234	8.74555	5.22292	12.7396	14.7377	3.1212	19.9622	4.87141	3.88829	5.33068	4.0011	10.8996	56.5022	13.3071	27.8012	1.8329	16.0685	15.6262	14.7381	78.8028	8.26206	26.1754	-1.6796	0.000664753	0.0476631	TMEM132C	12	128267403	128707915	+	4947	protein_coding	transmembrane protein 132C [Source:HGNC Symbol;Acc:HGNC:25436]	-
ENSG00000179639	0	10.4458	0.979968	0	3.1212	1.24764	0.974282	1.94414	0.761526	1.00027	28.7354	5.55759	13.3071	5.56024	0	9.6411	10.6916	14.7381	1.60822	2.04749	9.98215	-2.34873	0.000707979	0.0486505	FCER1A	1	159289714	159308224	+	1165	protein_coding	Fc fragment of IgE receptor Ia [Source:HGNC Symbol;Acc:HGNC:3609]	-
ENSG00000163751	0.971727	2.61146	1.95994	2.26734	8.3232	1.24764	2.92285	8.74865	3.80763	4.0011	33.6897	3.70506	11.6437	3.33614	1.8329	26.7808	5.75703	9.06962	23.3192	3.68615	13.2371	-1.83144	0.000715914	0.0486505	CPA3	3	148865256	148897196	+	1848	protein_coding	carboxypeptidase A3 [Source:HGNC Symbol;Acc:HGNC:2298]	-
ENSG00000110079	3.88691	1.30573	4.89984	4.53467	3.1212	7.48581	3.89713	15.5531	0.761526	0	8.91787	8.33638	21.6241	3.33614	16.4961	40.7068	13.9814	6.80221	14.474	4.5446	14.9639	-1.72496	0.000721136	0.0486505	MS4A4A	11	60185702	60317944	+	2948	protein_coding	membrane spanning 4-domains A4A [Source:HGNC Symbol;Acc:HGNC:13371]	-
ENSG00000090659	1.94345	0	4.89984	9.06934	3.1212	1.24764	9.74282	3.88829	1.52305	3.00082	9.90875	5.55759	10.812	3.33614	8.24803	31.0658	8.22433	11.337	16.8863	3.84365	11.7084	-1.59646	0.000728571	0.0487092	CD209	19	7739994	7747564	-	4413	protein_coding	CD209 molecule [Source:HGNC Symbol;Acc:HGNC:1641]	-
