# Supplementary material for: Transcriptomic suppression of immune and ECM stability in skeletal muscle of patients with chronic kidney disease
Source: PLoS One. 2026 Feb 24;21(2):e0328947. doi: 10.1371/journal.pone.0328947 (PMC12931797; doi:10.1371/journal.pone.0328947)
Supplement: S1 Data — S1 File. Complete list of differentially expressed genes (DEGs) between CKD and control skeletal muscle identified by DESeq2. Columns include Ensembl gene ID, gene symbol, log₂ fold change (CKD vs control), nominal p-value, adjusted p-value (Benjamini–Hochberg FDR), and gene description. Genes are ranked by adjusted p-value. A threshold of adjusted p-value (FDR) < 0.05 and |log₂ fold change| ≥ 1 was applied to define significance. S2 File. Significant differentially expressed genes (DEGs) between CKD and control skeletal muscle. Genes were identified using DESeq2 with adjusted p-value (FDR) < 0.05 and |log₂ fold change| ≥ 1. The table includes Ensembl gene ID, gene symbol, log₂ fold change (CKD vs control), nominal p-value, adjusted p-value (Benjamini–Hochberg FDR), and gene description. These 76 genes represent the subset of the full DESeq2 output (see Supplementary Table 1 in S1 File) that met statistical significance criteria and are highlighted in the manuscript Results. S3 File. Differentially expressed genes identified using a stricter threshold (|log₂FC| ≥ 1.5, adjusted p < 0.05). This table lists the 35 DEGs that remain significant when applying a more stringent fold-change cut-off. Columns include gene symbol, log₂ fold change (negative values indicate downregulation in CKD, positive values upregulation), and adjusted p-value (Benjamini–Hochberg). S4 File. Complete Gene Ontology (GO) enrichment analysis results using the 9,765-gene background. Enrichment was performed using clusterProfiler (v4.8.1) on the set of differentially expressed genes (DEGs) with adjusted p-value (FDR) < 0.05 and |log₂ fold change| ≥ 1, against a background of all expressed genes (n = 9,765). The table includes GO term ID, term description, gene set size, number of DEGs in the set, enrichment score, nominal p-value, adjusted p-value (Benjamini–Hochberg FDR), and the list of contributing genes. Both significant and non-significant GO terms are reported for transparency; terms with FD [file pone.0328947.s001.zip › S8 File.csv]

ID	Description	GeneRatio	BgRatio	pvalue	p.adjust	qvalue	Count	geneID
hsa05143	African trypanosomiasis	3/36	10/4179	6.761849585118048e-5	0.006153283122457424	0.005836543852417685	3	3043, 3039, 3040
hsa05150	Staphylococcus aureus infection	3/36	16/4179	3.045184834065706e-4	0.011150136670789899	0.010576185159106672	3	714, 712, 713
hsa05144	Malaria	3/36	17/4179	3.675869232128538e-4	0.011150136670789899	0.010576185159106672	3	3043, 3039, 3040
hsa04610	Complement and coagulation cascades	3/36	25/4179	0.0011857782305832155	0.026976454745768152	0.025587846028374654	3	714, 712, 713
hsa05133	Pertussis	3/36	35/4179	0.0031806671510771363	0.052315875121382444	0.04962292377042638	3	714, 712, 713
hsa05322	Systemic lupus erythematosus	3/36	36/4179	0.00344939835965159	0.052315875121382444	0.04962292377042638	3	714, 712, 713
hsa04148	Efferocytosis	4/36	94/4179	0.00815289358368499	0.10598761658790487	0.10053192088152922	4	714, 712, 713, 6446
hsa05142	Chagas disease	3/36	55/4179	0.011332830307651606	0.12891094474953702	0.12227527437203049	3	714, 712, 713
hsa04936	Alcoholic liver disease	3/36	82/4179	0.03266291716513148	0.33025838466966273	0.313258386846875	3	714, 712, 713
hsa00430	Taurine and hypotaurine metabolism	1/36	7/4179	0.05880642940494607	0.5351385075850092	0.5075923380216398	1	2686
hsa05171	Coronavirus disease - COVID-19	3/36	139/4179	0.11618006774408762	0.9244172762626475	0.8768330439969589	3	714, 712, 713
hsa04061	Viral protein interaction with cytokine and cytokine receptor	1/36	15/4179	0.12190117928738209	0.9244172762626475	0.8768330439969589	1	9547
hsa00260	Glycine, serine and threonine metabolism	1/36	17/4179	0.1370206183194378	0.9591443282360645	0.9097725264934332	1	2628
hsa04960	Aldosterone-regulated sodium reabsorption	1/36	20/4179	0.15922627615960538	1	0.9485251590514749	1	6446
hsa00860	Porphyrin metabolism	1/36	22/4179	0.17372036805674274	1	0.9485251590514749	1	3162
hsa04978	Mineral absorption	1/36	23/4179	0.18087602520130763	1	0.9485251590514749	1	3162
hsa04216	Ferroptosis	1/36	29/4179	0.2225615930907715	1	0.9485251590514749	1	3162
hsa00330	Arginine and proline metabolism	1/36	32/4179	0.24262351788220382	1	0.9485251590514749	1	2628
hsa05020	Prion disease	3/36	201/4179	0.2489048587704897	1	0.9485251590514749	3	714, 712, 713
hsa00480	Glutathione metabolism	1/36	35/4179	0.2621817602704347	1	0.9485251590514749	1	2686
hsa04115	p53 signaling pathway	1/36	40/4179	0.2936927934385939	1	0.9485251590514749	1	25946
hsa04060	Cytokine-cytokine receptor interaction	1/36	55/4179	0.3805758958852786	1	0.9485251590514749	1	9547
hsa04928	Parathyroid hormone synthesis, secretion and action	1/36	62/4179	0.4174754682535181	1	0.9485251590514749	1	6446
hsa04066	HIF-1 signaling pathway	1/36	75/4179	0.480415783708098	1	0.9485251590514749	1	3162
hsa04062	Chemokine signaling pathway	1/36	79/4179	0.49841481990739855	1	0.9485251590514749	1	9547
hsa04360	Axon guidance	1/36	90/4179	0.5448429559108806	1	0.9485251590514749	1	59277
hsa05418	Fluid shear stress and atherosclerosis	1/36	92/4179	0.5528231513240351	1	0.9485251590514749	1	3162
hsa04068	FoxO signaling pathway	1/36	96/4179	0.5683775120222421	1	0.9485251590514749	1	6446
hsa04150	mTOR signaling pathway	1/36	106/4179	0.6049976641149403	1	0.9485251590514749	1	6446
hsa05225	Hepatocellular carcinoma	1/36	108/4179	0.611950264780309	1	0.9485251590514749	1	3162
hsa05206	MicroRNAs in cancer	1/36	111/4179	0.6221565962029132	1	0.9485251590514749	1	3162
hsa05208	Chemical carcinogenesis - reactive oxygen species	1/36	173/4179	0.7831573083362089	1	0.9485251590514749	1	3162
hsa04151	PI3K-Akt signaling pathway	1/36	176/4179	0.7889523481449684	1	0.9485251590514749	1	6446
hsa05200	Pathways in cancer	1/36	283/4179	0.9207694050800626	1	0.9485251590514749	1	3162
hsa00280	Valine, leucine and isoleucine degradation	0/36	35/4179	1	1	0.9485251590514749	0
hsa00350	Tyrosine metabolism	0/36	13/4179	1	1	0.9485251590514749	0
hsa00380	Tryptophan metabolism	0/36	18/4179	1	1	0.9485251590514749	0
hsa00760	Nicotinate and nicotinamide metabolism	0/36	24/4179	1	1	0.9485251590514749	0
hsa00830	Retinol metabolism	0/36	13/4179	1	1	0.9485251590514749	0
hsa00982	Drug metabolism - cytochrome P450	0/36	17/4179	1	1	0.9485251590514749	0
hsa01240	Biosynthesis of cofactors	0/36	86/4179	1	1	0.9485251590514749	0
hsa01523	Antifolate resistance	0/36	13/4179	1	1	0.9485251590514749	0
hsa03273	Virion - Lassa virus and SFTS virus	0/36	9/4179	1	1	0.9485251590514749	0
hsa04010	MAPK signaling pathway	0/36	172/4179	1	1	0.9485251590514749	0
hsa04014	Ras signaling pathway	0/36	113/4179	1	1	0.9485251590514749	0
hsa04015	Rap1 signaling pathway	0/36	103/4179	1	1	0.9485251590514749	0
hsa04022	cGMP-PKG signaling pathway	0/36	96/4179	1	1	0.9485251590514749	0
hsa04064	NF-kappa B signaling pathway	0/36	53/4179	1	1	0.9485251590514749	0
hsa04071	Sphingolipid signaling pathway	0/36	71/4179	1	1	0.9485251590514749	0
hsa04072	Phospholipase D signaling pathway	0/36	80/4179	1	1	0.9485251590514749	0
hsa04080	Neuroactive ligand-receptor interaction	0/36	39/4179	1	1	0.9485251590514749	0
hsa04081	Hormone signaling	0/36	68/4179	1	1	0.9485251590514749	0
hsa04082	Neuroactive ligand signaling	0/36	33/4179	1	1	0.9485251590514749	0
hsa04144	Endocytosis	0/36	181/4179	1	1	0.9485251590514749	0
hsa04145	Phagosome	0/36	82/4179	1	1	0.9485251590514749	0
hsa04310	Wnt signaling pathway	0/36	92/4179	1	1	0.9485251590514749	0
hsa04330	Notch signaling pathway	0/36	44/4179	1	1	0.9485251590514749	0
hsa04380	Osteoclast differentiation	0/36	71/4179	1	1	0.9485251590514749	0
hsa04510	Focal adhesion	0/36	134/4179	1	1	0.9485251590514749	0
hsa04611	Platelet activation	0/36	66/4179	1	1	0.9485251590514749	0
hsa04613	Neutrophil extracellular trap formation	0/36	63/4179	1	1	0.9485251590514749	0
hsa04614	Renin-angiotensin system	0/36	10/4179	1	1	0.9485251590514749	0
hsa04621	NOD-like receptor signaling pathway	0/36	89/4179	1	1	0.9485251590514749	0
hsa04625	C-type lectin receptor signaling pathway	0/36	54/4179	1	1	0.9485251590514749	0
hsa04630	JAK-STAT signaling pathway	0/36	64/4179	1	1	0.9485251590514749	0
hsa04640	Hematopoietic cell lineage	0/36	27/4179	1	1	0.9485251590514749	0
hsa04650	Natural killer cell mediated cytotoxicity	0/36	44/4179	1	1	0.9485251590514749	0
hsa04657	IL-17 signaling pathway	0/36	40/4179	1	1	0.9485251590514749	0
hsa04662	B cell receptor signaling pathway	0/36	39/4179	1	1	0.9485251590514749	0
hsa04664	Fc epsilon RI signaling pathway	0/36	34/4179	1	1	0.9485251590514749	0
hsa04666	Fc gamma R-mediated phagocytosis	0/36	49/4179	1	1	0.9485251590514749	0
hsa04668	TNF signaling pathway	0/36	70/4179	1	1	0.9485251590514749	0
hsa04933	AGE-RAGE signaling pathway in diabetic complications	0/36	66/4179	1	1	0.9485251590514749	0
hsa04972	Pancreatic secretion	0/36	36/4179	1	1	0.9485251590514749	0
hsa04974	Protein digestion and absorption	0/36	32/4179	1	1	0.9485251590514749	0
hsa04981	Folate transport and metabolism	0/36	10/4179	1	1	0.9485251590514749	0
hsa05135	Yersinia infection	0/36	82/4179	1	1	0.9485251590514749	0
hsa05152	Tuberculosis	0/36	92/4179	1	1	0.9485251590514749	0
hsa05162	Measles	0/36	73/4179	1	1	0.9485251590514749	0
hsa05163	Human cytomegalovirus infection	0/36	134/4179	1	1	0.9485251590514749	0
hsa05164	Influenza A	0/36	87/4179	1	1	0.9485251590514749	0
hsa05167	Kaposi sarcoma-associated herpesvirus infection	0/36	112/4179	1	1	0.9485251590514749	0
hsa05168	Herpes simplex virus 1 infection	0/36	104/4179	1	1	0.9485251590514749	0
hsa05169	Epstein-Barr virus infection	0/36	126/4179	1	1	0.9485251590514749	0
hsa05202	Transcriptional misregulation in cancer	0/36	98/4179	1	1	0.9485251590514749	0
hsa05203	Viral carcinogenesis	0/36	118/4179	1	1	0.9485251590514749	0
hsa05215	Prostate cancer	0/36	68/4179	1	1	0.9485251590514749	0
hsa05221	Acute myeloid leukemia	0/36	44/4179	1	1	0.9485251590514749	0
hsa05310	Asthma	0/36	7/4179	1	1	0.9485251590514749	0
hsa05323	Rheumatoid arthritis	0/36	35/4179	1	1	0.9485251590514749	0
hsa05417	Lipid and atherosclerosis	0/36	114/4179	1	1	0.9485251590514749	0
